# Supplementary material for: KDM5C and KDM5D mutations have different consequences in clear cell renal cell carcinoma cells
Source: Commun Biol. 2025 Feb 15;8:244. doi: 10.1038/s42003-025-07695-8 (PMC11830100; doi:10.1038/s42003-025-07695-8)
Supplement: Supplementary file 3 — Supplementary Dataset 1 [file 42003_2025_7695_MOESM3_ESM.xlsx]

## Sheet: normCounts, rlogCounts
ENTREZ	Symbol	Genename	ENSEMBL	normCounts_786O_sgCtrl	normCounts_786O_sgKDM5C_4	normCounts_786O_sgKDM5C_5	normCounts_CAKI2_sgCtrl	normCounts_CAKI2_sgKDM5C_4	normCounts_CAKI2_sgKDM5C_5	normCounts_A498_sgCtrl	normCounts_A498_sgKDM5C_4	normCounts_A498_sgKDM5C_5	normCounts_769P_sgCtrl	normCounts_769P_sgKDM5C_4	normCounts_769P_sgKDM5C_5	rlog_786O_sgCtrl	rlog_786O_sgKDM5C_4	rlog_786O_sgKDM5C_5	rlog_CAKI2_sgCtrl	rlog_CAKI2_sgKDM5C_4	rlog_CAKI2_sgKDM5C_5	rlog_A498_sgCtrl	rlog_A498_sgKDM5C_4	rlog_A498_sgKDM5C_5	rlog_769P_sgCtrl	rlog_769P_sgKDM5C_4	rlog_769P_sgKDM5C_5
1009	CDH11	cadherin 11	ENSG00000140937	0	0.972221	0	4.0402	1.03521	2.74826	185.088	156.46	176.847	1.16149	2.95511	1.17986	2.64946	2.82755	2.6416	3.25596	2.84793	3.07997	6.49294	6.3028	6.44162	2.88678	3.13458	2.89222
2303	FOXC2	forkhead box C2	ENSG00000176692	112.249	105.972	123.557	135.751	177.02	208.181	27.7002	26.444	30.0306	1018.63	1068.76	1119.69	6.83961	6.78234	6.93583	7.03119	7.30415	7.47452	5.59497	5.55771	5.65305	9.21527	9.26534	9.31272
51393	TRPV2	transient receptor potential cation channel subfamily V member 2	ENSG00000187688	1.06904	0	0	169.689	165.633	206.12	78.0642	149.849	132.357	1.16149	2.95511	3.53958	3.56095	3.41489	3.42211	6.52524	6.49992	6.72229	5.77719	6.40001	6.27791	3.58026	3.75015	3.81498
23532	PRAME	PRAME nuclear receptor transcriptional regulator	ENSG00000185686	1453.89	1269.72	1178.94	4036.16	4004.18	4076.36	3833.96	3890.57	3868.38	27.8757	15.7606	21.2375	10.4019	10.2473	10.1631	11.5943	11.5847	11.6061	11.5331	11.5505	11.5438	6.53483	6.15781	6.35328
			ENSG00000217566	0	0	0	1.61608	0	0	2.5182	1.10183	0	0	0	0	0.71688	0.716605	0.716768	0.801748	0.716784	0.71578	0.843008	0.776198	0.717001	0.717139	0.716642	0.71719
6091	ROBO1	roundabout guidance receptor 1	ENSG00000169855	1046.59	1110.28	982.279	735.317	909.946	817.608	171.238	303.004	284.734	515.701	503.353	490.822	9.93908	10.0056	9.86794	9.54605	9.78244	9.6634	8.02211	8.59605	8.53179	9.15901	9.13278	9.10577
57158	JPH2	junctophilin 2	ENSG00000149596	25.6569	12.6389	16.4743	4.0402	8.28165	7.55772	299.666	511.251	471.591	0	0	0	4.87175	4.33068	4.52259	3.67453	4.06017	3.98933	7.28274	7.87506	7.78393	3.15926	3.12204	3.16297
9022	CLIC3	chloride intracellular channel 3	ENSG00000169583	7.48326	3.88888	3.08893	4.0402	3.10562	1.37413	2.5182	1.10183	1.11224	2.32298	0	1.17986	3.29856	3.042	2.97435	3.05081	2.97601	2.78724	2.92894	2.77658	2.77827	2.90708	2.63185	2.78917
3887	KRT81	keratin 81	ENSG00000205426	19.2427	5.83332	6.17786	40.402	46.5843	50.1558	1.2591	2.20367	2.22449	16.2608	7.88028	7.07916	4.58562	3.80024	3.83379	5.2131	5.34275	5.41284	3.30772	3.41937	3.42334	4.4583	3.96828	3.91568
23302	WSCD1	WSC domain containing 1	ENSG00000179314	1779.95	1573.05	1690.67	3710.52	2803.34	3360.44	119.614	98.0631	111.224	2146.43	2185.79	1723.78	10.5935	10.4509	10.5341	11.4551	11.1236	11.3377	7.70218	7.51462	7.63205	10.8109	10.8322	10.5564
65982	ZSCAN18	zinc finger and SCAN domain containing 18	ENSG00000121413	234.119	185.694	196.662	1251.65	1072.47	1098.62	0	0	0	372.838	329.987	424.75	7.59609	7.34077	7.40361	9.53027	9.34654	9.37562	3.54917	3.49242	3.49633	8.11878	7.9808	8.26737
10125	RASGRP1	RAS guanyl releasing protein 1	ENSG00000172575	9.62134	8.74998	16.4743	139.791	185.302	130.542	26.4411	30.8513	33.3673	20.9068	24.6259	18.8778	4.51267	4.4719	4.76895	6.36303	6.62391	6.30118	5.04866	5.14903	5.20221	4.90425	5.00258	4.8455
3753	KCNE1	potassium voltage-gated channel subfamily E regulatory subunit 1	ENSG00000180509	2.13808	0	1.02964	0.808041	1.03521	0.687065	27.7002	14.3238	7.7857	1.16149	0	0	2.60115	2.44311	2.52387	2.5037	2.52437	2.49226	3.4777	3.14455	2.90183	2.53543	2.44338	2.44755
7466	WFS1	wolframin ER transmembrane glycoprotein	ENSG00000109501	1403.65	1289.16	1232.48	1424.58	1372.68	1543.15	1424.04	1324.4	1453.7	380.968	293.541	362.217	10.3082	10.2117	10.1608	10.3251	10.2829	10.4163	10.3246	10.2422	10.3481	8.8766	8.60582	8.82374
51608	GET4	guided entry of tail-anchored proteins factor 4	ENSG00000239857	17.1046	21.3889	20.5929	43.6342	45.5491	71.4548	110.801	76.0265	75.6325	54.59	40.3865	24.7771	4.85052	4.9653	4.94525	5.40607	5.43583	5.77017	6.12795	5.8179	5.81376	5.56528	5.35316	5.04825
144347	RFLNA	refilin A	ENSG00000178882	7.48326	5.83332	15.4446	6.46433	5.17603	13.0542	5.0364	2.20367	6.67346	9.29191	9.85036	7.07916	3.42138	3.359	3.66859	3.38268	3.3332	3.60185	3.32876	3.20383	3.39173	3.48443	3.50268	3.40701
3169	FOXA1	forkhead box A1	ENSG00000129514	59.8661	46.6666	80.3122	3.23216	3.10562	0.687065	47.8458	46.277	42.2652	154.478	144.8	140.403	5.71845	5.51718	5.96851	4.13023	4.13367	3.9027	5.53676	5.51055	5.44002	6.56675	6.50587	6.47598
2627	GATA6	GATA binding protein 6	ENSG00000141448	297.193	248.888	326.397	144.639	148.034	208.181	618.218	641.267	642.876	291.534	321.122	251.31	8.10809	7.9236	8.20667	7.37637	7.39955	7.74047	8.89523	8.9357	8.93846	8.08792	8.18952	7.93356
1264	CNN1	calponin 1	ENSG00000130176	0	10.6944	4.11857	13.7367	11.3873	13.7413	6.2955	19.833	18.9081	2.32298	5.91021	1.17986	2.25432	3.92294	3.18548	4.14694	3.98224	4.1432	3.50973	4.50998	4.46298	2.89247	3.43355	2.64391
254295	PHYHD1	phytanoyl-CoA dioxygenase domain containing 1	ENSG00000175287	0	0	0	3.23216	1.03521	1.37413	16.3683	25.3422	16.6836	0	0	2.35972	2.49302	2.48932	2.49152	2.77098	2.59411	2.61596	3.40061	3.65276	3.41187	2.49649	2.48981	2.71024
9672	SDC3	syndecan 3	ENSG00000162512	4548.76	4010.41	3948.68	2467.76	2362.34	2625.96	955.656	874.855	887.57	1346.17	1610.53	1578.65	11.9349	11.7884	11.7704	11.2305	11.1809	11.3013	10.1793	10.0851	10.1004	10.5516	10.7502	10.7279
3625	INHBB	inhibin subunit beta B	ENSG00000163083	1323.47	1219.16	1870.86	2748.15	3459.66	2461.07	916.624	1549.18	1321.34	0	1.97007	2.35972	9.9583	9.86134	10.3703	10.833	11.1121	10.6999	9.52604	10.1451	9.95636	4.14518	4.37221	4.47276
57214	CEMIP	cell migration inducing hyaluronidase 1	ENSG00000103888	27.795	19.4444	13.3854	21.0091	22.7745	28.1697	73.0278	74.9247	68.959	12.7764	6.89525	5.8993	4.88739	4.68733	4.50856	4.72777	4.77257	4.89513	5.55625	5.57692	5.51225	4.48954	4.26372	4.22276
3880	KRT19	keratin 19	ENSG00000171345	5685.14	5450.27	7756.3	12481.8	9564.27	11371.6	405.43	444.039	443.785	2.32298	5.91021	3.53958	12.0492	11.9985	12.4242	13.0044	12.6789	12.8903	9.02696	9.12424	9.12364	5.49614	5.71055	5.58841
66000	TMEM108	transmembrane protein 108	ENSG00000144868	2.13808	0	0	0.808041	0	0	0	0	0	0	0	0	1.7778	1.65694	1.65734	1.70438	1.65738	1.65492	1.65892	1.65784	1.65791	1.65825	1.65703	1.65837
4330	MN1	MN1 proto-oncogene, transcriptional regulator	ENSG00000169184	262.983	147.778	235.788	604.414	539.342	678.133	93.1734	148.747	166.836	55.7515	152.681	54.2736	7.95834	7.371	7.84483	8.85382	8.72822	8.98139	6.92675	7.37767	7.49215	6.46404	7.40344	6.44123
84649	DGAT2	diacylglycerol O-acyltransferase 2	ENSG00000062282	458.617	609.582	397.442	34.7457	39.3378	59.7747	429.353	361.401	344.795	58.0745	51.2219	87.3097	8.30299	8.61767	8.14676	5.77162	5.87765	6.23992	8.23047	8.04358	7.99281	6.21662	6.10397	6.59311
3730	ANOS1	anosmin 1	ENSG00000011201	0	0	2.05929	405.636	542.448	621.107	0	2.20367	0	0	0.985036	2.35972	2.31874	2.2875	2.78627	7.452	7.79089	7.93888	2.37485	2.82296	2.33207	2.34683	2.5544	2.86065
7474	WNT5A	Wnt family member 5A	ENSG00000114251	218.084	122.5	160.624	805.617	907.876	808.676	80.5824	113.489	124.571	10.4534	20.6857	14.1583	7.73939	7.14575	7.42096	9.17629	9.31241	9.18075	6.73708	7.06984	7.16289	5.13155	5.56998	5.31736
			ENSG00000249430	2.13808	3.88888	0	4.0402	1.03521	0.687065	8.8137	4.40733	10.0102	0	0	0	2.28522	2.36683	2.17163	2.37329	2.2287	2.20762	2.55962	2.38968	2.60071	2.17273	2.17126	2.17288
10344	CCL26	C-C motif chemokine ligand 26	ENSG00000006606	12.8285	6.80554	11.3261	8.08041	9.31685	15.1154	219.083	263.338	250.255	0	0	0	3.95029	3.61803	3.87793	3.69635	3.77186	4.04942	6.3277	6.51372	6.46258	2.999	2.98313	3.00062
			ENSG00000255135	206.324	163.333	184.306	167.264	191.513	206.807	282.038	230.283	206.877	125.441	79.7879	109.727	7.557	7.32878	7.44607	7.35179	7.48363	7.55959	7.87044	7.6662	7.55961	7.07832	6.66951	6.95462
56911	MAP3K7CL	MAP3K7 C-terminal like	ENSG00000156265	178.529	163.333	215.195	25.8573	52.7955	48.7816	80.5824	154.257	114.561	19.7453	15.7606	23.5972	7.25707	7.16668	7.44955	5.50189	6.09192	6.02029	6.4767	7.10871	6.81327	5.31463	5.15852	5.44181
4879	NPPB	natriuretic peptide B	ENSG00000120937	0	0	1.02964	0.808041	0	0	0	0	0	0	0	0	1.07412	1.07375	1.12976	1.1176	1.07399	1.07267	1.07483	1.07424	1.07428	1.07446	1.0738	1.07453
54436	SH3TC1	SH3 domain and tetratricopeptide repeats 1	ENSG00000125089	117.594	106.944	78.2529	617.343	638.722	757.833	473.421	510.149	489.387	465.757	286.645	440.088	7.24033	7.14857	6.85653	8.97287	9.01039	9.20121	8.68087	8.76262	8.71717	8.66316	8.14303	8.60153
6812	STXBP1	syntaxin binding protein 1	ENSG00000136854	1508.41	1857.91	1586.68	1307.41	989.657	1263.51	1396.34	1475.35	1554.92	33.6832	44.3266	51.9139	10.3298	10.5706	10.3881	10.1659	9.84941	10.1269	10.2411	10.3043	10.3648	6.52809	6.73693	6.87196
203328	SUSD3	sushi domain containing 3	ENSG00000157303	0	0	0	6.46433	1.03521	4.12239	0	0	0	1.16149	0	0	2.26431	2.2624	2.26353	2.66501	2.34484	2.5423	2.26797	2.26495	2.26515	2.3558	2.26265	2.26646
23266	ADGRL2	adhesion G protein-coupled receptor L2	ENSG00000117114	2006.58	2186.52	1860.56	3116.61	3048.68	3163.94	924.179	1109.55	1092.22	4184.85	4739.99	4580.22	11.013	11.1097	10.9283	11.5131	11.4878	11.5304	10.1627	10.3585	10.3415	11.853	11.9978	11.9579
55071	C9orf40	chromosome 9 open reading frame 40	ENSG00000135045	684.184	623.193	731.046	126.862	144.929	153.216	214.047	222.57	175.734	304.31	279.75	254.85	9.15463	9.05138	9.22829	7.39121	7.5217	7.57546	7.91294	7.95273	7.71311	8.27785	8.18952	8.0925
26827	RNU6-1	RNA, U6 small nuclear 1	ENSG00000206625	20.3117	151.666	64.8675	36.3618	90.0629	46.7204	10.0728	52.888	26.6938	5.80745	41.3715	46.0146	5.15155	7.21043	6.28842	5.69384	6.63787	5.94454	4.5934	6.07694	5.40353	4.21588	5.82599	5.93608
347694	ECEL1P2	endothelin converting enzyme like 1 pseudogene 2	ENSG00000244280	0	0	0	0	0	0	0	0	0	0	0.985036	0	1.36774	1.36724	1.36753	1.36637	1.36756	1.36573	1.36871	1.36791	1.36796	1.36821	1.42397	1.36831
84627	ZNF469	zinc finger protein 469	ENSG00000225614	0	0	4.11857	547.044	712.222	715.235	229.156	160.868	145.704	27.8757	15.7606	28.3166	3.55303	3.5231	4.11429	8.41969	8.72118	8.72677	7.44977	7.07047	6.96591	5.37278	4.91052	5.38647
9721	GPRIN2	G protein regulated inducer of neurite outgrowth 2	ENSG00000204175	788.95	1069.44	664.12	34.7457	28.9858	52.217	2112.77	2432.85	2686.07	27.8757	19.7007	7.07916	9.0539	9.41486	8.85127	5.65224	5.48782	6.04944	10.2331	10.4039	10.5235	5.45555	5.14331	4.40501
5552	SRGN	serglycin	ENSG00000122862	14.9665	0.972221	1.02964	1839.91	1818.86	1922.41	1893.69	2328.17	2313.46	1.16149	0	0	4.99904	3.67918	3.7112	10.1597	10.1455	10.213	10.1941	10.4455	10.4378	3.77993	3.4846	3.57309
2786	GNG4	G protein subunit gamma 4	ENSG00000168243	49.1757	83.611	55.6007	138.983	140.788	131.229	395.357	572.953	496.06	1571.49	2073.5	2073.01	6.26155	6.76203	6.37341	7.27356	7.28727	7.21415	8.39596	8.81194	8.64949	9.97659	10.2995	10.299
10642	IGF2BP1	insulin like growth factor 2 mRNA binding protein 1	ENSG00000159217	1.06904	3.88888	1.02964	63.8352	67.2884	65.2712	49.1049	91.4521	104.551	1.16149	0	0	3.60352	3.87665	3.59486	5.64869	5.69493	5.66904	5.41842	5.97626	6.1027	3.62335	3.45768	3.48276
			ENSG00000184809	13.8975	7.77776	16.4743	29.0895	19.6689	33.6662	28.9593	36.3605	26.6938	0	1.97007	1.17986	3.95481	3.76759	4.02266	4.29541	4.1	4.37686	4.29168	4.41973	4.24899	3.451	3.54111	3.50762
81567	TXNDC5	thioredoxin domain containing 5	ENSG00000239264	29.9331	27.2222	35.0079	36.3618	49.6899	83.1349	7.5546	8.81466	4.44897	37.1677	13.7905	27.1368	4.95834	4.90591	5.0496	5.07271	5.27055	5.60341	4.43897	4.47294	4.34715	5.08582	4.6041	4.90442
1036	CDO1	cysteine dioxygenase type 1	ENSG00000129596	1.06904	0	0	2.42412	0	0.687065	2.5182	2.20367	12.2347	0	0	0	1.56111	1.50807	1.50831	1.62277	1.50834	1.54154	1.62722	1.61328	1.96686	1.50886	1.50813	1.50894
8796	SCEL	sciellin	ENSG00000136155	0	0	0	50.9066	70.394	64.5841	0	1.10183	0	0	0.985036	3.53958	3.11427	3.11117	3.11301	4.61913	4.8663	4.80111	3.12023	3.19825	3.11563	3.11718	3.18681	3.35748
9901	SRGAP3	SLIT-ROBO Rho GTPase activating protein 3	ENSG00000196220	6.41423	1.94444	7.2075	1616.89	941.002	958.456	209.01	160.868	231.346	11.6149	14.7755	8.25902	3.95057	3.33066	4.02459	9.69588	9.04234	9.06514	7.28299	6.98876	7.39899	4.3882	4.5766	4.13401
4908	NTF3	neurotrophin 3	ENSG00000185652	0	0	0	0	2.07041	0.687065	0	1.10183	0	0	0	0	1.92521	1.92376	1.92462	1.92127	2.07306	1.97377	1.92799	2.00843	1.92585	1.92657	1.92396	1.92684
4211	MEIS1	Meis homeobox 1	ENSG00000143995	81.2469	105.972	53.5414	170.497	179.091	172.453	55.4004	62.8045	77.857	27.8757	26.596	12.9785	6.29519	6.52763	5.95194	6.967	7.01337	6.97814	5.97943	6.08007	6.25886	5.47721	5.44437	5.03644
51435	SCARA3	scavenger receptor class A member 3	ENSG00000168077	113.318	18.4722	23.6818	1919.1	1955.5	2615.66	142.278	211.552	171.285	19.7453	24.6259	21.2375	7.0663	5.3703	5.57561	10.2742	10.2965	10.6472	7.3062	7.73331	7.50434	5.4336	5.6066	5.4929
2736	GLI2	GLI family zinc finger 2	ENSG00000074047	336.747	228.472	458.191	195.546	257.766	266.581	108.283	136.627	143.479	295.018	349.688	235.972	8.22596	7.82566	8.55212	7.66879	7.94876	7.98344	7.09838	7.31735	7.36448	8.08795	8.2656	7.85847
389792	IER5L	immediate early response 5 like	ENSG00000188483	291.847	157.5	232.699	503.409	337.477	516.673	1818.14	1139.3	1034.39	386.776	169.426	204.116	8.23175	7.59447	7.9938	8.82053	8.3865	8.84919	10.2698	9.73736	9.62706	8.53315	7.66801	7.85834
57732	ZFYVE28	zinc finger FYVE-type containing 28	ENSG00000159733	383.785	459.86	372.731	273.118	250.52	270.704	693.764	614.823	542.774	159.124	81.758	133.324	8.4169	8.61137	8.38574	8.05804	7.96837	8.04881	9.06159	8.92825	8.79148	7.50877	6.87535	7.33538
10317	B3GALT5	beta-1,3-galactosyltransferase 5	ENSG00000183778	3175.04	3201.52	2910.8	5762.95	5642.91	4743.5	1458.04	1329.91	1324.68	1997.76	1388.9	1726.14	11.4339	11.4436	11.333	12.1349	12.1099	11.9045	10.5429	10.4396	10.4352	10.8998	10.4883	10.7335
3237	HOXD11	homeobox D11	ENSG00000128713	96.2134	118.611	111.201	17.7769	41.4082	54.2782	64.2141	142.136	102.326	0	0	0	5.94976	6.13625	6.07803	4.71047	5.26684	5.47431	5.60732	6.30115	6.00374	3.8159	3.80381	3.81713
9256	TSPOAP1	TSPO associated protein 1	ENSG00000005379	1.06904	0	0	0	0	0.687065	0	2.20367	0	0	0	0	2.08792	2.00659	2.00747	2.00406	2.00755	2.05594	2.01089	2.16371	2.00871	2.00945	2.00679	2.00972
3589	IL11	interleukin 11	ENSG00000095752	114.387	66.111	84.4307	25.8573	32.0914	17.8637	51.6231	122.303	81.1937	8.13042	20.6857	14.1583	6.70192	6.16367	6.39983	5.32855	5.51204	5.03459	5.93355	6.76969	6.36167	4.53936	5.15517	4.88523
55332	DRAM1	DNA damage regulated autophagy modulator 1	ENSG00000136048	1866.54	2038.75	1641.25	3972.33	3051.79	3554.19	1815.62	1949.14	2186.67	3673.79	4106.61	3964.33	10.8969	10.9964	10.7527	11.7612	11.4564	11.6322	10.8659	10.9457	11.0757	11.6705	11.7999	11.7588
387890	TMEM233	transmembrane protein 233	ENSG00000224982	0	0	0	0	0	0	0	1.10183	0	0	0	0	1.66585	1.66508	1.66554	1.66377	1.66558	1.66279	1.66733	1.73458	1.66619	1.66657	1.66518	1.66671
84707	BEX2	brain expressed X-linked 2	ENSG00000133134	0	0	0	431.494	425.47	443.157	1388.79	1205.41	1132.26	11.6149	14.7755	16.518	3.13914	3.10024	3.12361	8.11501	8.09811	8.14615	9.49061	9.32149	9.24677	4.48211	4.66113	4.76004
3627	CXCL10	C-X-C motif chemokine ligand 10	ENSG00000169245	4.27615	1.94444	2.05929	3.23216	1.03521	3.43533	0	6.611	2.22449	4.64596	8.86532	3.53958	2.64267	2.54068	2.5463	2.59799	2.49744	2.6064	2.4465	2.73268	2.55429	2.65778	2.81107	2.61234
162967	ZNF320	zinc finger protein 320	ENSG00000182986	558.038	671.804	463.339	1177.32	1079.72	994.183	2.5182	0	2.22449	1.16149	0.985036	2.35972	8.52602	8.74332	8.31004	9.40828	9.3046	9.20697	3.77485	3.29031	3.69964	3.53995	3.45298	3.73516
5764	PTN	pleiotrophin	ENSG00000105894	0	1.94444	0	0	2.07041	0	69.2505	70.5173	65.6223	0	0	0	2.55138	2.83999	2.54659	2.51836	2.86019	2.50191	5.02813	5.04576	4.98183	2.56234	2.54109	2.56448
27295	PDLIM3	PDZ and LIM domain 3	ENSG00000154553	2.13808	0	0	187.465	193.583	185.508	396.616	412.086	430.438	0	2.95511	0	3.62046	3.27501	3.28798	6.88111	6.91399	6.87059	7.69017	7.73313	7.78149	3.31653	3.70986	3.32038
100131067	CKMT2-AS1	CKMT2 antisense RNA 1	ENSG00000247572	88.7301	79.7221	68.9861	67.0674	68.3236	64.5841	293.37	279.866	245.806	126.602	149.725	110.907	6.47678	6.38369	6.26071	6.23672	6.25263	6.20504	7.60543	7.55911	7.43138	6.79685	6.95368	6.67571
			ENSG00000262601	1.06904	0.972221	0	12.1206	11.3873	12.3672	6.2955	14.3238	13.3469	0	5.91021	5.8993	3.10222	3.09562	3.04105	3.5504	3.52706	3.55816	3.34568	3.61655	3.5878	3.04319	3.32891	3.32937
115992	RNF166	ring finger protein 166	ENSG00000158717	422.27	240.138	383.027	337.761	300.21	366.893	604.368	475.992	453.795	289.211	235.424	292.605	8.65077	8.06169	8.54704	8.41436	8.29125	8.50153	9.03897	8.77919	8.72783	8.25257	8.04159	8.26467
161882	ZFPM1	zinc finger protein, FOG family member 1	ENSG00000179588	252.293	222.639	274.915	176.153	195.654	313.302	925.438	665.507	588.376	317.087	141.845	259.569	8.00322	7.8749	8.09211	7.6384	7.74392	8.22873	9.40764	9.03949	8.90445	8.24119	7.42551	8.03259
1809	DPYSL3	dihydropyrimidinase like 3	ENSG00000113657	27935	30228.3	30522.7	8071.52	9236.11	11796.9	3329.06	5670.03	5282.04	61130.3	70646.8	63084.8	14.5162	14.6097	14.6212	13.0803	13.2326	13.5116	12.1062	12.6859	12.6077	15.4537	15.6288	15.4918
100289341	MAN1B1-DT	MAN1B1 divergent transcript	ENSG00000268996	8.5523	5.83332	14.415	3.23216	4.14082	12.3672	16.3683	7.71283	13.3469	10.4534	4.92518	5.8993	3.32296	3.23504	3.4851	3.14	3.17531	3.43226	3.53235	3.29695	3.45771	3.37907	3.20346	3.23785
11309	SLCO2B1	solute carrier organic anion transporter family member 2B1	ENSG00000137491	32.0711	64.1666	38.0968	241.604	354.04	441.783	584.222	1397.12	1341.36	3.48447	3.94014	4.71944	5.73396	6.36757	5.88419	7.73275	8.15194	8.39976	8.7148	9.72548	9.67752	4.35284	4.37064	4.47512
347735	SERINC2	serine incorporator 2	ENSG00000168528	3278.74	3042.08	2924.19	1130.45	1307.46	1154.27	2440.13	1645.04	1539.34	703.862	616.632	660.722	11.4095	11.3222	11.2762	10.1935	10.3561	10.2167	11.0665	10.6153	10.5401	9.67305	9.53034	9.60474
8698	S1PR4	sphingosine-1-phosphate receptor 4	ENSG00000125910	16.0356	13.6111	15.4446	3.23216	6.21124	11.6801	18.8865	40.7678	32.255	0	7.88028	3.53958	4.37346	4.26231	4.3474	3.5415	3.81949	4.15943	4.48978	5.09725	4.90118	3.16383	3.93762	3.59763
255743	NPNT	nephronectin	ENSG00000168743	0	0	0	16.1608	15.5281	11.6801	1.2591	1.10183	1.11224	123.118	277.78	215.914	2.6623	2.62672	2.6481	4.37383	4.34415	4.09956	2.99945	2.93242	2.93707	6.38319	7.2899	7.0042
114088	TRIM9	tripartite motif containing 9	ENSG00000100505	1178.08	878.887	1277.79	235.14	237.062	224.67	299.666	275.458	339.234	84.7887	84.7131	107.367	9.79423	9.46074	9.88757	8.02357	8.03229	7.97603	8.27892	8.18975	8.4111	7.01512	7.01277	7.23772
834	CASP1	caspase 1	ENSG00000137752	2.13808	7.77776	1.02964	1.61608	0	5.49652	60.4368	89.2485	102.326	2.32298	0.985036	0	3.10415	3.4252	3.02178	3.0609	2.93776	3.30651	4.62786	4.94913	5.06722	3.11872	3.01715	2.94247
51655	RASD1	ras related dexamethasone induced 1	ENSG00000108551	7.48326	2.91666	2.05929	11.3126	23.8097	19.2378	2.5182	8.81466	10.0102	6.96894	4.92518	2.35972	3.17628	3.0131	2.97868	3.29148	3.5848	3.48965	2.99869	3.21812	3.25391	3.15966	3.08902	2.99186
1909	EDNRA	endothelin receptor type A	ENSG00000151617	0	0	0	0.808041	0	0	0	3.3055	1.11224	0	0	0	1.44703	1.42023	1.43635	1.65809	1.43788	1.32822	1.49466	2.241	1.79254	1.47096	1.42389	1.47553
140701	ABHD16B	abhydrolase domain containing 16B	ENSG00000183260	83.3849	98.1943	93.6975	76.7639	83.8517	111.305	479.717	297.495	283.622	88.2732	62.0572	55.4534	6.58789	6.73392	6.69168	6.51473	6.59274	6.84837	8.30341	7.80731	7.75879	6.63853	6.33401	6.24259
4045	LSAMP	limbic system associated membrane protein	ENSG00000185565	19.2427	6.80554	22.6521	3.23216	12.4225	2.74826	2.5182	5.50917	1.11224	8.13042	10.8354	5.8993	4.05272	3.6198	4.14193	3.43693	3.84239	3.40674	3.40329	3.56024	3.31303	3.67894	3.7851	3.57969
23498	HAAO	3-hydroxyanthranilate 3,4-dioxygenase	ENSG00000162882	1.06904	1.94444	0	0.808041	1.03521	2.74826	2.5182	8.81466	5.56121	3.48447	0.985036	0	1.93074	1.97083	1.8782	1.91725	1.92902	2.00576	1.99671	2.23104	2.11841	2.0373	1.92645	1.879
2653	GCSH	glycine cleavage system protein H	ENSG00000140905	143.251	108.889	165.773	178.577	141.823	270.704	110.801	116.794	85.6427	261.335	177.306	207.655	7.18907	6.93282	7.32907	7.40143	7.17955	7.81584	6.94919	6.99755	6.71707	7.77961	7.39438	7.54946
142678	MIB2	mindbomb E3 ubiquitin protein ligase 2	ENSG00000197530	1041.24	883.748	1055.38	1052.07	1003.11	1126.1	1140.74	970.715	927.61	318.248	233.453	350.419	9.95913	9.77643	9.97424	9.97074	9.91744	10.047	10.0614	9.8808	9.83023	8.68007	8.36556	8.77985
3206	HOXA10	homeobox A10	ENSG00000253293	410.511	415.138	355.227	188.273	222.569	263.833	324.848	423.104	329.224	221.844	174.351	215.914	8.61256	8.62456	8.45893	7.80524	7.97412	8.14805	8.36481	8.64484	8.37884	7.97095	7.72928	7.94352
255374	MBLAC1	metallo-beta-lactamase domain containing 1	ENSG00000214309	42.7615	34.9999	31.9189	21.0091	28.9858	30.9179	56.6595	44.0733	45.6019	40.6521	25.6109	27.1368	5.40273	5.27184	5.21448	4.97523	5.15631	5.19429	5.59951	5.42315	5.4464	5.36896	5.08432	5.11814
5740	PTGIS	prostaglandin I2 synthase	ENSG00000124212	17.1046	7.77776	9.26679	0	0	0	415.503	343.772	340.346	1.16149	0	0	4.43048	3.75846	3.89982	2.35057	2.46868	2.27679	7.88346	7.66095	7.64915	2.82449	2.44451	2.53343
7620	ZNF69	zinc finger protein 69	ENSG00000198429	410.511	402.499	261.529	98.581	150.105	118.862	0	0	0	1.16149	0	0	7.79549	7.77415	7.30667	6.30417	6.72537	6.49033	3.53384	3.50324	3.50533	3.68389	3.47923	3.51866
107985343	LINC01836	long intergenic non-protein coding RNA 1836	ENSG00000267530	0	1.94444	3.08893	80.8041	112.837	90.6926	243.006	222.57	200.204	1.16149	5.91021	0	3.18929	3.42508	3.54635	5.63156	5.94634	5.74021	6.71437	6.62464	6.51612	3.35067	3.78043	3.20216
27344	PCSK1N	proprotein convertase subtilisin/kexin type 1 inhibitor	ENSG00000102109	0	0	0	917.934	618.018	1598.8	10.0728	5.50917	6.67346	203.261	209.813	202.936	2.6008	2.55596	2.58296	8.85534	8.381	9.52705	4.04765	3.6013	3.73154	7.08114	7.11843	7.07921
3759	KCNJ2	potassium inwardly rectifying channel subfamily J member 2	ENSG00000123700	231.981	326.666	330.515	572.901	521.744	461.021	780.642	772.385	788.58	477.372	389.089	362.217	8.05637	8.41139	8.42374	9.01456	8.9125	8.77863	9.35531	9.3436	9.36665	8.81612	8.59664	8.52056
54958	TMEM160	transmembrane protein 160	ENSG00000130748	213.808	141.944	203.869	196.354	178.055	441.783	288.334	209.348	186.857	213.714	158.591	161.641	7.8004	7.39366	7.75228	7.71432	7.61665	8.55854	8.10729	7.77909	7.66484	7.8	7.50206	7.52109
4535	ND1	NADH dehydrogenase subunit 1	ENSG00000198888	38739.8	29399.9	32866.2	69250.7	59477.8	56033.6	142404	111068	97088.8	77143.8	87714.5	78164.6	15.3357	15.0266	15.1509	16.0001	15.8245	15.756	16.8461	16.5518	16.3938	16.1254	16.275	16.1407
6196	RPS6KA2	ribosomal protein S6 kinase A2	ENSG00000071242	244.81	310.138	201.81	104.237	153.21	138.787	1582.69	1401.53	1880.8	25.5528	36.4463	46.0146	7.88601	8.14052	7.68139	7.00531	7.39487	7.29305	9.9828	9.84205	10.1826	5.76113	6.03861	6.24168
54360	CYTL1	cytokine like 1	ENSG00000170891	1.06904	0.972221	0	0.808041	0	0	1.2591	0	0	0	0	0	2.11551	2.0989	1.96037	2.06918	1.96072	1.93735	2.14638	1.96492	1.96556	1.9686	1.95751	1.96972
3150	HMGN1	high mobility group nucleosome binding domain 1	ENSG00000205581	5814.5	6662.63	6262.29	4192.11	4553.87	4382.1	6290.46	5816.58	5288.71	6074.59	6678.54	6476.25	12.4987	12.6545	12.5835	12.1286	12.2216	12.1783	12.5886	12.4991	12.3909	12.5487	12.6572	12.622
64130	LIN7B	lin-7 homolog B, crumbs cell polarity complex component	ENSG00000104863	86.5921	74.861	64.8675	206.858	170.809	205.433	163.683	165.275	149.041	37.1677	19.7007	29.4965	6.50819	6.38207	6.26122	7.31995	7.13349	7.31339	7.09228	7.10178	7.00337	5.82467	5.39765	5.66065
60681	FKBP10	FKBP prolyl isomerase 10	ENSG00000141756	16079.4	18306.9	14778.5	17873.1	16047.8	18047.1	24071.5	25430.3	24627.3	5.80745	13.7905	8.25902	13.6032	13.759	13.5021	13.7302	13.6008	13.7418	14.0896	14.1562	14.1173	6.92835	7.14956	7.0085
2624	GATA2	GATA binding protein 2	ENSG00000179348	471.446	334.444	487.021	101.005	69.3588	77.6384	245.524	261.134	300.306	6.96894	1.97007	9.43888	8.17552	7.799	8.21167	6.55507	6.1928	6.29958	7.46586	7.53202	7.68207	4.48514	4.01296	4.64816
57580	PREX1	phosphatidylinositol-3,4,5-trisphosphate dependent Rac exchange factor 1	ENSG00000124126	12.8285	7.77776	4.11857	4745.62	4518.67	4375.92	570.372	688.646	714.06	19.7453	30.5361	31.8562	5.066	4.71372	4.38096	11.4337	11.3732	11.3338	8.88773	9.10767	9.1501	5.40925	5.7794	5.82448
54849	DEF8	differentially expressed in FDCP 8 homolog	ENSG00000140995	1892.2	1635.27	1862.62	1820.52	1564.2	1739.65	2340.67	2257.66	2076.56	1404.24	1300.25	1388.7	10.849	10.6847	10.8312	10.8054	10.635	10.7543	11.0884	11.0478	10.9538	10.5152	10.431	10.503
6691	SPINK2	serine peptidase inhibitor Kazal type 2	ENSG00000128040	0	0	0	0	0	1.37413	1.2591	0	0	0	0	0	1.63966	1.63911	1.63944	1.63818	1.63947	1.71246	1.70829	1.63984	1.6399	1.64018	1.63918	1.64028
11240	PADI2	peptidyl arginine deiminase 2	ENSG00000117115	0	0	0	79.996	52.7955	48.7816	1.2591	1.10183	0	38.3291	11.8204	28.3166	3.27567	3.27304	3.2746	5.02014	4.71022	4.65561	3.36261	3.34935	3.27683	4.48709	3.84704	4.29438
147111	NOTUM	notum, palmitoleoyl-protein carboxylesterase	ENSG00000185269	14.9665	16.5277	17.5039	5.65628	1.03521	6.18359	26.4411	20.9348	22.2449	6.96894	1.97007	1.17986	3.76364	3.80335	3.82715	3.47731	3.28964	3.49593	4.01858	3.90594	3.93422	3.52551	3.33097	3.29778
9468	PCYT1B	phosphate cytidylyltransferase 1, choline, beta	ENSG00000102230	0	0.972221	0	2.42412	0	0	0	1.10183	0	0	0	0	1.93791	1.99774	1.93755	2.07974	1.9376	1.93438	1.93962	2.00626	1.9383	1.93875	1.93714	1.93891
2700	GJA3	gap junction protein alpha 3	ENSG00000121743	19.2427	33.0555	31.9189	296.551	203.936	285.132	7.5546	2.20367	6.67346	4.64596	2.95511	7.07916	4.61411	5.02174	4.99373	7.10389	6.71131	7.06277	4.05923	3.61331	3.99484	3.84424	3.68135	4.02513
10736	SIX2	SIX homeobox 2	ENSG00000170577	0	0	0	149.488	200.83	249.405	49.1049	34.1568	23.3571	19.7453	28.566	27.1368	3.55899	3.54883	3.55488	6.39333	6.68341	6.90325	5.38544	5.09714	4.82041	4.70754	4.96331	4.92649
387700	SLC16A12	solute carrier family 16 member 12	ENSG00000152779	177.46	178.889	182.247	96.1568	75.57	72.1419	28.9593	58.3972	98.9896	680.633	1268.73	989.903	7.33392	7.3423	7.36147	6.7188	6.48845	6.44336	5.65343	6.24999	6.74753	8.78961	9.50329	9.21556
333	APLP1	amyloid beta precursor like protein 1	ENSG00000105290	112.249	251.805	144.15	1116.71	1190.49	1359.7	6541.02	6028.13	6493.27	55.7515	66.9824	103.828	7.26863	8.11982	7.5254	9.80679	9.88154	10.038	11.9208	11.822	11.912	6.59876	6.76371	7.19087
9333	TGM5	transglutaminase 5	ENSG00000104055	32.0711	28.1944	32.9486	6.46433	3.10562	8.93185	37.773	27.5458	33.3673	8.13042	2.95511	8.25902	4.77591	4.69209	4.79401	3.98112	3.79806	4.09574	4.88674	4.67713	4.8023	4.06607	3.78715	4.07211
64748	PLPPR2	phospholipid phosphatase related 2	ENSG00000105520	970.686	951.804	994.635	524.418	652.18	689.126	1839.54	1701.23	1723.98	56.913	97.5185	83.7701	9.80155	9.77946	9.82902	9.11924	9.35822	9.4191	10.532	10.4417	10.457	6.93194	7.40713	7.27007
84620	ST6GAL2	ST6 beta-galactoside alpha-2,6-sialyltransferase 2	ENSG00000144057	1.06904	7.77776	1.02964	0.808041	4.14082	2.0612	0	2.20367	6.67346	0	2.95511	0	2.20478	3.35203	2.18133	2.033	2.86815	2.37997	1.92656	2.50338	3.2315	1.88499	2.64422	1.89305
94115	CGB8	chorionic gonadotropin subunit beta 8	ENSG00000213030	47.0377	55.4166	74.1343	0	1.03521	0	1.2591	2.20367	1.11224	106.857	231.483	116.806	5.15989	5.29308	5.53875	3.44332	3.56593	3.43342	3.60009	3.67362	3.57793	5.86387	6.59713	5.94565
8837	CFLAR	CASP8 and FADD like apoptosis regulator	ENSG00000003402	3178.25	3009.99	3457.54	6662.3	5872.72	6445.36	6908.68	5944.39	6604.5	3774.84	3948.02	3829.83	11.68	11.6187	11.7752	12.5292	12.3826	12.4907	12.5715	12.3967	12.519	11.875	11.9261	11.8914
56654	NPDC1	neural proliferation, differentiation and control 1	ENSG00000107281	5443.54	4652.08	5983.26	2083.13	1757.78	2134.02	3799.96	3076.32	2615.99	4.64596	3.94014	12.9785	11.9806	11.7928	12.0939	10.8477	10.6514	10.8757	11.5524	11.303	11.1129	5.70293	5.62832	6.11762
84109	QRFPR	pyroglutamylated RFamide peptide receptor	ENSG00000186867	76.9707	131.25	116.35	266.653	318.843	259.024	80.5824	65.0082	75.6325	1005.85	641.258	706.736	6.59966	7.10915	6.99112	7.8328	8.02176	7.80245	6.64277	6.44664	6.58375	9.27694	8.78425	8.89199
754	PTTG1IP	PTTG1 interacting protein	ENSG00000183255	13275.3	11661.8	12703.7	7339.43	8280.61	8676.95	9894	9667.48	9511.9	11344.3	10944.7	10918.4	13.6046	13.4566	13.5544	12.9326	13.0667	13.1194	13.2685	13.2421	13.2236	13.425	13.384	13.3812
339665	SLC35E4	solute carrier family 35 member E4	ENSG00000100036	454.341	392.777	485.991	429.07	384.061	449.341	538.895	451.752	491.611	124.279	85.6981	101.468	8.68276	8.52657	8.75555	8.6213	8.50261	8.67104	8.86767	8.67658	8.76796	7.35627	7.00967	7.16536
158046	NXNL2	nucleoredoxin like 2	ENSG00000130045	76.9707	81.6665	82.3714	111.51	79.7108	94.815	85.6188	81.5356	83.4182	101.05	98.5036	82.5902	6.2661	6.31488	6.32199	6.5804	6.29484	6.44051	6.35407	6.31352	6.33245	6.49455	6.47283	6.32414
4536	ND2	NADH dehydrogenase subunit 2	ENSG00000198763	70933.9	51222.4	61209.2	88360.1	81869.3	74221.6	245116	205205	189125	86218.5	102486	81192.1	16.1612	15.7956	15.9944	16.4121	16.3246	16.2127	17.6007	17.3955	17.2998	16.3839	16.5829	16.3151
80790	CMIP	c-Maf inducing protein	ENSG00000153815	7533.51	10158.7	8711.81	4074.95	4076.64	4252.93	9690.03	9065.88	9952.35	4028.04	3308.73	4496.45	12.7246	13.0744	12.8941	12.0181	12.0186	12.0667	13.0189	12.9408	13.0503	12.005	11.7829	12.13
1917	EEF1A2	eukaryotic translation elongation factor 1 alpha 2	ENSG00000101210	10873.2	8387.35	11931.5	12546.4	10615	11671.9	16688.1	14986	13549.3	32146.5	22372.1	30279.9	13.2927	12.9929	13.4008	13.4594	13.2649	13.3752	13.7941	13.6675	13.5493	14.5751	14.1414	14.5032
			ENSG00000260528	9.62134	11.6666	6.17786	37.9779	36.2322	26.1085	35.2548	47.3788	51.1632	3.48447	2.95511	4.71944	3.94252	4.00696	3.82084	4.57737	4.54831	4.36431	4.53134	4.71423	4.76373	3.71378	3.68873	3.76518
26086	GPSM1	G protein signaling modulator 1	ENSG00000160360	1523.38	1155.97	1518.72	1130.45	1046.59	1141.9	1437.89	1504	1370.28	494.794	466.907	602.909	10.4469	10.1358	10.4434	10.1108	10.0248	10.1221	10.3814	10.4324	10.327	9.20917	9.14777	9.42016
388344	RPL13P12	ribosomal protein L13 pseudogene 12	ENSG00000215030	178.529	155.555	172.98	146.255	118.013	158.712	1936.49	1684.7	1444.8	2698.14	1943.48	2353.82	7.88714	7.74693	7.85478	7.68413	7.47323	7.7659	10.5267	10.364	10.1853	10.9176	10.5311	10.7563
84622	ZNF594	zinc finger protein 594	ENSG00000180626	121.87	140	130.765	82.4201	90.0629	83.1349	650.954	529.982	556.121	70.8508	75.8477	76.6909	6.98261	7.11621	7.05018	6.61819	6.69945	6.62566	8.71689	8.48672	8.53947	6.48484	6.54427	6.55479
348093	RBPMS2	RNA binding protein, mRNA processing factor 2	ENSG00000166831	0	0	0	8.88845	4.14082	5.49652	303.443	266.644	272.499	579.583	422.58	534.477	3.11487	3.08859	3.10434	4.13492	3.72604	3.83604	7.4206	7.27858	7.30244	8.14964	7.7917	8.05711
11230	PRAF2	PRA1 domain family member 2	ENSG00000243279	334.609	380.138	351.108	404.02	374.745	393.688	658.509	535.491	462.693	256.689	248.229	289.066	8.43905	8.57349	8.48961	8.63818	8.55836	8.61064	9.16733	8.94092	8.78309	8.16467	8.13038	8.28671
55803	ADAP2	ArfGAP with dual PH domains 2	ENSG00000184060	260.845	322.777	180.188	558.356	478.265	592.937	162.424	98.0631	151.265	715.477	577.231	691.398	8.09283	8.31562	7.71544	8.90485	8.73609	8.97082	7.61247	7.12761	7.54188	9.17789	8.94114	9.13991
376497	SLC27A1	solute carrier family 27 member 1	ENSG00000130304	479.998	651.388	505.555	759.558	734.996	713.174	917.883	946.475	973.212	167.254	216.708	208.835	8.86854	9.20328	8.92499	9.374	9.33726	9.3039	9.58593	9.62058	9.65201	7.7674	8.02859	7.9912
658	BMPR1B	bone morphogenetic protein receptor type 1B	ENSG00000138696	106.904	184.722	152.387	131.711	71.4292	68.7065	36.5139	19.833	28.9183	750.322	1017.54	798.765	6.89417	7.44072	7.24499	7.09896	6.51224	6.47454	5.9306	5.46851	5.74333	8.95341	9.29651	9.02373
4038	LRP4	LDL receptor related protein 4	ENSG00000134569	808.193	977.082	1119.22	4263.22	3882.02	4276.98	327.366	442.937	511.632	758.452	929.874	963.946	9.8129	10.0221	10.1733	11.7123	11.6018	11.7161	8.85322	9.16634	9.31884	9.74342	9.96731	10.0072
8214	DGCR6	DiGeorge syndrome critical region gene 6	ENSG00000183628	368.818	432.638	326.397	698.147	511.392	612.175	729.019	648.98	579.478	116.149	67.9675	75.5111	8.38178	8.55528	8.25023	9.08525	8.73877	8.93849	9.13337	9.00321	8.87703	7.18748	6.6787	6.77727
54760	PCSK4	proprotein convertase subtilisin/kexin type 4	ENSG00000115257	69.4875	60.2777	52.5118	282.814	191.513	283.071	951.879	734.923	633.978	41.8136	40.3865	50.734	6.37616	6.24507	6.12133	7.78556	7.37515	7.78676	9.1232	8.8343	8.66866	5.9241	5.89255	6.09196
8242	KDM5C	lysine demethylase 5C	ENSG00000126012	4721.94	1239.58	2258.01	5068.84	2391.33	2865.75	5863.63	3252.61	3320.04	6736.64	2319.76	3381.48	12.1279	10.6456	11.2943	12.2095	11.358	11.5603	12.3778	11.703	11.7262	12.5391	11.3243	11.747
200162	SPAG17	sperm associated antigen 17	ENSG00000155761	4.27615	12.6389	14.415	142.215	145.964	158.025	406.689	377.929	290.295	0	0.985036	2.35972	3.84735	4.40601	4.49402	6.47984	6.50509	6.58771	7.58382	7.50479	7.22173	3.35776	3.47428	3.66459
4489	MT1A	metallothionein 1A	ENSG00000205362	0	0	0	0	0	0	0	0	0	1.16149	1.97007	1.17986	1.79842	1.79768	1.79812	1.7964	1.79816	1.79545	1.79987	1.79867	1.79875	1.86806	1.91208	1.86919
117177	RAB3IP	RAB3A interacting protein	ENSG00000127328	317.504	408.333	362.434	1239.53	1020.71	1203.05	98.2097	104.674	130.132	1239.31	1552.42	1294.31	8.5138	8.782	8.65428	10.016	9.79495	9.98197	7.34174	7.39991	7.60786	10.0157	10.2744	10.0653
			ENSG00000234518	103.697	91.3887	121.498	127.67	139.753	109.243	28.9593	30.8513	34.4795	133.571	85.6981	71.9715	6.60996	6.50002	6.75101	6.79609	6.87836	6.65627	5.62363	5.66365	5.73913	6.83675	6.44494	6.29874
1535	CYBA	cytochrome b-245 alpha chain	ENSG00000051523	7269.46	7143.88	7007.75	5198.13	4473.12	5908.07	19518.6	15204.2	12472.7	12753.2	9544.01	11983.8	12.8393	12.8194	12.7975	12.4602	12.2925	12.6041	13.9872	13.6927	13.4613	13.4872	13.1512	13.4148
100505771	MHENCR	melanoma highly expressed competing endogenous lncRNA for miR-425 and miR-489	ENSG00000232442	228.774	191.527	206.958	170.497	154.246	169.705	215.306	187.312	203.54	95.2421	74.8627	106.187	7.65896	7.48314	7.55941	7.36978	7.27326	7.36531	7.5984	7.46126	7.5429	6.82614	6.6144	6.9244
10568	SLC34A2	solute carrier family 34 member 2	ENSG00000157765	0	0	1.02964	8.88845	7.24644	6.18359	3.7773	6.611	5.56121	2.32298	0	1.17986	2.56511	2.56365	2.63033	3.0067	2.94101	2.8951	2.78385	2.9143	2.86813	2.7068	2.56385	2.64113
81631	MAP1LC3B	microtubule associated protein 1 light chain 3 beta	ENSG00000140941	2575.31	2538.47	2600.88	2405.54	2319.9	2268	9122.17	7089.19	7418.66	2241.67	2669.45	2186.28	11.3774	11.3612	11.3885	11.3008	11.2603	11.235	12.8341	12.5446	12.5975	11.222	11.4179	11.1941
286	ANK1	ankyrin 1	ENSG00000029534	10.6904	3.88888	2.05929	661.785	950.319	709.051	119.614	144.34	171.285	11.6149	19.7007	9.43888	4.54426	3.95727	3.73443	8.62692	9.04795	8.70716	6.72553	6.92516	7.10904	4.60776	5.00552	4.46784
101929074	PIK3CD-AS2	PIK3CD antisense RNA 2	ENSG00000231789	33.1402	39.861	16.4743	200.394	206.006	215.738	168.719	153.155	100.102	15.0994	9.85036	12.9785	5.43197	5.57104	4.96444	7.01241	7.03909	7.08609	6.84211	6.74893	6.35001	4.91621	4.68711	4.8327
6273	S100A2	S100 calcium binding protein A2	ENSG00000196754	1698.7	1974.58	2644.12	228.676	584.891	430.79	668.582	1219.73	1112.24	26420.4	33765.1	36189.9	10.8755	11.044	11.3746	8.7879	9.72326	9.40813	9.86353	10.5093	10.4085	14.1076	14.4094	14.4951
3236	HOXD10	homeobox D10	ENSG00000128710	524.898	559.999	526.148	37.9779	34.1618	46.0334	566.595	837.393	761.886	0	0.985036	0	8.41107	8.48497	8.41386	5.6765	5.58429	5.85285	8.49769	8.94733	8.83797	3.6201	3.73901	3.62546
57211	ADGRG6	adhesion G protein-coupled receptor G6	ENSG00000112414	1662.35	2100.97	1550.64	3525.48	4102.52	4329.89	431.871	563.037	648.437	5340.53	6766.21	5197.28	10.7987	11.0614	10.7213	11.6523	11.8278	11.8905	9.36173	9.63145	9.7784	12.1355	12.4141	12.1036
3398	ID2	inhibitor of DNA binding 2	ENSG00000115738	2391.44	2238.05	2044.87	1136.91	998.974	956.395	221.601	232.487	218	542.415	465.922	625.326	10.9209	10.8439	10.7392	10.0679	9.92231	9.87354	8.31289	8.36051	8.29593	9.24889	9.08498	9.4036
815	CAMK2A	calcium/calmodulin dependent protein kinase II alpha	ENSG00000070808	0	0	0	0	0	0	0	1.10183	1.11224	0	0.985036	0	1.98503	1.98404	1.98462	1.98234	1.98468	1.98107	1.98694	2.05606	2.05677	1.98596	2.04803	1.98615
2300	FOXL1	forkhead box L1	ENSG00000176678	847.747	1017.91	848.426	89.6925	138.718	142.91	455.794	360.299	466.03	99.8881	124.114	123.885	9.33502	9.54264	9.33596	6.97607	7.39988	7.42859	8.64506	8.3902	8.66945	7.08038	7.28986	7.28875
126353	MISP	mitotic spindle positioning	ENSG00000099812	36.3473	24.3055	50.4525	286.854	466.878	312.615	2106.47	1950.24	2084.34	4025.72	4810.91	4923.56	6.1918	5.85144	6.4848	8.25595	8.79694	8.35035	10.547	10.4553	10.5345	11.327	11.544	11.5722
101928659	LOC101928659	uncharacterized LOC101928659	ENSG00000270006	31.0021	9.72221	12.3557	8.88845	15.5281	13.7413	30.2184	23.1385	31.1428	29.0372	24.6259	22.4173	4.60361	4.12715	4.20031	4.10224	4.28229	4.23596	4.58974	4.45528	4.60594	4.56901	4.48562	4.4402
255812	SDHAP1	succinate dehydrogenase complex flavoprotein subunit A pseudogene 1	ENSG00000185485	531.312	477.36	529.236	433.11	393.378	377.886	444.462	463.872	463.805	339.155	312.256	322.102	8.95908	8.84465	8.95491	8.74071	8.6384	8.59591	8.76829	8.81398	8.81382	8.48301	8.39815	8.42991
			ENSG00000264281	49.1757	42.7777	37.0671	43.6342	62.1124	66.6453	44.0685	61.7027	41.153	42.9751	74.8627	62.5326	5.58024	5.48443	5.38999	5.49776	5.74898	5.80239	5.50465	5.74398	5.45859	5.48763	5.89096	5.7538
1747	DLX3	distal-less homeobox 3	ENSG00000064195	0	0	0	4.84824	0	1.37413	11.3319	4.40733	2.22449	0	0.985036	0	1.98617	1.98558	1.98593	2.20529	1.98597	2.0534	2.42645	2.18767	2.09454	1.98674	2.03566	1.98685
401115	C4orf48	chromosome 4 open reading frame 48	ENSG00000243449	164.632	108.889	194.603	0	0	0.687065	527.563	397.762	275.836	177.708	98.5036	121.526	7.12417	6.70627	7.29781	3.78409	3.84164	3.86589	8.37606	8.06407	7.66695	7.203	6.60745	6.81547
64220	STRA6	signaling receptor and transporter of retinol STRA6	ENSG00000137868	9.62134	16.5277	7.2075	1701.73	1931.69	1309.55	1198.66	1393.82	1767.35	3.48447	2.95511	2.35972	4.66977	5.06965	4.47638	10.0267	10.1796	9.71213	9.60559	9.78632	10.072	4.12236	4.01622	3.98303
11020	IFT27	intraflagellar transport 27	ENSG00000100360	527.036	400.555	548.8	2209.18	2221.55	2444.58	1372.42	1349.75	1114.47	199.776	177.306	151.022	9.07244	8.7729	9.11702	10.7062	10.7127	10.8253	10.152	10.1329	9.91305	8.03943	7.91717	7.75687
23279	NUP160	nucleoporin 160	ENSG00000030066	1900.75	2198.19	2124.15	1317.91	1524.86	1276.57	956.915	976.224	1187.88	3463.56	3289.03	2837.56	10.881	11.0457	11.0068	10.4712	10.6335	10.4359	10.1203	10.1419	10.3566	11.5676	11.5078	11.3376
6002	RGS12	regulator of G protein signaling 12	ENSG00000159788	1789.57	1806.39	1645.37	570.477	580.75	527.666	550.226	414.289	480.489	797.943	736.807	805.845	10.6279	10.6387	10.5319	9.35525	9.37459	9.27161	9.3168	9.01715	9.1725	9.72042	9.63292	9.73126
1902	LPAR1	lysophosphatidic acid receptor 1	ENSG00000198121	1171.67	1280.41	1160.41	1448.01	1649.08	1473.75	171.238	215.959	230.234	1334.55	1353.44	1202.28	10.0529	10.1537	10.042	10.2941	10.4431	10.3143	8.00094	8.23067	8.2954	10.2008	10.2169	10.0821
81606	LBH	LBH regulator of WNT signaling pathway	ENSG00000213626	12.8285	20.4166	24.7114	770.063	863.362	1172.82	304.702	459.464	610.621	34.8447	106.384	30.6764	5.01424	5.3517	5.50725	9.02886	9.1606	9.51778	7.98216	8.43993	8.76233	5.80205	6.86428	5.69234
9132	KCNQ4	potassium voltage-gated channel subfamily Q member 4	ENSG00000117013	1.06904	3.88888	1.02964	32.3216	26.9154	30.2309	22.6638	14.3238	16.6836	59.236	111.309	49.5541	3.81264	3.97368	3.80883	4.85229	4.73834	4.80998	4.63833	4.40231	4.47556	5.27469	5.77923	5.1429
5307	PITX1	paired like homeodomain 1	ENSG00000069011	878.749	894.443	1142.9	227.059	336.442	347.655	721.464	976.224	823.06	76.6583	36.4463	76.6909	9.34895	9.36938	9.65227	7.84779	8.27209	8.3082	9.12338	9.46991	9.27388	6.74613	6.06854	6.74669
79786	KLHL36	kelch like family member 36	ENSG00000135686	2456.65	2068.89	2374.36	2543.71	2212.23	2296.17	3315.21	2987.07	3291.13	3361.35	2609.36	3016.9	11.2296	11.0353	11.191	11.2692	11.1109	11.1531	11.5722	11.4526	11.5639	11.5882	11.2982	11.464
441150	C6orf226	chromosome 6 open reading frame 226	ENSG00000221821	45.9686	35.9722	44.2746	188.273	157.351	224.67	147.315	104.674	109	75.4968	60.0872	56.6333	5.9877	5.80307	5.95855	7.23134	7.05822	7.40527	6.9954	6.67993	6.71656	6.39269	6.20089	6.15334
79083	MLPH	melanophilin	ENSG00000115648	32.0711	0	0	1498.11	1586.97	1317.1	7900.85	6103.05	5891.55	8.13042	4.92518	3.53958	5.85509	3.78867	3.81577	10.0554	10.1243	9.90126	12.0915	11.7705	11.7268	4.79859	4.48897	4.38235
7325	UBE2E2	ubiquitin conjugating enzyme E2 E2	ENSG00000182247	509.931	540.555	509.673	891.269	768.123	901.43	381.507	509.047	448.234	461.111	690.51	580.491	9.09203	9.15493	9.09148	9.7039	9.53896	9.71655	8.78309	9.09018	8.95382	8.9841	9.42169	9.23221
2239	GPC4	glypican 4	ENSG00000076716	930.063	1259.03	1298.38	1063.38	1128.37	886.314	426.835	504.64	506.07	2086.03	2952.15	2713.68	9.83695	10.1776	10.2125	9.98704	10.0538	9.78324	8.98707	9.16613	9.16919	10.7562	11.1611	11.0623
145853	C15orf61	chromosome 15 open reading frame 61	ENSG00000189227	17.1046	20.4166	32.9486	43.6342	44.5139	83.822	45.3276	46.277	43.3775	34.8447	20.6857	27.1368	4.78948	4.87393	5.13887	5.31705	5.3301	5.78839	5.34195	5.35604	5.31288	5.17308	4.88057	5.02586
51296	SLC15A3	solute carrier family 15 member 3	ENSG00000110446	19.2427	27.2222	22.6521	6.46433	2.07041	2.74826	1.2591	5.50917	11.1224	6.96894	2.95511	9.43888	4.45728	4.77581	4.60464	3.5818	3.0035	3.06357	2.89352	3.49988	3.99699	3.65669	3.14613	3.87356
5526	PPP2R5B	protein phosphatase 2 regulatory subunit B'beta	ENSG00000068971	289.709	279.027	255.351	678.754	639.757	671.95	1385.01	1160.23	1294.65	144.025	124.114	132.144	8.33017	8.2907	8.19826	9.25087	9.18521	9.23975	10.0564	9.85387	9.97908	7.61914	7.47347	7.53518
257068	PLCXD2	phosphatidylinositol specific phospholipase C X domain containing 2	ENSG00000240891	65.2113	45.6944	66.9268	111.51	83.8517	113.366	18.8865	26.444	35.5918	102.211	101.459	103.828	6.07395	5.80205	6.09463	6.5234	6.2789	6.53812	5.23911	5.43225	5.62579	6.447	6.44088	6.46055
80896	NPL	N-acetylneuraminate pyruvate lyase	ENSG00000135838	101.559	102.083	67.9564	19.393	34.1618	38.4757	221.601	178.497	191.306	37.1677	46.2967	41.2951	6.30126	6.30602	5.96058	5.07546	5.43883	5.52186	7.02088	6.81561	6.88111	5.49858	5.65893	5.57449
5333	PLCD1	phospholipase C delta 1	ENSG00000187091	103.697	79.7221	59.7193	138.175	129.401	113.366	224.12	192.821	197.979	60.3974	79.7879	56.6333	6.72888	6.49901	6.25902	6.99059	6.92971	6.809	7.45221	7.30626	7.33177	6.26864	6.49974	6.21717
			ENSG00000244586	21.3808	8.74998	23.6818	70.2995	70.394	73.516	1.2591	4.40733	3.33673	0	0.985036	10.6187	4.43284	4.04033	4.48917	5.21423	5.21421	5.24782	3.70089	3.85706	3.80578	3.62724	3.67947	4.11144
5069	PAPPA	pappalysin 1	ENSG00000182752	17.1046	26.25	8.23714	450.887	178.055	160.773	10.0728	23.1385	16.6836	13.9379	24.6259	22.4173	4.94758	5.25436	4.5143	7.97286	6.99093	6.8884	4.63035	5.16149	4.93189	4.81693	5.20615	5.13951
2588	GALNS	galactosamine (N-acetyl)-6-sulfatase	ENSG00000141012	1576.83	1477.78	1482.69	1341.35	1223.61	1326.04	2579.89	2091.28	2135.51	607.459	496.458	674.88	10.534	10.4606	10.4643	10.3513	10.2482	10.3384	11.098	10.8561	10.8801	9.48002	9.2661	9.59315
23149	FCHO1	FCH and mu domain containing endocytic adaptor 1	ENSG00000130475	132.561	245.972	179.158	2281.1	1921.34	2032.34	781.901	587.277	619.519	9.29191	5.91021	9.43888	7.2598	7.92183	7.57866	10.4911	10.2853	10.3528	9.22653	8.89705	8.95829	4.96587	4.69266	4.97729
631	BFSP1	beaded filament structural protein 1	ENSG00000125864	18.1736	24.3055	14.415	961.568	662.532	740.656	586.74	1004.87	787.468	249.72	279.75	315.023	5.3312	5.55519	5.16024	9.34102	8.91121	9.03954	8.77225	9.39185	9.10948	7.82125	7.94526	8.07542
			ENSG00000260018	13.8975	8.74998	23.6818	21.0091	18.6337	26.7955	65.4732	40.7678	36.704	12.7764	21.6708	21.2375	4.46098	4.29592	4.70817	4.64667	4.58912	4.77437	5.34516	5.02367	4.95787	4.42829	4.66254	4.65277
196743	PAOX	polyamine oxidase	ENSG00000148832	58.7971	92.361	75.1639	170.497	146.999	160.773	396.616	333.855	311.428	20.9068	9.85036	25.9569	6.16278	6.55874	6.37444	7.13891	6.99432	7.0817	7.99919	7.81883	7.74653	5.38639	4.95496	5.53211
196527	ANO6	anoctamin 6	ENSG00000177119	3997.13	4869.85	4352.3	4145.25	4065.25	4290.04	3122.57	3273.55	4145.33	5419.51	6707.11	5932.34	11.9898	12.2142	12.0863	12.0309	12.0089	12.0699	11.7158	11.7672	12.031	12.3361	12.5782	12.4389
23417	MLYCD	malonyl-CoA decarboxylase	ENSG00000103150	188.151	174.027	169.891	206.05	169.774	184.821	232.933	231.385	202.428	408.844	260.049	359.857	7.61904	7.54227	7.5188	7.70919	7.51813	7.60125	7.83222	7.82552	7.69157	8.41629	7.944	8.28067
7060	THBS4	thrombospondin 4	ENSG00000113296	4.27615	5.83332	4.11857	73.5317	48.6547	66.6453	207.751	208.246	193.53	48.7825	28.566	43.6548	4.10392	4.19685	4.09196	5.74762	5.4091	5.66511	6.69858	6.70152	6.63039	5.41091	5.01701	5.32491
2878	GPX3	glutathione peroxidase 3	ENSG00000211445	141.113	78.7499	71.0454	1236.3	1177.03	1341.15	9457.1	12551	8962.45	602.813	426.52	536.836	7.64616	7.06757	6.97101	10.0407	9.98338	10.1357	12.4842	12.8371	12.4183	9.21609	8.82876	9.08556
85012	TCEAL3	transcription elongation factor A like 3	ENSG00000196507	392.337	386.944	458.191	4.0402	4.14082	6.87065	196.419	225.876	184.632	334.509	409.775	420.03	8.31566	8.30052	8.48774	4.51247	4.55734	4.74217	7.56824	7.71641	7.50321	8.14034	8.36384	8.39093
10981	RAB32	RAB32, member RAS oncogene family	ENSG00000118508	865.921	863.332	864.9	1825.36	1800.22	1878.44	847.374	1184.47	1160.07	634.173	617.617	637.125	9.80552	9.80221	9.80422	10.6447	10.6288	10.6775	9.78166	10.1543	10.1309	9.46498	9.43629	9.47001
116349	EXOC3-AS1	EXOC3 antisense RNA 1	ENSG00000221990	93.0063	74.861	51.4821	71.1076	74.5348	80.3866	138.501	99.165	102.326	72.0123	65.9974	64.8923	6.38974	6.21059	5.92033	6.1692	6.20705	6.26869	6.73955	6.4441	6.47097	6.17937	6.11006	6.09692
9077	DIRAS3	DIRAS family GTPase 3	ENSG00000162595	0	0	0	0	0	0.687065	8.8137	5.50917	1.11224	1.16149	0.985036	2.35972	2.15972	2.1588	2.15935	2.15721	2.1594	2.19778	2.57036	2.44023	2.22538	2.22847	2.21731	2.2928
			ENSG00000269396	1.06904	4.8611	1.02964	0	5.17603	2.0612	52.8822	38.5642	36.704	8.13042	8.86532	20.0576	3.09327	3.27516	3.09062	3.02878	3.28896	3.14113	4.32641	4.12103	4.09037	3.40551	3.43165	3.75722
197021	LCTL	lactase like	ENSG00000188501	10.6904	13.6111	9.26679	5.65628	5.17603	6.87065	1.2591	4.40733	1.11224	11.6149	18.7157	15.3382	3.84388	3.94607	3.78901	3.62952	3.60868	3.68511	3.39355	3.57083	3.38062	3.87789	4.10077	4.00161
8270	LAGE3	L antigen family member 3	ENSG00000196976	335.678	331.527	407.739	554.316	557.976	676.072	1251.54	1192.18	1023.26	436.72	324.077	429.469	8.53121	8.51805	8.73743	9.06893	9.07606	9.28672	9.97627	9.92112	9.74845	8.81098	8.49419	8.79302
100288077	WTAPP1	Wilms tumor 1 associated protein pseudogene 1	ENSG00000255282	0	0	1.02964	0	0	0	1.2591	0	0	0	0	0	1.92559	1.92423	2.00284	1.92188	1.92512	1.92012	2.02099	1.92605	1.9262	1.92688	1.92441	1.92713
1903	S1PR3	sphingosine-1-phosphate receptor 3	ENSG00000213694	611.49	1198.75	448.924	1065	1096.28	1398.18	181.31	235.792	261.377	10.4534	30.5361	22.4173	8.98628	9.75611	8.64104	9.61938	9.65261	9.93536	7.6651	7.94142	8.05135	5.24706	5.98532	5.75111
494514	TYMSOS	TYMS opposite strand	ENSG00000176912	19.2427	29.1666	15.4446	19.393	28.9858	22.6732	49.1049	30.8513	42.2652	31.3602	25.6109	11.7986	4.47794	4.68188	4.38692	4.48104	4.67849	4.55351	4.975	4.71201	4.88919	4.72084	4.61398	4.29263
			ENSG00000260725	11.7594	4.8611	2.05929	0.808041	0	0	363.88	529.982	487.162	1.16149	0.985036	0	3.79449	3.20474	2.82231	2.54579	2.39616	2.30564	7.95723	8.85915	8.65482	2.678	2.61556	2.42901
10290	SPEG	striated muscle enriched protein kinase	ENSG00000072195	11.7594	5.83332	5.14821	984.194	874.749	988	4566.75	4773.14	4217.62	177.708	138.89	247.771	4.97919	4.52421	4.46831	9.48936	9.34996	9.49407	11.3441	11.3987	11.2463	7.53405	7.26669	7.90092
94032	CAMK2N2	calcium/calmodulin dependent protein kinase II inhibitor 2	ENSG00000163888	74.8326	59.3055	63.8379	17.7769	15.5281	25.4214	83.1006	77.1283	48.9387	20.9068	13.7905	23.5972	5.68193	5.50746	5.56176	4.7665	4.70467	4.95432	5.76248	5.7051	5.36962	4.84976	4.65228	4.9143
9793	CKAP5	cytoskeleton associated protein 5	ENSG00000175216	10806.9	10544.7	11005.9	2996.21	3485.54	3051.94	2412.43	2695.08	2778.38	9056.13	8325.52	8955.14	13.24	13.2114	13.2613	11.7841	11.951	11.8043	11.5478	11.6682	11.7014	13.0345	12.9372	13.0215
100128822	LINC01003	long intergenic non-protein coding RNA 1003	ENSG00000261455	27.795	41.8055	21.6225	32.3216	46.5843	57.0264	153.61	149.849	136.806	33.6832	43.3416	29.4965	5.23973	5.50984	5.09039	5.3348	5.58709	5.73739	6.56638	6.54452	6.46291	5.36302	5.53535	5.27743
8879	SGPL1	sphingosine-1-phosphate lyase 1	ENSG00000166224	2347.61	2481.11	2284.78	1953.84	2239.15	1988.37	1450.48	1802.6	1845.21	2485.59	2719.68	2556.76	11.1947	11.2573	11.164	10.988	11.1413	11.0076	10.6578	10.898	10.9241	11.2594	11.3617	11.2914
56999	ADAMTS9	ADAM metallopeptidase with thrombospondin type 1 motif 9	ENSG00000163638	1648.46	1574.03	1643.31	1246.81	1001.04	1103.43	112.06	257.829	149.041	2403.12	2496.08	2595.69	10.5516	10.4989	10.548	10.2347	9.98861	10.0974	7.73814	8.54023	8.00174	10.9854	11.0295	11.0749
5199	CFP	complement factor properdin	ENSG00000126759	24.5879	21.3889	17.5039	9.69649	8.28165	12.3672	20.1456	15.4257	10.0102	12.7764	4.92518	7.07916	4.21902	4.15524	4.06964	3.86742	3.82684	3.94127	4.12854	4.02007	3.87722	3.95284	3.72231	3.79118
80317	ZKSCAN3	zinc finger with KRAB and SCAN domains 3	ENSG00000189298	186.013	148.75	150.328	229.484	202.9	196.501	56.6595	53.9898	55.6121	171.9	158.591	160.461	7.40677	7.19104	7.20109	7.61458	7.49212	7.46087	6.33393	6.29375	6.31779	7.32994	7.25232	7.2635
220963	SLC16A9	solute carrier family 16 member 9	ENSG00000165449	4.27615	1.94444	0	86.4604	118.013	87.2573	147.315	234.69	175.734	67.3664	77.8178	69.6118	4.25876	4.08117	3.90902	6.06234	6.34184	6.07078	6.54819	7.00176	6.71756	5.84637	5.96995	5.87405
81563	C1orf21	chromosome 1 open reading frame 21	ENSG00000116667	358.128	410.277	464.369	103.429	68.3236	76.2642	98.2097	148.747	133.469	218.36	295.511	211.195	8.16115	8.30583	8.43872	6.91793	6.54289	6.63836	6.87085	7.26584	7.16068	7.64815	7.9595	7.61434
6493	SIM2	SIM bHLH transcription factor 2	ENSG00000159263	8.5523	28.1944	18.5336	61.4111	65.218	63.21	80.5824	95.8595	58.9489	4.64596	11.8204	10.6187	4.38221	5.25701	4.91632	5.96488	6.02295	5.99269	6.2298	6.40358	5.92584	4.0683	4.58621	4.52428
100288413	ERVMER34-1	endogenous retrovirus group MER34 member 1, envelope	ENSG00000226887	11.7594	8.74998	9.26679	14.5447	24.8449	13.7413	0	7.71283	10.0102	1.16149	3.94014	0	4.03129	3.82106	3.8618	4.18814	4.63345	4.14199	2.77833	3.74354	3.91739	2.98198	3.36257	2.76089
105371374	ATP2C2-AS1	ATP2C2 antisense RNA 1	ENSG00000261286	34.2092	24.3055	27.8004	13.7367	20.7041	21.9861	207.751	106.878	91.2039	20.9068	16.7456	30.6764	4.96043	4.74828	4.82883	4.44839	4.65736	4.68999	6.41882	5.826	5.6925	4.66309	4.54529	4.89014
163033	ZNF579	zinc finger protein 579	ENSG00000218891	268.328	295.555	369.642	832.282	652.18	1094.49	1891.17	1529.34	1190.1	343.801	280.735	346.879	8.35888	8.45917	8.69486	9.5805	9.30983	9.88863	10.515	10.2702	9.98347	8.6182	8.40561	8.62764
284207	METRNL	meteorin like, glial cell differentiation regulator	ENSG00000176845	821.021	534.721	951.39	264.229	239.133	280.323	1135.71	906.809	896.468	583.068	455.086	588.75	9.54503	9.07329	9.70972	8.32689	8.22566	8.38753	9.909	9.65593	9.6431	9.16756	8.89903	9.17815
170690	ADAMTS16	ADAM metallopeptidase with thrombospondin type 1 motif 16	ENSG00000145536	623.249	432.638	527.177	636.736	699.799	753.024	703.837	587.277	676.244	5.80745	3.94014	5.8993	8.98702	8.5818	8.80019	9.01128	9.1173	9.20044	9.12357	8.92044	9.07865	4.97778	4.80596	4.98663
83988	NCALD	neurocalcin delta	ENSG00000104490	0	0	0	137.367	129.401	167.644	8.8137	5.50917	5.56121	722.446	897.367	926.19	3.28452	3.25369	3.27218	6.76274	6.69879	6.97575	4.33085	4.04581	4.05182	8.61019	8.86274	8.89924
3234	HOXD8	homeobox D8	ENSG00000175879	293.985	316.944	332.575	294.935	244.309	320.172	676.136	790.014	691.815	127.764	147.755	145.123	8.11225	8.19142	8.24228	8.11575	7.91948	8.20229	9.01132	9.1846	9.03687	7.26954	7.41126	7.39392
85462	FHDC1	FH2 domain containing 1	ENSG00000137460	199.91	162.361	209.018	690.067	785.721	671.263	475.94	430.817	463.805	40.6521	38.4164	54.2736	7.83668	7.62456	7.88252	9.1703	9.31572	9.13953	8.7589	8.65025	8.73072	6.34731	6.29721	6.59105
			ENSG00000253111	14.9665	14.5833	6.17786	21.0091	41.4082	28.8567	6.2955	2.20367	3.33673	1.16149	2.95511	1.17986	3.74386	3.7339	3.47692	3.88869	4.24635	4.04634	3.48207	3.32139	3.36895	3.27582	3.35227	3.27685
			ENSG00000272667	42.7615	24.3055	37.0671	16.1608	21.7393	37.7886	89.3961	72.721	60.0611	26.7143	40.3865	38.9354	5.2935	4.95283	5.20111	4.74884	4.8939	5.2134	5.8283	5.6705	5.52897	5.00553	5.25611	5.23239
63897	HEATR6	HEAT repeat containing 6	ENSG00000068097	507.793	518.194	480.843	665.017	693.588	618.359	611.922	706.275	696.264	882.732	976.17	838.881	9.10818	9.12988	9.0499	9.40029	9.44636	9.3209	9.30961	9.46624	9.45058	9.71255	9.82479	9.65599
101929693	RARA-AS1	RARA antisense RNA 1	ENSG00000265666	5.34519	9.72221	3.08893	70.2995	74.5348	70.7677	260.634	212.654	220.224	84.7887	68.9525	121.526	4.24384	4.4851	4.08361	5.83806	5.88808	5.84412	7.07215	6.86899	6.90374	6.00095	5.82093	6.32888
342909	ZNF284	zinc finger protein 284	ENSG00000186026	7.48326	14.5833	10.2964	21.8171	22.7745	22.6732	1.2591	0	0	4.64596	6.89525	2.35972	3.40962	3.61632	3.49769	3.78544	3.80475	3.80374	3.17441	3.11554	3.11566	3.31047	3.38972	3.22073
3776	KCNK2	potassium two pore domain channel subfamily K member 2	ENSG00000082482	12.8285	26.25	5.14821	123.63	113.873	80.3866	0	0	0	361.223	355.598	284.346	4.65433	5.1378	4.19977	6.49142	6.41085	6.08252	3.71684	3.6939	3.69545	7.58926	7.57305	7.33534
388610	TRNP1	TMF1 regulated nuclear protein 1	ENSG00000253368	2030.1	2436.38	2094.29	5221.56	4842.69	5886.78	3954.83	3838.79	3455.74	3311.41	2223.23	2964.99	11.0588	11.2642	11.0937	12.1409	12.0531	12.2812	11.8181	11.7838	11.6627	11.6138	11.1609	11.4874
4763	NF1	neurofibromin 1	ENSG00000196712	2134.87	2205	2012.95	2715.02	2811.62	2492.67	2082.55	2284.1	2523.68	3767.87	3890.89	3669.37	11.1414	11.1769	11.0775	11.4097	11.4493	11.3134	11.1144	11.2159	11.3273	11.7813	11.8176	11.7513
51161	C3orf18	chromosome 3 open reading frame 18	ENSG00000088543	25.6569	11.6666	19.5632	126.054	122.154	116.801	444.462	479.297	491.611	15.0994	8.86532	16.518	5.3706	4.85548	5.17848	6.74615	6.71525	6.67258	8.04283	8.12492	8.15249	5.01408	4.71068	5.07087
80315	CPEB4	cytoplasmic polyadenylation element binding protein 4	ENSG00000113742	194.565	172.083	151.358	263.421	261.907	263.833	494.826	418.697	586.152	65.0434	137.905	93.209	7.65966	7.53733	7.41125	7.96763	7.9616	7.96928	8.63291	8.45367	8.81701	6.6338	7.32081	6.95272
115703	ARHGAP33	Rho GTPase activating protein 33	ENSG00000004777	1157.77	1140.41	1181	580.173	618.018	535.911	746.646	581.768	476.04	390.26	297.481	339.8	9.95148	9.93445	9.97397	9.18345	9.25249	9.09708	9.46056	9.18644	8.96908	8.75672	8.47186	8.61069
89801	PPP1R3F	protein phosphatase 1 regulatory subunit 3F	ENSG00000049769	310.021	258.611	211.077	502.601	363.357	599.808	334.92	241.301	263.602	114.987	86.6831	93.209	8.15444	7.96594	7.75813	8.6698	8.32173	8.86273	8.23546	7.89462	7.98564	7.1617	6.89842	6.96579
65998	C11orf95	chromosome 11 open reading frame 95	ENSG00000188070	482.136	516.249	541.592	396.748	311.597	365.519	473.421	511.251	454.907	797.943	637.318	673.7	8.94143	9.01511	9.06696	8.73325	8.48076	8.64666	8.92186	9.00461	8.87906	9.49225	9.24427	9.30513
3281	HSBP1	heat shock factor binding protein 1	ENSG00000230989	5941.71	5710.82	5988.4	4167.87	3824.05	3695.72	2659.22	2746.87	2408.01	3947.9	4321.35	3946.63	12.434	12.3882	12.443	12.0276	11.9299	11.8913	11.5232	11.559	11.4142	11.966	12.0687	11.9657
57616	TSHZ3	teashirt zinc finger homeobox 3	ENSG00000121297	425.477	455.971	501.436	227.059	275.365	283.758	192.642	211.552	243.581	108.019	216.708	108.547	8.42763	8.50229	8.60511	7.76813	7.96724	7.9988	7.60095	7.69581	7.84017	7.03486	7.72037	7.03954
55969	RAB5IF	RAB5 interacting factor	ENSG00000101084	174.253	110.833	290.359	213.323	145.964	581.944	376.471	269.949	212.438	318.248	147.755	232.432	7.58328	7.14632	8.10278	7.78607	7.40916	8.84419	8.37552	8.02715	7.78196	8.19847	7.42094	7.8734
55215	FANCI	FA complementation group I	ENSG00000140525	2960.17	3523.33	3057.01	1830.21	2029	1876.38	294.629	452.853	420.428	3079.11	2663.54	2397.48	11.4367	11.6373	11.4737	10.8909	11.0069	10.9188	8.96044	9.38789	9.31242	11.482	11.3158	11.1959
57624	NYAP2	neuronal tyrosine-phosphorylated phosphoinositide-3-kinase adaptor 2	ENSG00000144460	14.9665	4.8611	2.05929	4.84824	2.07041	2.74826	3.7773	2.20367	2.22449	0	0	0	3.10491	2.79512	2.68276	2.79433	2.68326	2.71057	2.75429	2.68931	2.69025	2.58923	2.58779	2.58938
			ENSG00000262580	1.06904	8.74998	1.02964	93.7327	95.2389	100.999	1454.26	1055.56	804.151	120.795	93.5784	169.9	3.53284	4.31576	3.51882	6.37274	6.38855	6.45015	9.39809	9.05063	8.74307	6.63535	6.37059	6.99811
23269	MGA	MAX dimerization protein MGA	ENSG00000174197	865.921	859.443	805.181	1533.66	1486.56	1365.2	1560.02	1527.14	1795.16	538.931	615.647	513.239	9.85598	9.84771	9.77624	10.494	10.4587	10.3626	10.5132	10.4891	10.6728	9.34363	9.48537	9.29204
56163	RNF17	ring finger protein 17	ENSG00000132972	0	0.972221	0	0	0	0	1.2591	0	1.11224	0	0	0	1.8306	1.99874	1.82686	1.80467	1.82739	1.79165	2.05876	1.83367	2.02902	1.83916	1.82255	1.84083
10855	HPSE	heparanase	ENSG00000173083	64.1423	35.9722	23.6818	84.8443	105.591	108.556	229.156	237.996	231.346	23.2298	15.7606	24.7771	6.24983	5.75896	5.44132	6.50404	6.71033	6.73691	7.4813	7.52076	7.49142	5.43034	5.16401	5.47712
400619	LINC00511	long intergenic non-protein coding RNA 511	ENSG00000227036	1287.12	1078.19	1118.19	860.563	941.002	896.62	1041.28	1494.09	1433.68	1988.47	1795.72	1926.71	10.2998	10.1026	10.143	9.85788	9.95365	9.90159	10.0642	10.4667	10.4205	10.7854	10.6718	10.7502
8631	SKAP1	src kinase associated phosphoprotein 1	ENSG00000141293	503.517	768.054	637.349	22.6251	47.6195	30.9179	11.3319	11.0183	13.3469	0	0	0	7.97829	8.46491	8.24823	4.81622	5.48537	5.08706	4.29204	4.26688	4.40412	3.09716	3.04951	3.10188
647310	TEX22	testis expressed 22	ENSG00000226174	10.6904	8.74998	11.3261	28.2814	37.2674	38.4757	356.325	329.448	284.734	40.6521	32.5062	35.3958	4.41516	4.31324	4.44462	5.02176	5.22971	5.25462	7.33308	7.25113	7.09921	5.29776	5.12523	5.19005
			ENSG00000261355	43.8306	53.4721	50.4525	24.2412	37.2674	23.3602	78.0642	69.4155	61.1733	106.857	93.5784	117.986	5.59547	5.73862	5.69599	5.21493	5.48428	5.19283	6.03025	5.93732	5.83957	6.28965	6.17883	6.37394
10449	ACAA2	acetyl-CoA acyltransferase 2	ENSG00000167315	471.446	795.276	487.021	1331.65	1246.39	1239.47	277.002	355.892	254.704	42.9751	56.147	38.9354	8.7677	9.35282	8.80362	9.94397	9.86722	9.86105	8.1906	8.46006	8.10132	6.37961	6.60939	6.29729
10232	MSLN	mesothelin	ENSG00000102854	0	0	0	29.0895	31.0562	21.299	81.8415	45.1752	43.3775	16.2608	14.7755	15.3382	2.79667	2.76089	2.78239	4.99243	5.05501	4.70443	6.0244	5.41801	5.37785	4.478	4.39401	4.4299
7126	TNFAIP1	TNF alpha induced protein 1	ENSG00000109079	2637.32	2487.91	2658.54	3448.72	3328.19	3824.21	2272.67	2784.33	2878.48	5312.65	5243.34	5819.07	11.4505	11.3854	11.4595	11.753	11.7126	11.8706	11.285	11.5113	11.5487	12.2485	12.2333	12.3543
345630	FBLL1	fibrillarin like 1	ENSG00000188573	2.13808	0	0	6.46433	3.10562	4.12239	10.0728	3.3055	4.44897	3.48447	2.95511	3.53958	2.60672	2.50905	2.50949	2.77194	2.64674	2.68606	2.88731	2.65498	2.69941	2.66227	2.64046	2.66449
56242	ZNF253	zinc finger protein 253	ENSG00000256771	109.042	128.333	105.024	44.4422	66.2532	49.4687	28.9593	27.5458	27.8061	5.80745	14.7755	11.7986	6.17464	6.31394	6.14294	5.46496	5.76538	5.54302	5.17719	5.14549	5.15134	4.47563	4.8054	4.70893
			ENSG00000250899	481.067	525.971	611.608	190.698	190.478	171.766	55.4004	77.1283	64.5101	839.757	633.378	704.377	8.78597	8.88366	9.04984	7.80789	7.80713	7.70158	6.64123	6.93178	6.77151	9.40353	9.08861	9.2066
93622	LOC93622	Morf4 family associated protein 1 like 1 pseudogene	ENSG00000170846	678.839	958.609	720.75	421.797	406.836	454.837	304.702	275.458	303.642	308.956	283.69	279.627	9.23705	9.62072	9.30319	8.72001	8.68141	8.80096	8.37626	8.27127	8.37253	8.39068	8.30168	8.28689
64852	TUT1	terminal uridylyl transferase 1, U6 snRNA-specific	ENSG00000255508	41.6925	35.9722	42.2154	43.6342	41.4082	46.7204	25.182	24.2403	20.0204	36.0062	13.7905	33.0361	5.37336	5.27959	5.38151	5.40334	5.36891	5.44917	5.07822	5.05835	4.96795	5.28033	4.82172	5.22828
			ENSG00000233818	98.3515	88.4721	81.3418	115.55	94.2037	115.427	154.869	124.507	135.694	89.4347	154.651	107.367	6.57372	6.48228	6.41087	6.71618	6.53631	6.71534	6.98272	6.78298	6.86114	6.49157	6.98185	6.6506
23542	MAPK8IP2	mitogen-activated protein kinase 8 interacting protein 2	ENSG00000008735	97.2824	71.9443	132.824	1025.4	694.623	952.96	420.539	328.346	329.224	13.9379	4.92518	7.07916	6.68895	6.38759	7.0091	9.28218	8.83068	9.19698	8.25984	7.984	7.98694	4.9792	4.35153	4.55686
51083	GAL	galanin and GMAP prepropeptide	ENSG00000069482	0	0	0	0.808041	0	0.687065	0	0	0	0	3.94014	0	2.09042	2.08814	2.0895	2.15852	2.08963	2.14562	2.0948	2.09119	2.09143	2.09257	2.38921	2.09299
124245	ZC3H18	zinc finger CCCH-type containing 18	ENSG00000158545	3770.5	2835	4448.06	2205.14	2341.64	2439.08	2704.55	2349.11	2352.39	3014.06	2363.1	2881.22	11.7947	11.4712	11.9817	11.1907	11.2568	11.3021	11.418	11.2604	11.2619	11.5406	11.2669	11.4895
100506658	OCLN	occludin	ENSG00000197822	1.06904	0.972221	1.02964	177.769	140.788	151.841	127.169	144.34	109	534.285	665.884	548.635	4.01493	3.98171	4.00161	7.24892	7.00784	7.0858	6.90421	7.03323	6.74956	8.43992	8.68795	8.46955
57608	JCAD	junctional cadherin 5 associated	ENSG00000165757	9109.27	7491.93	8558.39	4145.25	4262.98	4551.12	2004.49	3218.45	3130.96	3307.92	3169.84	3046.4	12.8229	12.5913	12.7488	11.8998	11.9322	12.0079	11.0733	11.6089	11.5774	11.6402	11.5915	11.5461
			ENSG00000271933	11.7594	17.5	16.4743	62.2191	55.9011	54.9652	88.137	67.2118	52.2754	26.7143	17.7306	28.3166	4.46614	4.63628	4.60828	5.41175	5.33357	5.3225	5.67199	5.46771	5.28581	4.8576	4.64258	4.89107
54947	LPCAT2	lysophosphatidylcholine acyltransferase 2	ENSG00000087253	1926.41	1883.19	1630.95	54.9468	86.9573	65.2712	258.115	290.884	318.101	68.5279	113.279	73.1513	10.3951	10.3684	10.199	6.56878	7.00415	6.72642	8.11908	8.2476	8.34455	6.77841	7.26417	6.84009
9454	HOMER3	homer scaffold protein 3	ENSG00000051128	601.868	474.444	642.497	554.316	686.341	739.282	734.055	758.061	638.427	595.844	573.291	580.491	9.21075	8.95344	9.28209	9.12127	9.35448	9.43641	9.42844	9.46403	9.27513	9.19978	9.15781	9.17137
359948	IRF2BP2	interferon regulatory factor 2 binding protein 2	ENSG00000168264	1475.27	1559.44	1445.62	1319.53	1351.98	1845.46	3291.29	3246	3224.39	1151.04	1337.68	1316.72	10.5258	10.5883	10.503	10.4009	10.428	10.7787	11.4435	11.4274	11.4197	10.2489	10.4161	10.3985
151556	GPR155	G protein-coupled receptor 155	ENSG00000163328	141.113	166.25	80.3122	154.336	89.0277	92.7538	173.756	154.257	213.551	27.8757	59.1021	54.2736	6.80725	6.96277	6.299	6.89229	6.38872	6.42516	7.00446	6.89116	7.20543	5.47895	6.04123	5.97268
2516	NR5A1	nuclear receptor subfamily 5 group A member 1	ENSG00000136931	4.27615	16.5277	6.17786	10.5045	20.7041	24.7343	55.4004	35.2587	26.6938	17.4223	5.91021	22.4173	3.85531	4.2551	3.93094	4.08076	4.35775	4.44695	4.93415	4.64392	4.48663	4.27832	3.92022	4.39651
			ENSG00000273340	23.5188	34.9999	19.5632	34.7457	26.9154	25.4214	27.7002	22.0367	14.4592	8.13042	1.97007	4.71944	4.39235	4.60469	4.30567	4.60094	4.46058	4.4317	4.47523	4.36085	4.17941	3.99181	3.75569	3.8705
51693	TRAPPC2L	trafficking protein particle complex 2 like	ENSG00000167515	1380.13	1183.19	1277.79	1136.11	989.657	1128.16	2287.78	1941.43	1689.5	1532	1235.23	1432.35	10.4243	10.2529	10.3382	10.2082	10.0589	10.2005	10.9903	10.8068	10.6512	10.5414	10.3006	10.4659
6553	SLC9A5	solute carrier family 9 member A5	ENSG00000135740	93.0063	116.666	81.3418	98.581	116.978	120.236	278.261	223.672	226.898	17.4223	19.7007	12.9785	6.553	6.75815	6.43499	6.60506	6.76056	6.78619	7.60001	7.38122	7.39542	5.30093	5.37008	5.14144
4194	MDM4	MDM4 regulator of p53	ENSG00000198625	375.232	342.222	316.1	721.58	719.468	640.345	1164.67	961.9	936.508	623.72	875.697	678.42	8.71623	8.61924	8.53638	9.42314	9.41986	9.29181	9.95776	9.74267	9.71272	9.26297	9.6378	9.35515
			ENSG00000258486	558.038	83.611	90.6086	605.222	296.069	384.069	348.771	177.395	94.5406	61.5589	166.471	43.6548	8.78725	6.83963	6.91509	8.87716	8.1026	8.38058	8.27664	7.57214	6.95551	6.56324	7.50785	6.26938
			ENSG00000273253	39.5544	39.861	33.9782	23.4332	13.4577	26.7955	74.2869	89.2485	55.6121	20.9068	15.7606	15.3382	5.09955	5.10463	5.0047	4.79275	4.53352	4.86577	5.54163	5.68601	5.32911	4.73463	4.60033	4.5895
10658	CELF1	CUGBP Elav-like family member 1	ENSG00000149187	3469.03	3638.05	3744.81	3263.68	3375.81	3060.19	3436.08	3353.98	3380.11	5464.81	5564.47	5434.44	11.7911	11.8448	11.8775	11.7226	11.7604	11.651	11.7803	11.7532	11.7619	12.3073	12.3278	12.3009
375387	NRROS	negative regulator of reactive oxygen species	ENSG00000174004	0	0.972221	1.02964	3.23216	4.14082	5.49652	10.0728	6.611	11.1224	0	0.985036	2.35972	2.70418	2.79278	2.79955	2.97058	3.03667	3.11896	3.35977	3.18652	3.40614	2.70763	2.7943	2.91241
29948	OSGIN1	oxidative stress induced growth inhibitor 1	ENSG00000140961	728.015	353.888	617.786	3426.09	3638.75	3894.97	6029.83	4086.7	3774.95	318.248	224.588	241.871	9.57611	8.78945	9.39406	11.3624	11.4339	11.515	12.0391	11.5722	11.4776	8.67724	8.31378	8.39076
116362	RBP7	retinol binding protein 7	ENSG00000162444	0	0	0	0.808041	0	0.687065	0	2.20367	1.11224	0	0	0	1.55027	1.50476	1.5322	1.77666	1.53479	1.68227	1.63004	2.26481	1.97015	1.59051	1.511	1.59817
55709	KBTBD4	kelch repeat and BTB domain containing 4	ENSG00000123444	145.389	145.833	129.735	136.559	159.422	150.467	64.2141	107.98	100.102	253.205	250.199	244.231	7.27294	7.27579	7.16458	7.21292	7.36163	7.30567	6.53824	6.99357	6.92432	7.82044	7.80848	7.78389
			ENSG00000213513	21.3808	27.2222	20.5929	17.7769	13.4577	16.4896	55.4004	39.666	27.8061	4.64596	6.89525	17.6979	4.34992	4.47048	4.33235	4.26627	4.15438	4.23412	4.89174	4.68243	4.48142	3.86774	3.94939	4.26461
130367	SGPP2	sphingosine-1-phosphate phosphatase 2	ENSG00000163082	105.835	245	67.9564	1795.47	1942.05	2037.15	35.2548	25.3422	26.6938	254.366	106.384	148.662	7.03311	7.91622	6.59373	10.1909	10.2839	10.341	5.99511	5.71445	5.75696	7.95695	7.03799	7.3836
80270	HSD3B7	hydroxy-delta-5-steroid dehydrogenase, 3 beta- and steroid delta-isomerase 7	ENSG00000099377	977.101	1354.3	1259.25	2003.94	1995.88	2205.48	3016.8	2286.3	2629.34	2206.83	1912.94	2041.16	10.0718	10.4336	10.3524	10.876	10.8714	10.9855	11.346	11.0266	11.1872	10.9861	10.8231	10.897
3756	KCNH1	potassium voltage-gated channel subfamily H member 1	ENSG00000143473	34.2092	19.4444	21.6225	73.5317	69.3588	48.0946	44.0685	83.7393	101.214	124.279	139.875	121.526	5.5277	5.17476	5.2364	6.10409	6.05633	5.77047	5.70708	6.21164	6.37335	6.55417	6.66132	6.5341
9013	TAF1C	TATA-box binding protein associated factor, RNA polymerase I subunit C	ENSG00000103168	1942.44	1410.69	2160.19	1927.18	1910.99	1778.81	3306.39	2783.23	2356.84	1279.96	1027.39	1219.98	10.885	10.5256	11.0056	10.8761	10.8665	10.7855	11.4942	11.2955	11.1049	10.4175	10.1754	10.3644
			ENSG00000204745	81.2469	85.5554	83.4011	102.621	124.225	109.93	47.8458	83.7393	86.7549	103.373	73.8777	82.5902	6.41272	6.45604	6.43461	6.61201	6.78085	6.67237	5.99739	6.43803	6.46783	6.61818	6.33398	6.42649
57190	SELENON	selenoprotein N	ENSG00000162430	2505.82	2334.3	2050.02	1043.99	1084.9	1094.49	982.097	943.169	1047.73	816.527	814.624	858.938	11.099	11.0174	10.8686	10.1091	10.1517	10.1615	10.0418	9.99721	10.1131	9.83946	9.83685	9.8947
84102	SLC41A2	solute carrier family 41 member 2	ENSG00000136052	738.705	953.748	735.165	825.818	858.186	787.377	611.922	672.118	669.57	868.794	1107.18	796.406	9.53558	9.8183	9.5303	9.65843	9.70096	9.6058	9.33002	9.43212	9.42797	9.71456	9.98537	9.61836
79854	LINC00115	long intergenic non-protein coding RNA 115	ENSG00000225880	49.1757	56.3888	59.7193	13.7367	18.6337	16.4896	26.4411	22.0367	24.4693	10.4534	16.7456	10.6187	5.18855	5.28294	5.32316	4.49414	4.62902	4.57148	4.80784	4.71142	4.7659	4.39446	4.57967	4.40003
23641	LDOC1	LDOC1 regulator of NFKB signaling	ENSG00000182195	1170.6	1083.05	1505.34	1258.12	1225.68	1307.49	1416.49	1252.78	1222.35	1141.74	901.308	1033.56	10.2161	10.1301	10.4973	10.2964	10.2673	10.3395	10.4291	10.2917	10.2643	10.1884	9.93127	10.0789
55323	LARP6	La ribonucleoprotein 6, translational regulator	ENSG00000166173	718.393	547.36	668.238	736.125	601.455	765.391	4348.93	4354.44	4515.71	218.36	218.678	162.821	9.48885	9.18838	9.40843	9.51602	9.29201	9.55954	11.5734	11.575	11.6183	8.21241	8.2133	7.91667
2874	GPS2	G protein pathway suppressor 2	ENSG00000132522	10.6904	15.5555	20.5929	16.1608	18.6337	30.9179	37.773	33.055	25.5816	10.4534	12.8055	20.0576	4.0995	4.22735	4.3448	4.24204	4.30089	4.54449	4.64952	4.57878	4.44729	4.09322	4.15681	4.33302
4688	NCF2	neutrophil cytosolic factor 2	ENSG00000116701	62.0042	73.8888	42.2154	33.1297	44.5139	59.0876	101.987	262.236	156.826	2.32298	10.8354	0	6.01138	6.16738	5.68526	5.49026	5.72888	5.96887	6.46423	7.40188	6.88044	4.19061	4.74778	3.95073
23788	MTCH2	mitochondrial carrier 2	ENSG00000109919	2902.44	2929.3	3076.57	2324.73	2261.92	2207.54	1933.98	2052.72	1925.29	5922.43	5568.41	5415.56	11.5115	11.5219	11.5775	11.2615	11.2309	11.2038	11.0572	11.123	11.0522	12.3329	12.2609	12.2284
51704	GPRC5B	G protein-coupled receptor class C group 5 member B	ENSG00000167191	924.718	1449.58	1306.62	4446.65	4423.43	4388.29	4030.38	4736.78	5055.14	1500.64	1368.21	1027.66	9.95534	10.4604	10.3428	11.763	11.7568	11.7474	11.6466	11.838	11.9153	10.4998	10.3949	10.0729
			ENSG00000234618	24.5879	26.25	39.1264	16.1608	12.4225	21.9861	33.9957	46.277	26.6938	26.7143	27.581	41.2951	4.61855	4.65182	4.87124	4.42902	4.33375	4.56374	4.79097	4.96812	4.66042	4.6608	4.67756	4.90201
115557	ARHGEF25	Rho guanine nucleotide exchange factor 25	ENSG00000240771	33.1402	43.7499	43.245	719.156	624.229	713.861	658.509	690.849	524.979	39.4906	31.5211	30.6764	5.79059	6.03023	6.02068	8.93525	8.7741	8.92702	8.83435	8.88908	8.57875	5.94271	5.74666	5.72836
59342	SCPEP1	serine carboxypeptidase 1	ENSG00000121064	680.977	468.61	499.377	1150.65	1162.54	1242.21	3846.55	4229.94	4157.56	24.3913	18.7157	31.8562	9.39081	8.97708	9.04687	9.98504	9.99674	10.073	11.4002	11.5141	11.4934	6.18816	5.99451	6.38796
57787	MARK4	microtubule affinity regulating kinase 4	ENSG00000007047	1267.88	1309.58	1316.91	1965.15	1955.5	2171.81	1787.92	1573.42	1500.42	577.26	501.383	624.146	10.2876	10.3239	10.3302	10.7844	10.7787	10.8991	10.6763	10.5311	10.4773	9.42505	9.27588	9.50852
27063	ANKRD1	ankyrin repeat domain 1	ENSG00000148677	425.477	72.9165	419.065	260.189	393.378	390.94	169.978	249.014	213.551	343.801	522.069	431.829	8.60359	6.86008	8.58733	8.08555	8.51972	8.51324	7.65463	8.04039	7.88338	8.37673	8.8245	8.61943
2906	GRIN2D	glutamate ionotropic receptor NMDA type subunit 2D	ENSG00000105464	3.20711	3.88888	5.14821	70.2995	77.6404	68.0195	2725.95	2161.8	2197.79	3.48447	1.97007	1.17986	3.48969	3.57098	3.7443	6.06178	6.16789	6.02673	10.3313	10.0468	10.067	3.54829	3.26121	3.16347
190	NR0B1	nuclear receptor subfamily 0 group B member 1	ENSG00000169297	7.48326	4.8611	4.11857	2205.14	1935.83	2246.7	1829.47	1530.45	1286.86	0	0	0	4.19308	3.89851	3.81513	10.2647	10.1044	10.2878	10.0347	9.81663	9.60542	3.12722	3.03822	3.13585
100131017	ZNF316	zinc finger protein 316	ENSG00000205903	434.029	345.138	464.369	827.434	769.158	1064.95	1178.52	1068.78	1067.75	502.925	358.553	438.908	8.9061	8.66388	8.97832	9.60916	9.52817	9.89129	10.0053	9.89519	9.89411	9.0641	8.70385	8.91809
146664	MGAT5B	alpha-1,6-mannosylglycoprotein 6-beta-N-acetylglucosaminyltransferase B	ENSG00000167889	199.91	138.055	250.203	1101.36	1455.5	1020.98	401.653	526.676	460.468	12.7764	4.92518	14.1583	7.60562	7.2154	7.84734	9.52124	9.84789	9.43311	8.36812	8.67281	8.52134	5.11732	4.57065	5.18805
150209	AIFM3	apoptosis inducing factor mitochondria associated 3	ENSG00000183773	12.8285	22.3611	11.3261	309.48	339.548	327.73	13.8501	8.81466	14.4592	1.16149	0.985036	0	4.22843	4.63671	4.1447	7.17117	7.2715	7.23426	4.28401	3.99037	4.31179	3.25706	3.20625	3.07233
			ENSG00000246100	0	0	0	0	0	0.687065	1.2591	0	0	0	0	0	1.34697	1.34654	1.34679	1.34581	1.34682	1.38284	1.41397	1.34711	1.34716	1.34737	1.3466	1.34745
202781	PAXIP1-DT	PAXIP1 divergent transcript	ENSG00000273344	162.494	148.75	153.417	130.095	113.873	136.726	424.316	331.652	305.867	128.925	129.04	101.468	7.29731	7.21221	7.24186	7.08473	6.96039	7.13175	8.268	8.0122	7.929	7.0764	7.07714	6.8547
101929705	LOC101929705	uncharacterized LOC101929705	ENSG00000237686	103.697	188.611	135.913	120.398	157.351	157.338	575.408	533.287	561.683	32.5217	60.0872	74.3312	6.70214	7.29082	6.96368	6.84563	7.10854	7.10895	8.47197	8.38882	8.4457	5.69265	6.2015	6.39247
389203	SMIM20	small integral membrane protein 20	ENSG00000250317	702.358	656.249	638.379	914.702	827.129	884.94	697.541	672.118	664.009	691.086	629.438	680.779	9.44258	9.36831	9.33822	9.73258	9.62215	9.69636	9.43503	9.3944	9.38114	9.42485	9.32288	9.40841
145581	LRFN5	leucine rich repeat and fibronectin type III domain containing 5	ENSG00000165379	22.4498	54.4443	22.6521	4.0402	4.14082	0	0	0	0	4.64596	6.89525	9.43888	4.30632	5.00467	4.3128	3.40079	3.41697	2.95148	3.00349	2.98997	2.99088	3.46127	3.61738	3.77294
441518	RTL8B	retrotransposon Gag like 8B	ENSG00000212747	487.481	555.138	689.861	573.709	622.159	696.684	752.941	709.581	705.162	777.036	814.624	896.694	9.04092	9.17831	9.41417	9.21362	9.30139	9.42497	9.51009	9.44505	9.4382	9.54466	9.5965	9.70155
93	ACVR2B	activin A receptor type 2B	ENSG00000114739	188.151	218.75	189.454	392.708	385.097	296.125	142.278	125.609	125.683	250.882	252.169	260.749	7.6757	7.82647	7.68253	8.43183	8.41097	8.13621	7.40284	7.28378	7.28437	7.96556	7.9708	8.00501
2788	GNG7	G protein subunit gamma 7	ENSG00000176533	0	2.91666	6.17786	77.5719	67.2884	65.2712	188.865	214.857	201.316	2.32298	6.89525	2.35972	3.51089	3.75215	3.97214	5.60778	5.4834	5.45914	6.41472	6.53205	6.47323	3.71525	4.01294	3.71893
			ENSG00000265150	791.088	64.1666	79.2825	909.046	389.237	441.783	712.65	161.969	111.224	22.0683	208.828	38.9354	9.23081	6.61364	6.81101	9.38905	8.44171	8.58065	9.1126	7.51435	7.13769	5.73495	7.7766	6.17847
6648	SOD2	superoxide dismutase 2	ENSG00000112096	3110.9	3312.36	3301.04	2448.36	2502.09	2545.58	3998.9	7069.36	5843.72	3724.9	3953.93	3564.36	11.616	11.6871	11.6833	11.3464	11.3707	11.39	11.902	12.5631	12.3408	11.8208	11.8891	11.7706
4539	ND4L	NADH dehydrogenase subunit 4L	ENSG00000212907	13221.9	11771.6	9145.29	25261	25646.2	21982.7	43574.9	43154.4	39540.2	19028.7	25772.5	19700.1	13.7985	13.6681	13.3882	14.5379	14.5554	14.3774	15.1755	15.164	15.0609	14.2117	14.5611	14.2515
9466	IL27RA	interleukin 27 receptor subunit alpha	ENSG00000104998	11.7594	2.91666	6.17786	762.79	934.791	986.626	611.922	758.061	886.457	76.6583	154.651	79.0506	5.09271	4.40404	4.71969	9.12092	9.35518	9.41817	8.86841	9.1134	9.29366	6.6522	7.3619	6.68231
128272	ARHGEF19	Rho guanine nucleotide exchange factor 19	ENSG00000142632	474.653	599.86	535.414	629.464	635.616	661.644	559.04	484.807	507.183	0	0	0	8.65756	8.91812	8.7912	8.97228	8.98296	9.02843	8.83908	8.68094	8.73093	4.37816	4.32918	4.38304
1520	CTSS	cathepsin S	ENSG00000163131	589.04	548.332	361.405	46.0583	96.2741	49.4687	1106.75	1372.88	1212.34	25.5528	25.6109	37.7555	8.90248	8.82209	8.35946	6.28155	6.97726	6.34372	9.62282	9.87351	9.72866	5.79658	5.79184	6.11574
78991	PCYOX1L	prenylcysteine oxidase 1 like	ENSG00000145882	474.653	454.999	423.183	266.653	230.851	247.343	302.184	352.587	335.897	113.826	89.6382	107.367	8.60043	8.55493	8.47701	7.99057	7.84224	7.91304	8.12043	8.28268	8.23149	7.1452	6.92215	7.09023
4582	MUC1	mucin 1, cell surface associated	ENSG00000185499	51.3138	60.2777	38.0968	144.639	192.548	201.31	847.374	802.134	727.407	58.0745	75.8477	61.3527	6.26995	6.41318	6.01332	7.25498	7.54778	7.59411	9.1625	9.10047	8.98995	6.38122	6.62542	6.431
100268168	LOC100268168	uncharacterized LOC100268168	ENSG00000204758	11.7594	14.5833	9.26679	76.7639	107.661	125.733	39.0321	41.8697	41.153	17.4223	32.5062	41.2951	4.58665	4.68162	4.49179	5.75399	6.03279	6.16715	5.25075	5.299	5.28704	4.77032	5.12962	5.28938
			ENSG00000177764	13.8975	18.4722	20.5929	63.8352	70.394	112.679	79.3233	68.3137	58.9489	65.0434	25.6109	27.1368	4.84605	4.9836	5.04198	5.79257	5.86852	6.25857	5.96335	5.84483	5.73125	5.80653	5.16581	5.20142
7047	TGM4	transglutaminase 4	ENSG00000163810	5.34519	0.972221	8.23714	4.84824	6.21124	2.0612	1.2591	2.20367	2.22449	6.96894	9.85036	4.71944	3.08919	2.87972	3.20211	3.06695	3.12459	2.93471	2.89832	2.94559	2.94672	3.1547	3.25903	3.06302
23416	KCNH3	potassium voltage-gated channel subfamily H member 3	ENSG00000135519	26.7259	52.4999	41.1857	838.746	663.567	1064.26	113.319	171.886	144.592	48.7825	48.2667	29.4965	5.40776	6.0105	5.78552	8.97818	8.70792	9.25142	6.77231	7.20883	7.0259	5.94282	5.93154	5.4932
200879	LIPH	lipase H	ENSG00000163898	0	1.94444	0	837.938	1043.49	1071.13	134.724	132.22	127.908	102.211	103.429	102.648	3.21345	3.55471	3.19894	8.87462	9.13316	9.16484	6.80562	6.78595	6.75033	6.51181	6.52473	6.51626
3656	IRAK2	interleukin 1 receptor associated kinase 2	ENSG00000134070	515.276	364.583	512.762	452.503	515.533	474.762	1057.64	1389.41	1510.43	641.142	554.575	548.635	9.09136	8.72187	9.08606	8.95136	9.09189	9.00288	9.88575	10.1949	10.2902	9.32937	9.17102	9.15936
647024	C6orf132	chromosome 6 open reading frame 132	ENSG00000188112	3.20711	0.972221	0	853.291	1060.05	1205.11	288.334	234.69	263.602	1.16149	0.985036	2.35972	3.96574	3.59828	3.42357	9.09308	9.34937	9.50247	7.83931	7.60879	7.73876	3.69028	3.6049	3.87666
153769	SH3RF2	SH3 domain containing ring finger 2	ENSG00000156463	808.193	519.166	836.07	1086.81	1288.83	1255.96	429.353	613.721	461.581	279.919	224.588	221.814	9.50233	9.0137	9.54028	9.83599	10.03	10.0007	8.80798	9.19697	8.88605	8.35452	8.12687	8.11462
100191040	C2CD4D	C2 calcium dependent domain containing 4D	ENSG00000225556	0	0	0	22.6251	20.7041	26.1085	0	0	0	0	0	0	2.62841	2.62735	2.62798	3.38685	3.34218	3.4614	2.63046	2.62876	2.62888	2.62941	2.62749	2.62961
9330	GTF3C3	general transcription factor IIIC subunit 3	ENSG00000119041	1315.99	1510.83	1335.45	1595.88	1652.19	1613.92	1313.24	1422.47	1586.06	1496	1629.25	1296.67	10.4043	10.5585	10.4206	10.62	10.659	10.6326	10.402	10.491	10.613	10.5474	10.6433	10.388
54739	XAF1	XIAP associated factor 1	ENSG00000132530	227.705	380.138	214.166	0.808041	0	0	799.528	799.931	735.192	8.13042	7.88028	2.35972	7.45483	8.02779	7.38752	3.47948	3.39132	3.25166	8.88262	8.88353	8.7851	4.3997	4.3645	3.82395
81931	ZNF93	zinc finger protein 93	ENSG00000184635	332.471	283.888	311.982	28.2814	39.3378	21.299	15.1092	13.222	13.3469	4.64596	8.86532	5.8993	7.354	7.18643	7.28633	5.01373	5.28261	4.79664	4.56453	4.47588	4.48203	3.94613	4.23806	4.04598
59277	NTN4	netrin 4	ENSG00000074527	527.036	312.083	495.258	2379.68	2923.42	2583.37	377.73	488.112	533.876	1761.98	1873.54	1682.48	9.19458	8.63717	9.12723	10.8975	11.1384	10.9935	8.8378	9.11159	9.2086	10.5485	10.6195	10.4952
57165	GJC2	gap junction protein gamma 2	ENSG00000198835	49.1757	25.2777	43.245	6.46433	7.24644	8.93185	7.5546	8.81466	11.1224	11.6149	7.88028	24.7771	4.6822	4.29249	4.60114	3.77745	3.80772	3.86486	3.82006	3.86283	3.9375	3.95274	3.83002	4.28168
9028	RHBDL1	rhomboid like 1	ENSG00000103269	78.0398	41.8055	91.6382	126.862	111.802	101.686	723.982	393.354	434.887	80.1428	44.3266	61.3527	6.32416	5.78457	6.47202	6.78148	6.65955	6.56985	8.56947	7.94273	8.05107	6.34842	5.83256	6.10954
144717	PHETA1	PH domain containing endocytic trafficking adaptor 1	ENSG00000198324	570.866	502.638	517.91	437.958	299.174	371.702	963.211	795.523	748.539	1472.77	1246.07	1523.2	9.17966	9.04156	9.07394	8.89333	8.49201	8.71872	9.75806	9.54469	9.4772	10.2388	10.0485	10.2774
22801	ITGA11	integrin subunit alpha 11	ENSG00000137809	6.41423	5.83332	1.02964	1.61608	3.10562	0	25.182	36.3605	28.9183	1.16149	1.97007	1.17986	3.42728	3.38407	2.93741	2.99373	3.16013	2.76811	4.23725	4.51728	4.34067	2.96168	3.04322	2.96497
100289092	ATP2A1-AS1	ATP2A1 antisense RNA 1	ENSG00000260442	99.4205	37.9166	86.49	21.8171	36.2322	34.3533	62.955	45.1752	35.5918	46.4596	37.4314	44.8347	6.12204	5.40418	6.00916	5.07261	5.37466	5.33975	5.76164	5.5223	5.36329	5.54174	5.39576	5.5171
100133311	HOXA-AS3	HOXA cluster antisense RNA 3	ENSG00000254369	33.1402	27.2222	21.6225	24.2412	11.3873	19.9249	114.578	98.0631	96.7651	1.16149	5.91021	3.53958	5.15711	5.02678	4.8848	4.953	4.54989	4.8347	6.13721	6.00143	5.98987	4.01185	4.2994	4.17143
55512	SMPD3	sphingomyelin phosphodiesterase 3	ENSG00000103056	41.6925	29.1666	30.8893	13.7367	9.31685	7.55772	166.201	135.525	125.683	34.8447	23.6409	16.518	5.1955	4.95839	4.99479	4.54477	4.38316	4.30188	6.325	6.13976	6.07272	5.07324	4.83116	4.63719
8869	ST3GAL5	ST3 beta-galactoside alpha-2,3-sialyltransferase 5	ENSG00000115525	463.962	552.221	332.575	470.28	392.343	363.458	207.751	245.709	274.724	15.0994	9.85036	12.9785	8.3874	8.58169	8.02155	8.40288	8.2023	8.11906	7.51716	7.69523	7.81472	5.16741	4.88802	5.06896
10060	ABCC9	ATP binding cassette subfamily C member 9	ENSG00000069431	178.529	181.805	306.834	4.0402	5.17603	1.37413	10.0728	19.833	15.5714	921.061	1948.4	1100.81	7.19259	7.21266	7.79184	3.95554	4.11446	3.53124	4.53601	5.03938	4.84508	9.05643	9.94591	9.26657
6364	CCL20	C-C motif chemokine ligand 20	ENSG00000115009	4.27615	2.91666	7.2075	24.2412	46.5843	24.0473	2.5182	6.611	2.22449	1.16149	8.86532	3.53958	3.11978	3.06231	3.23001	3.68338	4.05757	3.67986	3.04675	3.20891	3.03262	2.98364	3.28634	3.0901
400242	DICER1-AS1	DICER1 antisense RNA 1	ENSG00000235706	31.0021	47.6388	47.3636	83.2282	68.3236	54.2782	226.638	186.21	185.745	56.913	67.9675	92.0291	5.42441	5.73116	5.72688	6.17918	6.01474	5.83103	7.09106	6.90386	6.90146	5.86838	6.01051	6.26442
			ENSG00000253106	16.0356	36.9444	25.7411	21.8171	15.5281	14.4284	16.3683	16.5275	20.0204	24.3913	53.1919	35.3958	4.46004	4.87421	4.67573	4.59372	4.44736	4.41836	4.46874	4.47219	4.5542	4.64841	5.08796	4.84925
92369	SPSB4	splA/ryanodine receptor domain and SOCS box containing 4	ENSG00000175093	10.6904	9.72221	11.3261	18.5849	27.9506	29.5438	17.6274	7.71283	2.22449	2.32298	0.985036	8.25902	4.11235	4.0739	4.13591	4.37007	4.6038	4.63895	4.34324	3.99138	3.70845	3.71577	3.62404	4.01578
2904	GRIN2B	glutamate ionotropic receptor NMDA type subunit 2B	ENSG00000273079	121.87	89.4443	141.061	484.824	383.026	456.898	89.3961	135.525	129.02	595.844	476.757	706.736	7.24341	6.95165	7.38526	8.6657	8.41147	8.60148	6.95281	7.34632	7.29857	8.89082	8.64733	9.07953
64979	MRPL36	mitochondrial ribosomal protein L36	ENSG00000171421	1294.6	1089.86	1277.79	790.264	689.447	764.704	1264.14	1166.84	1025.49	832.788	671.794	844.78	10.1733	9.97916	10.1585	9.62105	9.47091	9.58476	10.1463	10.0559	9.91084	9.67901	9.4425	9.69485
105371416	LINC02166	long intergenic non-protein coding RNA 2166	ENSG00000260259	26.7259	22.3611	46.3339	37.1699	32.0914	32.2921	56.6595	41.8697	40.0407	53.4285	45.3116	55.4534	4.9377	4.84265	5.27295	5.13125	5.0421	5.0457	5.41013	5.20644	5.17782	5.36942	5.25822	5.39524
51754	TMEM8B	transmembrane protein 8B	ENSG00000137103	365.611	421.944	331.545	448.463	370.604	380.634	883.888	827.477	799.702	153.317	96.5335	142.763	8.41928	8.57354	8.31491	8.63968	8.43382	8.46265	9.39037	9.31631	9.27799	7.51991	7.0709	7.44931
114794	ELFN2	extracellular leucine rich repeat and fibronectin type III domain containing 2	ENSG00000166897	5362.29	5407.49	6390.99	1095.7	1387.18	1455.89	1149.56	981.733	1153.4	2995.48	2429.1	3217.48	12.0593	12.0693	12.2675	10.2386	10.5009	10.555	10.2918	10.1178	10.2955	11.3778	11.1361	11.4607
55209	SETD5	SET domain containing 5	ENSG00000168137	2996.51	3079.02	2996.26	4141.21	4048.69	4066.74	2747.35	2874.68	3053.11	2427.51	2542.38	2647.61	11.6042	11.6348	11.6041	11.9714	11.9456	11.9507	11.5068	11.5576	11.6253	11.3688	11.4201	11.4654
25963	TMEM87A	transmembrane protein 87A	ENSG00000103978	1075.45	1170.55	1039.94	1109.44	1056.95	978.381	1251.54	1305.67	1334.69	1074.38	1226.37	1039.46	10.1101	10.2041	10.0732	10.1445	10.091	10.0064	10.2787	10.3261	10.3507	10.109	10.256	10.0727
6137	RPL13	ribosomal protein L13	ENSG00000167526	36978	27242.6	41638.8	25169.7	20289	27796.6	43948.9	37673.9	31083.8	40232.8	30864.1	38896.5	15.1058	14.7549	15.2434	14.6648	14.4214	14.7779	15.3062	15.1274	14.9058	15.2035	14.8977	15.1643
36	ACADSB	acyl-CoA dehydrogenase short/branched chain	ENSG00000196177	567.659	538.61	506.584	540.579	399.589	450.715	346.252	294.189	328.112	572.614	614.662	614.707	9.01416	8.9569	8.89024	8.96094	8.63484	8.76401	8.48267	8.3115	8.42588	9.02362	9.10132	9.10131
9500	MAGED1	MAGE family member D1	ENSG00000179222	12148.5	13700.5	11125.3	12340.4	12709.2	13455.5	1713.63	2177.22	2068.77	3808.52	3205.31	3645.77	13.4359	13.576	13.3337	13.4541	13.4884	13.555	11.2628	11.5142	11.4601	12.1199	11.9307	12.0718
5325	PLAGL1	PLAG1 like zinc finger 1	ENSG00000118495	1246.5	1285.28	1475.48	960.76	901.664	1076.63	486.012	447.344	404.856	541.254	500.398	606.448	10.1204	10.1551	10.3118	9.82781	9.75699	9.95538	9.08149	8.99288	8.88713	9.1972	9.11262	9.32045
6582	SLC22A2	solute carrier family 22 member 2	ENSG00000112499	7.48326	2.91666	4.11857	12.9287	6.21124	9.61891	8.8137	12.1202	5.56121	75.4968	83.728	95.5687	3.88792	3.65593	3.72433	4.09797	3.82959	3.97414	3.9461	4.07093	3.79942	5.21064	5.29481	5.40235
390927	ZNF793	zinc finger protein 793	ENSG00000188227	2.13808	6.80554	7.2075	90.5006	126.295	86.5702	2.5182	1.10183	1.11224	3.48447	5.91021	11.7986	3.40439	3.68422	3.70526	5.28837	5.57881	5.2513	3.43612	3.32751	3.32868	3.49766	3.63711	3.9097
1953	MEGF6	multiple EGF like domains 6	ENSG00000162591	4853.43	4409.02	4812.55	1128.02	1113.88	1106.18	13312.5	10874	10251.5	1418.18	1304.19	1228.23	11.9745	11.8616	11.9645	10.3046	10.2908	10.283	13.1806	12.9365	12.8655	10.5593	10.4657	10.399
			ENSG00000163364	1481.69	1414.58	1579.47	360.386	455.491	434.225	1165.93	1313.39	1361.39	10.4534	10.8354	9.43888	10.0598	10.0056	10.1349	8.44972	8.7089	8.65588	9.7798	9.9187	9.96064	5.26492	5.26941	5.2087
51257	MARCHF2	membrane associated ring-CH-type finger 2	ENSG00000099785	316.435	320.833	271.826	749.054	730.855	818.295	1512.18	1316.69	1242.38	229.975	278.765	214.735	8.43515	8.44966	8.27588	9.3718	9.34429	9.47063	10.1688	10.0089	9.94232	8.10365	8.30209	8.03396
23500	DAAM2	dishevelled associated activator of morphogenesis 2	ENSG00000146122	6.41423	0.972221	3.08893	1.61608	3.10562	0	7.5546	3.3055	0	4.64596	0.985036	0	3.13828	2.58723	2.84663	2.66476	2.84856	2.40551	3.22056	2.87125	2.44919	2.99801	2.58995	2.45558
83849	SYT15	synaptotagmin 15	ENSG00000204176	176.391	191.527	182.247	61.4111	75.57	105.121	253.079	219.265	285.846	412.329	246.259	399.973	7.38323	7.46494	7.41556	6.40623	6.58758	6.88625	7.74589	7.60041	7.8712	8.25556	7.71832	8.22317
1827	RCAN1	regulator of calcineurin 1	ENSG00000159200	629.663	476.388	626.023	230.292	318.843	311.241	2423.77	2701.69	2886.27	432.074	493.503	510.88	9.32621	9.02155	9.31982	8.25638	8.59318	8.56731	10.8605	10.9873	11.0644	8.91633	9.05981	9.09747
140809	SRXN1	sulfiredoxin 1	ENSG00000271303	4.27615	11.6666	15.4446	36.3618	31.0562	120.923	20.1456	15.4257	17.7959	26.7143	1.97007	9.43888	3.76991	4.0621	4.1803	4.64653	4.54827	5.53887	4.30776	4.17988	4.24644	4.45979	3.65028	3.98529
3336	HSPE1	heat shock protein family E (Hsp10) member 1	ENSG00000115541	629.663	755.415	720.75	677.946	840.587	619.733	334.92	276.56	369.265	806.074	942.679	403.512	9.25195	9.45247	9.40053	9.3331	9.57102	9.23459	8.57485	8.37594	8.6774	9.52437	9.69898	8.77144
7263	TST	thiosulfate sulfurtransferase	ENSG00000128311	798.571	771.943	623.964	1330.84	1219.47	1368.63	1327.09	1046.74	1011.03	974.489	711.196	854.219	9.67298	9.63566	9.40325	10.2433	10.1446	10.275	10.24	9.97323	9.93447	9.89345	9.54579	9.74731
150967	LINC01963	long intergenic non-protein coding RNA 1963	ENSG00000260804	202.048	188.611	156.506	21.0091	32.0914	26.7955	135.983	109.081	125.683	184.677	153.666	145.123	7.35494	7.28737	7.10618	5.46428	5.75609	5.62364	6.97212	6.76707	6.89825	7.26644	7.08866	7.03383
10103	TSPAN1	tetraspanin 1	ENSG00000117472	65.2113	30.1388	53.5414	592.294	738.102	452.776	219.083	149.849	136.806	1989.63	1909	2070.65	6.80899	6.14095	6.62914	9.09623	9.34428	8.7971	8.01321	7.61932	7.527	10.492	10.4433	10.5391
9260	PDLIM7	PDZ and LIM domain 7	ENSG00000196923	6293.43	6426.38	7817.05	4659.97	5111.85	4708.46	3940.98	4408.43	4017.42	13966.9	13982.6	13980.2	12.6348	12.6586	12.8827	12.2952	12.3993	12.3068	12.1082	12.2331	12.1295	13.5569	13.5582	13.558
80835	TAS1R1	taste 1 receptor member 1	ENSG00000173662	79.1088	151.666	93.6975	119.59	225.675	228.793	137.242	381.234	248.03	76.6583	33.4912	36.5757	6.43067	7.03151	6.58165	6.80617	7.42212	7.43658	6.93556	7.95946	7.5171	6.40318	5.73174	5.79931
100873202	MTCO2P2	MT-CO2 pseudogene 2	ENSG00000267541	17.1046	14.5833	24.7114	33.1297	36.2322	37.1015	75.546	79.332	50.0509	32.5217	23.6409	25.9569	4.56667	4.4962	4.74934	4.91628	4.97061	4.98587	5.47899	5.5174	5.18097	4.90488	4.7257	4.7761
221914	GPC2	glypican 2	ENSG00000213420	23.5188	28.1944	8.23714	56.5628	61.0771	56.3394	337.439	275.458	258.04	11.6149	5.91021	12.9785	4.89856	5.02431	4.30583	5.56571	5.62967	5.56272	7.25627	7.04854	6.98209	4.4756	4.1677	4.53526
4508	ATP6	ATP synthase F0 subunit 6	ENSG00000198899	48148.4	47274.2	38927.7	91809.6	91565	72471	155178	136474	119631	80239.2	100631	75150	15.6757	15.6551	15.4382	16.4124	16.4093	16.14	17.0256	16.8744	16.7202	16.257	16.5188	16.1817
4648	MYO7B	myosin VIIB	ENSG00000169994	8.5523	4.8611	12.3557	0	1.03521	2.0612	30.2184	6.611	4.44897	386.776	388.104	460.146	3.69145	3.38639	3.92591	2.69498	2.91978	3.03834	4.60759	3.54627	3.35268	6.92525	6.92676	6.98815
140686	WFDC3	WAP four-disulfide core domain 3	ENSG00000124116	131.492	122.5	145.18	13.7367	28.9858	23.3602	110.801	125.609	109	19.7453	25.6109	25.9569	6.36946	6.30786	6.45633	4.76882	5.18754	5.05131	6.21963	6.32933	6.2059	4.95779	5.10908	5.11837
55653	BCAS4	breast carcinoma amplified sequence 4	ENSG00000124243	417.994	316.944	428.331	977.729	809.531	818.295	514.972	488.112	506.07	69.6894	62.0572	86.1298	8.65596	8.35976	8.68238	9.59732	9.38435	9.39668	8.88277	8.82431	8.86376	6.8668	6.76201	7.05934
6372	CXCL6	C-X-C motif chemokine ligand 6	ENSG00000124875	0	0	0	2.42412	3.10562	3.43533	0	0	0	0	0	0	1.98981	1.98636	1.98842	2.22978	2.28852	2.31174	1.99639	1.99097	1.99133	1.99305	1.98682	1.99368
9100	USP10	ubiquitin specific peptidase 10	ENSG00000103194	3796.15	3040.13	4180.35	3148.13	2971.04	3022.4	2382.22	2541.93	2753.91	4569.3	4077.06	4373.74	11.8543	11.6026	11.964	11.642	11.5768	11.596	11.3337	11.404	11.4922	12.065	11.9355	12.0153
51661	FKBP7	FKBP prolyl isomerase 7	ENSG00000079150	308.952	368.472	300.656	332.913	396.484	335.975	88.137	122.303	120.122	53.4285	85.6981	50.734	8.00375	8.18943	7.97534	8.08245	8.26722	8.09225	6.7673	7.07348	7.05631	6.3271	6.74068	6.28407
94027	CGB7	chorionic gonadotropin subunit beta 7	ENSG00000196337	41.6925	30.1388	44.2746	77.5719	57.9715	69.3936	182.569	171.886	160.163	10.4534	19.7007	12.9785	5.60396	5.37863	5.64774	6.08811	5.85258	5.99653	6.84881	6.79275	6.72697	4.8055	5.11664	4.9023
642361	LOC642361	uncharacterized LOC642361	ENSG00000272447	28.864	23.3333	38.0968	16.9689	18.6337	34.3533	56.6595	41.8697	32.255	23.2298	39.4014	37.7555	5.16164	5.03802	5.33667	4.87053	4.91887	5.26903	5.61348	5.39984	5.22987	5.0365	5.35897	5.33086
6919	TCEA2	transcription elongation factor A2	ENSG00000171703	663.872	808.887	591.015	1961.92	1758.81	2112.04	2326.82	2441.66	2162.2	669.018	623.528	731.513	9.53797	9.7537	9.41243	10.7506	10.6254	10.8354	10.947	11.0028	10.8623	9.54639	9.47008	9.6436
203430	RTL3	retrotransposon Gag like 3	ENSG00000179300	280.088	81.6665	202.84	0.808041	0	0	0	0	0	0	0	0	6.79968	5.55841	6.47261	2.94736	2.84108	2.7865	2.87287	2.85079	2.85229	2.8593	2.83363	2.86189
57707	MEAK7	MTOR associated protein, eak-7 homolog	ENSG00000140950	2187.25	1704.3	2162.25	1940.91	1662.54	1935.46	2908.52	2623.46	3158.77	2475.13	2295.13	2403.38	11.0785	10.7979	11.0655	10.9437	10.7702	10.9405	11.4032	11.2851	11.4981	11.2188	11.133	11.1853
			ENSG00000272669	17.1046	31.1111	15.4446	8.88845	11.3873	6.87065	159.906	81.5356	86.7549	15.0994	17.7306	16.518	4.38708	4.72186	4.33761	4.10753	4.20385	4.02083	5.98135	5.4113	5.46126	4.32751	4.40479	4.37031
84674	CARD6	caspase recruitment domain family member 6	ENSG00000132357	179.598	213.889	99.8754	21.8171	37.2674	27.4826	298.407	340.466	365.928	4.64596	2.95511	3.53958	6.87985	7.05759	6.30638	5.03148	5.43945	5.19961	7.40189	7.54144	7.61798	4.21512	4.06138	4.12804
80704	SLC19A3	solute carrier family 19 member 3	ENSG00000135917	0	0	0	104.237	81.7813	105.808	107.023	163.071	143.479	0	0	0	3.28929	3.28136	3.28608	5.75004	5.52821	5.76461	5.77168	6.1721	6.04891	3.2967	3.28242	3.29815
			ENSG00000268364	24.5879	28.1944	23.6818	6.46433	17.5985	9.61891	11.3319	39.666	25.5816	29.0372	26.596	37.7555	4.48477	4.55574	4.46607	3.99959	4.32881	4.10572	4.16113	4.74942	4.50481	4.57121	4.525	4.7197
163071	ZNF114	zinc finger protein 114	ENSG00000178150	8.5523	5.83332	5.14821	463.815	890.277	535.911	227.897	277.662	250.255	0	0	1.17986	4.45884	4.22954	4.17173	8.22029	8.96895	8.38478	7.42859	7.64566	7.53133	3.51792	3.46295	3.72057
1152	CKB	creatine kinase B	ENSG00000166165	1.06904	11.6666	5.14821	324.024	670.813	494	1498.33	1557.99	1316.9	180.031	217.693	251.31	4.30683	5.1923	4.74231	8.2962	9.11716	8.76866	10.0539	10.1003	9.90172	7.65742	7.86099	8.01692
			ENSG00000260877	138.975	234.305	205.929	71.9156	100.415	61.8359	358.843	290.884	274.724	84.7887	115.249	114.446	6.90867	7.4228	7.29307	6.30522	6.60423	6.17469	7.86108	7.64319	7.58443	6.45105	6.73182	6.72511
728192	LINC00460	long intergenic non-protein coding RNA 460	ENSG00000233532	120.801	87.4998	139.002	54.9468	76.6052	76.2642	96.9506	158.664	149.041	16.2608	19.7007	21.2375	6.76748	6.47473	6.89901	6.07742	6.35813	6.35391	6.5663	7.02494	6.96507	5.23042	5.33904	5.38929
			ENSG00000183405	115.456	143.889	135.913	131.711	144.929	153.903	206.492	192.821	171.285	153.317	141.845	147.483	6.90524	7.10889	7.05555	7.02637	7.11563	7.17249	7.45494	7.38839	7.27414	7.16859	7.09547	7.13199
2810	SFN	stratifin	ENSG00000175793	97.2824	115.694	140.031	6951.57	7671.91	8413.8	6245.13	4701.52	4762.62	2713.24	3781.55	2882.4	7.6744	7.83164	8.0115	12.3202	12.4389	12.5504	12.1915	11.8525	11.8679	11.2049	11.5946	11.2755
10137	RBM12	RNA binding motif protein 12	ENSG00000244462	2832.95	2809.72	2921.1	3966.67	3945.17	3679.23	846.115	1022.5	1115.58	3893.31	4531.16	3901.8	11.4834	11.4741	11.5181	11.8673	11.861	11.781	10.1624	10.3618	10.4547	11.8458	12.0205	11.8483
440348	NPIPB15	nuclear pore complex interacting protein family member B15	ENSG00000196436	76.9707	71.9443	61.7786	1.61608	4.14082	3.43533	346.252	257.829	180.183	47.6211	34.4762	42.475	5.95608	5.89745	5.76692	3.97546	4.19376	4.12132	7.40564	7.1045	6.74756	5.55239	5.30192	5.46179
2306	FOXD2	forkhead box D2	ENSG00000186564	94.0753	85.5554	84.4307	48.4824	44.5139	61.1488	79.3233	57.2953	58.9489	77.8198	56.147	51.9139	6.31714	6.23844	6.22752	5.79946	5.73919	5.97201	6.17651	5.92283	5.94429	6.16117	5.90756	5.84973
23174	ZCCHC14	zinc finger CCHC-type containing 14	ENSG00000140948	966.41	933.332	1014.2	1231.45	1498.98	1345.96	1066.46	1149.21	1047.73	1041.86	1117.03	1043	9.99555	9.95793	10.0481	10.2629	10.4829	10.3623	10.1032	10.1859	10.0837	10.0775	10.1544	10.0788
98	ACYP2	acylphosphatase 2	ENSG00000170634	175.322	131.25	143.12	243.22	220.499	285.132	625.772	481.501	463.805	116.149	84.7131	107.367	7.49567	7.21306	7.29664	7.82558	7.72558	7.98945	8.82569	8.54195	8.50184	7.09716	6.80642	7.02355
10052	GJC1	gap junction protein gamma 1	ENSG00000182963	1653.8	1666.39	1794.67	2255.24	2463.79	2117.54	717.687	961.9	926.498	3834.08	4455.32	4439.81	10.7624	10.7708	10.8539	11.1116	11.2121	11.0402	9.8572	10.1671	10.1269	11.7204	11.8951	11.891
118460	EXOSC6	exosome component 6	ENSG00000223496	551.624	436.527	605.43	503.409	512.427	603.243	718.946	575.157	648.437	973.328	887.517	851.859	9.18371	8.94198	9.28347	9.08736	9.10597	9.27952	9.47079	9.2283	9.35792	9.80334	9.70226	9.6572
92806	CENPBD1	CENPB DNA-binding domain containing 1	ENSG00000177946	91.9373	113.75	112.231	158.376	142.858	152.528	99.4688	125.609	151.265	110.341	100.474	151.022	6.60549	6.79428	6.78216	7.09975	7.00295	7.06451	6.67463	6.88425	7.05623	6.76689	6.68343	7.05465
84941	HSH2D	hematopoietic SH2 domain containing	ENSG00000196684	2.13808	4.8611	0	30.7055	37.2674	43.9722	0	0	0	0	0.985036	0	2.99078	3.12013	2.87061	3.84231	3.95791	4.06561	2.87409	2.87172	2.87188	2.87262	2.92757	2.8729
3743	KCNA7	potassium voltage-gated channel subfamily A member 7	ENSG00000104848	27.795	20.4166	18.5336	4.0402	8.28165	4.80946	18.8865	14.3238	14.4592	1.16149	7.88028	1.17986	4.15218	3.99643	3.95162	3.49265	3.65616	3.52382	3.95981	3.84245	3.84618	3.36436	3.64197	3.36552
6640	SNTA1	syntrophin alpha 1	ENSG00000101400	874.473	937.221	787.677	1742.94	1330.24	1592.62	1267.91	1129.38	1130.04	166.093	174.351	117.986	9.69475	9.77246	9.57809	10.4794	10.1691	10.3755	10.1143	9.98284	9.9835	7.93382	7.98099	7.60391
22924	MAPRE3	microtubule associated protein RP/EB family member 3	ENSG00000084764	796.433	1087.91	948.301	1338.92	1563.16	1422.23	2924.89	3005.8	2748.35	321.733	462.967	442.448	9.61486	9.96569	9.81052	10.2022	10.3798	10.2713	11.11	11.1422	11.0368	8.6303	9.01859	8.9698
9605	VPS9D1	VPS9 domain containing 1	ENSG00000075399	363.473	316.944	306.834	782.183	694.623	755.085	1252.8	1016.99	932.059	495.956	359.538	484.923	8.63389	8.48962	8.45579	9.46655	9.33495	9.42744	9.99579	9.76002	9.66208	8.96662	8.62232	8.9423
9819	TSC22D2	TSC22 domain family member 2	ENSG00000196428	984.584	889.582	1206.74	1309.83	1481.38	1334.28	1422.78	1500.7	1865.23	800.266	852.056	877.816	10.0319	9.92061	10.2574	10.349	10.4872	10.3697	10.4418	10.5018	10.7484	9.80575	9.87365	9.90614
81706	PPP1R14C	protein phosphatase 1 regulatory inhibitor subunit 14C	ENSG00000198729	256.569	568.749	311.982	745.013	952.389	929.599	175.015	211.552	177.959	572.614	1065.81	686.679	8.06522	8.9283	8.27304	9.23039	9.50837	9.4811	7.66814	7.86323	7.68492	8.93568	9.63691	9.13845
100507291	LOC100507291	uncharacterized LOC100507291	ENSG00000248932	44.8996	48.611	32.9486	111.51	108.697	122.985	109.542	124.507	125.683	49.944	40.3865	49.5541	5.63991	5.6986	5.42207	6.37726	6.35425	6.46439	6.36048	6.47427	6.48265	5.71905	5.56313	5.71318
			ENSG00000269706	27.795	26.25	45.3043	0.808041	3.10562	2.74826	0	2.20367	1.11224	51.1055	148.74	49.5541	4.44616	4.41118	4.77426	3.43127	3.58897	3.55949	3.38595	3.53487	3.46241	4.86151	5.75026	4.83867
388551	CEACAM16	CEA cell adhesion molecule 16, tectorial membrane component	ENSG00000213892	1.06904	0	0	0	1.03521	0.687065	16.3683	7.71283	7.7857	0	0	0	2.35036	2.16192	2.16791	2.14403	2.34301	2.26	3.462	3.00922	3.01426	2.18121	2.16326	2.18301
83999	KREMEN1	kringle containing transmembrane protein 1	ENSG00000183762	943.96	1201.66	633.23	787.032	800.214	854.709	925.438	847.31	938.733	148.671	198.977	158.101	9.61407	9.88945	9.16556	9.40885	9.42741	9.50189	9.59149	9.49183	9.60775	7.62986	7.9243	7.69144
6474	SHOX2	short stature homeobox 2	ENSG00000168779	89.7992	75.8332	66.9268	393.516	422.364	424.606	493.567	435.224	393.734	11.6149	21.6708	4.71944	6.71652	6.55851	6.44462	8.22102	8.29726	8.30357	8.46677	8.32973	8.22113	5.12986	5.52357	4.71731
4313	MMP2	matrix metallopeptidase 2	ENSG00000087245	3695.66	7109.85	4111.36	2.42412	6.21124	2.74826	2.5182	0	1.11224	17.4223	50.2368	14.1583	11.1165	11.931	11.2485	3.90612	4.42752	3.91714	4.05712	3.57816	3.79604	5.18731	6.16632	5.02016
5993	RFX5	regulatory factor X5	ENSG00000143390	1631.35	1523.47	1468.27	1561.94	1511.4	1699.8	1238.95	1669.28	1646.12	2016.35	1916.88	2043.52	10.7169	10.6416	10.6014	10.6689	10.6329	10.7625	10.421	10.7424	10.7269	10.9543	10.8972	10.9694
641298	SMG1P1	SMG1 pseudogene 1	ENSG00000237296	23.5188	23.3333	23.6818	42.0181	48.6547	43.2851	44.0685	41.8697	52.2754	55.7515	52.2069	53.0937	4.91955	4.91509	4.92308	5.26177	5.35903	5.28133	5.29252	5.25921	5.40812	5.45297	5.40745	5.41876
241	ALOX5AP	arachidonate 5-lipoxygenase activating protein	ENSG00000132965	49.1757	87.4998	64.8675	19.393	32.0914	16.4896	90.6552	193.923	189.081	8.13042	1.97007	5.8993	5.77435	6.31598	6.0294	4.99773	5.40246	4.87453	6.35005	7.12262	7.09607	4.44275	3.87396	4.28099
4091	SMAD6	SMAD family member 6	ENSG00000137834	268.328	263.472	308.893	1438.31	1212.23	1631.09	227.897	414.289	241.357	363.546	257.094	391.714	8.20526	8.1859	8.3546	10.071	9.87362	10.2172	8.03426	8.67086	8.09396	8.52936	8.16011	8.61003
5211	PFKL	phosphofructokinase, liver type	ENSG00000141959	6624.83	6988.32	7123.07	10416.5	8625.34	9445.09	6410.07	5493.74	5468.9	4004.81	3078.24	3656.39	12.6485	12.7098	12.7318	13.1723	12.9528	13.0582	12.6107	12.4346	12.4294	12.0775	11.7849	11.9758
22980	TCF25	transcription factor 25	ENSG00000141002	4067.69	4162.08	4085.62	3093.18	2890.29	2964	3128.86	3032.24	3064.23	4067.54	3288.05	3829.83	11.9268	11.9529	11.9318	11.6158	11.5395	11.5678	11.6288	11.5934	11.6052	11.9268	11.685	11.8583
80830	APOL6	apolipoprotein L6	ENSG00000221963	1692.29	2030.97	1508.43	1720.32	1817.82	1607.73	1184.81	1318.89	1413.66	792.136	796.894	795.226	10.6832	10.8902	10.5537	10.7018	10.7642	10.6254	10.2841	10.4034	10.4809	9.84307	9.84945	9.84728
			ENSG00000259953	102.628	137.083	107.083	67.0674	106.626	90.6926	57.9186	49.5825	51.1632	19.7453	41.3715	36.5757	6.5465	6.80585	6.58388	6.18711	6.58011	6.43953	6.07062	5.9502	5.97413	5.33877	5.81523	5.72854
55031	USP47	ubiquitin specific peptidase 47	ENSG00000170242	2005.51	1995	2003.69	1552.25	1678.07	1323.29	1906.28	2092.38	2451.38	4822.5	5129.08	4767.82	11.0121	11.0061	11.011	10.726	10.8127	10.55	10.9551	11.0598	11.2387	12.0175	12.0895	12.0042
			ENSG00000260359	87.6611	95.2776	49.4229	32.3216	28.9858	30.9179	50.364	56.1935	60.0611	8.13042	17.7306	22.4173	6.03094	6.09989	5.59042	5.30251	5.23534	5.27409	5.6039	5.68403	5.73375	4.6419	4.96102	5.08643
230	ALDOC	aldolase, fructose-bisphosphate C	ENSG00000109107	60.9352	131.25	64.8675	4091.92	2839.57	3374.86	491.049	557.528	509.407	19.7453	10.8354	15.3382	6.33599	7.14298	6.39928	11.1765	10.7284	10.9402	8.62962	8.77778	8.67253	5.28325	4.80225	5.07915
			ENSG00000205246	86.5921	94.3054	112.231	877.532	904.77	923.416	62.955	81.5356	51.1632	447.173	81.758	84.9499	6.92529	7.00647	7.17637	9.37979	9.41441	9.43801	6.63057	6.86844	6.44405	8.62424	6.87009	6.90788
8933	RTL8C	retrotransposon Gag like 8C	ENSG00000134590	4192.77	4182.49	6107.84	2761.88	2559.03	2891.17	3041.98	2533.11	2681.62	3516.99	3185.61	3501.83	11.9374	11.9346	12.3743	11.4615	11.3756	11.5132	11.5708	11.3641	11.4282	11.7359	11.6232	11.731
8310	ACOX3	acyl-CoA oxidase 3, pristanoyl	ENSG00000087008	1047.66	854.582	962.716	336.145	261.907	311.928	377.73	388.947	321.438	599.328	480.697	503.8	9.78092	9.55261	9.68589	8.53907	8.27967	8.46052	8.6626	8.69362	8.49234	9.16036	8.92059	8.97135
100101490	MCTS2P	MCTS family member 2, pseudogene	ENSG00000101898	67.3494	96.2498	123.557	36.3618	44.5139	34.3533	21.4047	14.3238	31.1428	69.6894	71.9076	62.5326	5.81707	6.1025	6.31069	5.37559	5.51284	5.33826	5.06007	4.86204	5.27705	5.84334	5.86811	5.76014
11213	IRAK3	interleukin 1 receptor associated kinase 3	ENSG00000090376	4.27615	6.80554	3.08893	3.23216	9.31685	13.0542	2.5182	6.611	5.56121	1.16149	0.985036	1.17986	2.76386	2.84906	2.72031	2.72504	2.92555	3.02819	2.69935	2.84286	2.80835	2.64483	2.63656	2.64569
106660606	LOC106660606	uncharacterized LOC106660606	ENSG00000260778	35.2782	33.0555	19.5632	25.8573	17.5985	18.5508	80.5824	53.9898	54.4999	25.5528	25.6109	22.4173	4.94088	4.90226	4.6232	4.76405	4.57421	4.59727	5.49808	5.21466	5.22106	4.7579	4.75902	4.69011
			ENSG00000167383	0	0	0	978.537	1043.49	990.748	20.1456	38.5642	24.4693	0	0.985036	1.17986	2.90728	2.86537	2.89057	9.01828	9.09471	9.03338	4.80731	5.41576	4.98053	2.94476	3.11092	3.20917
100129842	ZNF737	zinc finger protein 737	ENSG00000237440	67.3494	70.9721	55.6007	174.537	153.21	151.841	8.8137	5.50917	7.7857	95.2421	146.77	123.885	5.95975	6.00367	5.80322	6.81599	6.69145	6.68405	4.66721	4.49024	4.61264	6.25677	6.65122	6.49339
5745	PTH1R	parathyroid hormone 1 receptor	ENSG00000160801	2.13808	1.94444	1.02964	296.551	240.168	339.41	180.051	145.442	133.469	1.16149	6.89525	8.25902	3.53182	3.49494	3.3735	7.26602	7.03785	7.41337	6.73149	6.51036	6.4221	3.41238	3.99269	4.10184
55591	VEZT	vezatin, adherens junctions transmembrane protein	ENSG00000028203	1379.06	1290.14	1345.74	1666.99	1535.21	1572.69	1390.05	1621.9	1552.69	2264.9	2695.06	2098.97	10.5014	10.429	10.4747	10.7117	10.6197	10.6466	10.5101	10.681	10.6323	11.057	11.2524	10.9713
2548	GAA	glucosidase alpha, acid	ENSG00000171298	721.601	749.582	505.555	4386.85	4142.89	4392.41	10618	8803.65	9682.07	1041.86	832.355	907.313	9.81352	9.85438	9.43593	11.8511	11.784	11.8526	12.9027	12.6777	12.7918	10.2131	9.96768	10.0616
57554	LRRC7	leucine rich repeat containing 7	ENSG00000033122	8.5523	21.3889	7.2075	23.4332	36.2322	26.7955	12.591	11.0183	3.33673	30.1987	27.581	28.3166	3.97386	4.31578	3.92834	4.35984	4.59353	4.42789	4.09733	4.05115	3.7835	4.4906	4.44246	4.45599
84270	CARD19	caspase recruitment domain family member 19	ENSG00000165233	1348.06	1166.66	1252.05	1000.35	819.883	972.197	2602.56	2190.44	1966.45	764.26	573.291	602.909	10.237	10.0731	10.153	9.89989	9.67778	9.86789	10.996	10.7952	10.6702	9.59993	9.28451	9.33945
105370854	LOC105370854	uncharacterized LOC105370854	ENSG00000259370	20.3117	126.389	73.1046	4.84824	13.4577	5.49652	3.7773	3.3055	5.56121	30.1987	26.596	53.0937	4.64284	6.01351	5.54694	4.03594	4.4234	4.06858	3.98709	3.95437	4.08208	4.88884	4.80639	5.2925
221662	RBM24	RNA binding motif protein 24	ENSG00000112183	193.496	108.889	172.98	200.394	208.076	270.704	625.772	663.304	692.927	501.763	531.919	483.743	7.64427	7.07592	7.53084	7.67989	7.71839	7.99099	8.89355	8.95823	9.00674	8.65099	8.71501	8.61108
8284	KDM5D	lysine demethylase 5D	ENSG00000012817	1399.37	924.582	1210.86	627.04	672.884	524.231	0	1.10183	0	0	0	0	9.93382	9.44662	9.76294	8.99694	9.07792	8.79202	4.08742	4.20235	4.03487	4.05297	3.98567	4.05959
124512	METTL23	methyltransferase like 23	ENSG00000181038	295.054	292.638	276.974	557.548	493.793	586.754	817.155	881.466	833.07	410.006	337.867	315.023	8.33751	8.32888	8.27179	9.01654	8.88462	9.07233	9.43742	9.52194	9.45897	8.68473	8.47941	8.40598
112574	SNX18	sorting nexin 18	ENSG00000178996	67.3494	56.3888	30.8893	352.306	293.998	393.001	271.965	278.764	338.122	54.59	89.6382	69.6118	6.53252	6.37735	5.89661	8.15616	7.96538	8.27265	7.88394	7.90978	8.11228	6.35142	6.79042	6.56243
80256	FAM214B	family with sequence similarity 214 member B	ENSG00000005238	716.255	840.971	603.371	784.607	662.532	757.833	3733.23	3075.22	3541.38	809.558	1011.63	926.19	9.53003	9.70798	9.34168	9.63087	9.44416	9.59237	11.4214	11.1948	11.3599	9.66563	9.9147	9.81571
			ENSG00000215513	161.425	169.166	130.765	188.273	188.407	253.527	229.156	181.802	179.071	74.3353	60.0872	44.8347	7.29615	7.34144	7.09572	7.44585	7.44639	7.74224	7.64004	7.41144	7.39667	6.58641	6.40559	6.17275
672	BRCA1	BRCA1 DNA repair associated	ENSG00000012048	2403.2	2485	2282.72	1376.09	1464.82	1385.81	460.83	674.322	729.631	2201.02	2150.33	2111.95	11.1205	11.1589	11.0617	10.4904	10.5602	10.4983	9.31397	9.712	9.79623	11.0201	10.9936	10.9731
4217	MAP3K5	mitogen-activated protein kinase kinase kinase 5	ENSG00000197442	208.462	264.444	236.818	230.292	340.583	364.145	88.137	100.267	113.449	2774.8	2315.82	2489.51	7.84861	8.10117	7.98346	7.95361	8.37456	8.44769	6.97855	7.10295	7.22512	10.7789	10.5645	10.65
5783	PTPN13	protein tyrosine phosphatase non-receptor type 13	ENSG00000163629	3180.39	4530.55	3018.91	1224.99	1198.77	1128.16	554.004	966.308	956.529	7907.42	9268.2	8355.77	11.564	11.9727	11.5044	10.4947	10.4711	10.4049	9.6533	10.2377	10.2268	12.6268	12.8156	12.6922
27018	BEX3	brain expressed X-linked 3	ENSG00000166681	1605.69	1837.5	2263.16	3152.17	2951.37	3269.06	2591.23	3234.98	3037.53	2095.33	2660.58	2488.33	10.8277	10.9756	11.2075	11.5822	11.5072	11.6237	11.3598	11.6117	11.54	11.1213	11.3897	11.3141
			ENSG00000179979	639.285	670.832	601.311	371.699	379.921	354.526	944.324	702.97	661.784	204.422	212.768	247.771	9.11876	9.17204	9.05133	8.53025	8.55359	8.47988	9.55373	9.22381	9.15694	7.9076	7.94801	8.10451
8924	HERC2	HECT and RLD domain containing E3 ubiquitin protein ligase 2	ENSG00000128731	4275.08	3392.08	3302.06	3227.31	3136.67	2972.24	1800.51	2033.98	2012.05	3256.82	3058.54	3649.31	11.9856	11.7214	11.6908	11.6648	11.6326	11.5717	11.0159	11.1487	11.1368	11.6752	11.604	11.8045
81031	SLC2A10	solute carrier family 2 member 10	ENSG00000197496	756.879	1064.58	515.851	568.053	792.968	759.207	502.381	543.204	646.213	0	0	0	9.26158	9.65159	8.83077	8.93848	9.3145	9.26539	8.80119	8.88829	9.08291	4.44947	4.39731	4.45466
93659	CGB5	chorionic gonadotropin subunit beta 5	ENSG00000189052	2.13808	7.77776	2.05929	0	2.07041	3.43533	16.3683	15.4257	7.7857	113.826	194.052	69.6118	3.28237	3.6224	3.27536	3.09248	3.27635	3.36575	3.97191	3.93975	3.62402	5.40512	5.90515	4.98025
			ENSG00000230882	174.253	112.778	180.188	500.177	645.968	663.018	494.826	351.485	377.05	11.6149	0.985036	3.53958	7.27911	6.83387	7.31414	8.42073	8.70782	8.73793	8.40785	8.02989	8.10692	4.9243	4.02995	4.35393
140831	ZSWIM3	zinc finger SWIM-type containing 3	ENSG00000132801	128.285	152.639	97.8161	97.7729	83.8517	94.815	259.374	241.301	215.775	87.1117	85.6981	96.7485	6.99318	7.15611	6.74662	6.74597	6.61105	6.71846	7.6725	7.60084	7.49037	6.64453	6.62991	6.73704
1727	CYB5R3	cytochrome b5 reductase 3	ENSG00000100243	13153.4	14424.8	14283.2	11151	11292	12118.5	11437.7	9364.48	9498.55	13987.8	12317.9	13612	13.6298	13.7363	13.7248	13.4403	13.4547	13.5356	13.4694	13.2415	13.2577	13.7007	13.5543	13.6693
			ENSG00000260121	56.659	53.4721	80.3122	50.0985	44.5139	39.1627	328.625	239.098	230.234	55.7515	75.8477	87.3097	5.91156	5.86533	6.20085	5.81376	5.72315	5.62586	7.53379	7.21285	7.17539	5.89874	6.15217	6.27268
1410	CRYAB	crystallin alpha B	ENSG00000109846	4.27615	17.5	9.26679	975.305	781.58	1220.23	562.817	949.78	783.019	644.627	2028.19	1415.83	4.77826	5.55079	5.14161	9.55463	9.29954	9.81492	8.92593	9.52372	9.30158	9.07966	10.4126	9.98838
1051	CEBPB	CCAAT enhancer binding protein beta	ENSG00000172216	555.9	559.999	741.343	1153.07	1238.11	1602.24	7652.81	6987.83	5644.63	528.478	384.164	541.556	9.33858	9.3459	9.63757	10.1237	10.2038	10.497	12.252	12.1509	11.9356	9.28823	8.98871	9.31251
10188	TNK2	tyrosine kinase non receptor 2	ENSG00000061938	1008.1	738.888	854.604	1374.48	1244.32	1420.85	2732.25	2078.06	2067.66	279.919	294.526	265.469	9.92861	9.58351	9.74441	10.2785	10.1656	10.3163	11.0708	10.7527	10.7469	8.55032	8.60189	8.49654
2257	FGF12	fibroblast growth factor 12	ENSG00000114279	9.62134	7.77776	5.14821	245.644	266.048	254.901	84.3597	78.2302	86.7549	24.3913	45.3116	16.518	4.71619	4.60305	4.427	7.40563	7.48826	7.44449	6.34778	6.27805	6.37396	5.30812	5.79536	5.03932
1183	CLCN4	chloride voltage-gated channel 4	ENSG00000073464	304.676	191.527	266.678	336.145	340.583	355.213	249.302	263.338	350.356	432.074	378.254	311.483	8.28388	7.81258	8.14616	8.38651	8.40026	8.44451	8.07732	8.13326	8.42997	8.65219	8.5108	8.3069
642280	ZNF876P	zinc finger protein 876, pseudogene	ENSG00000198155	90.8682	64.1666	62.8082	32.3216	26.9154	41.2239	10.0728	11.0183	8.89794	2.32298	4.92518	1.17986	5.44419	5.19239	5.17677	4.73277	4.62455	4.88719	4.17315	4.20439	4.13017	3.85337	3.97061	3.79609
222584	FAM83B	family with sequence similarity 83 member B	ENSG00000168143	0	0	0	6.46433	6.21124	6.18359	0	0	0	0	0.985036	0	2.40495	2.40059	2.40318	2.93324	2.91876	2.91562	2.41324	2.4064	2.40686	2.40902	2.51	2.40982
			ENSG00000225138	268.328	337.361	193.573	387.051	374.745	334.601	1320.8	1212.02	954.304	362.385	238.379	349.239	8.18547	8.42619	7.84987	8.57269	8.5381	8.41744	9.93514	9.83745	9.56641	8.5023	8.06266	8.46296
148213	ZNF681	zinc finger protein 681	ENSG00000196172	52.3829	76.8054	54.5711	51.7146	81.7813	60.4617	0	0	0	1.16149	8.86532	5.8993	5.25557	5.55364	5.28632	5.24688	5.60452	5.36562	3.77049	3.76335	3.76383	3.84932	4.25299	4.1217
			ENSG00000243302	391.268	365.555	334.634	224.635	270.189	256.275	493.567	397.762	387.06	167.254	200.947	180.519	8.49605	8.42417	8.33123	7.92064	8.10912	8.05475	8.74501	8.51352	8.48457	7.62884	7.80892	7.70319
55785	FGD6	FYVE, RhoGEF and PH domain containing 6	ENSG00000180263	490.688	667.916	523.059	1561.13	1554.88	1527.35	1168.44	1378.39	1417	1544.78	2158.21	1494.88	9.19849	9.5292	9.26627	10.4741	10.4695	10.4492	10.1468	10.3329	10.3641	10.462	10.8447	10.4248
84996	URB1-AS1	URB1 antisense RNA 1 (head to head)	ENSG00000256073	65.2113	57.361	53.5414	234.332	213.252	235.663	356.325	356.994	315.877	127.764	117.219	110.907	6.38338	6.27365	6.2164	7.59044	7.495	7.59637	8.02202	8.02425	7.89651	6.99379	6.91234	6.86058
6695	SPOCK1	SPARC (osteonectin), cwcv and kazal like domains proteoglycan 1	ENSG00000152377	5184.83	8787.9	5824.69	4063.64	4475.19	3326.08	2496.79	4071.27	4247.65	6208.16	9722.3	5771.88	12.2625	12.8758	12.3967	11.9836	12.0937	11.7566	11.4355	11.9857	12.0341	12.4704	12.9946	12.3861
10331	B3GNT3	UDP-GlcNAc:betaGal beta-1,3-N-acetylglucosaminyltransferase 3	ENSG00000179913	1.06904	0.972221	2.05929	1393.06	1227.75	1470.32	266.929	240.2	270.275	259.012	202.917	306.764	3.62842	3.58002	3.77923	9.66542	9.51412	9.73025	7.7417	7.62382	7.75605	7.70812	7.43644	7.89875
59	ACTA2	actin alpha 2, smooth muscle	ENSG00000107796	86.5921	170.139	99.8754	294.127	249.485	375.138	584.222	483.705	652.886	455.304	1479.52	604.089	6.84731	7.51293	6.9836	8.08469	7.91006	8.34645	8.83248	8.62373	8.95662	8.55718	9.88714	8.8698
26032	SUSD5	sushi domain containing 5	ENSG00000173705	4.27615	2.91666	4.11857	16.9689	22.7745	24.7343	27.7002	17.6293	30.0306	2.32298	11.8204	11.7986	3.78716	3.68401	3.77491	4.39338	4.57825	4.63302	4.71021	4.41755	4.76706	3.64501	4.1938	4.19496
92822	ZNF276	zinc finger protein 276	ENSG00000158805	563.383	363.61	567.333	375.739	314.703	341.471	599.331	532.185	527.203	538.931	386.134	471.944	9.04962	8.58302	9.05713	8.61719	8.43538	8.51803	9.11591	8.98841	8.9783	9.00193	8.64586	8.85934
2202	EFEMP1	EGF containing fibulin extracellular matrix protein 1	ENSG00000115380	256.569	126.389	183.276	20.201	18.6337	36.4145	285.816	350.383	339.234	0	0	0	7.72622	6.96329	7.35917	5.21934	5.16325	5.7301	7.84522	8.07276	8.0365	3.68022	3.61867	3.68629
51278	IER5	immediate early response 5	ENSG00000162783	1268.95	1210.41	1540.35	262.613	269.154	371.702	2953.85	2343.6	2511.44	670.179	493.503	563.973	10.2069	10.1534	10.4276	8.50003	8.52581	8.86033	11.182	10.9117	10.9922	9.49477	9.16243	9.30668
10865	ARID5A	AT-rich interaction domain 5A	ENSG00000196843	445.789	462.777	664.12	394.324	403.73	333.914	1988.12	1550.28	1498.19	786.328	838.265	785.787	8.89472	8.93494	9.32881	8.76329	8.78856	8.58716	10.5729	10.2834	10.2441	9.51584	9.58716	9.51507
4891	SLC11A2	solute carrier family 11 member 2	ENSG00000110911	947.168	1029.58	1002.87	2634.21	2548.68	2570.31	1646.9	1735.39	1859.67	1538.97	1550.45	1334.42	10.0432	10.1347	10.1059	11.1938	11.1557	11.1655	10.6583	10.7174	10.7957	10.5819	10.5903	10.4222
8987	STBD1	starch binding domain 1	ENSG00000118804	128.285	104.028	115.32	93.7327	94.2037	95.5021	100.728	68.3137	72.2958	55.7515	30.5361	60.1729	6.74819	6.56316	6.65341	6.47344	6.4776	6.48953	6.53498	6.21087	6.25671	6.05109	5.62317	6.11031
4540	ND5	NADH dehydrogenase subunit 5	ENSG00000198786	64086.7	63921.6	47928.8	90041.6	85234.7	80858.6	181174	158629	133928	82128.9	96312.8	75115.8	16.0346	16.0316	15.7091	16.423	16.3599	16.2995	17.239	17.0829	16.884	16.3173	16.5006	16.2152
2550	GABBR1	gamma-aminobutyric acid type B receptor subunit 1	ENSG00000204681	676.701	928.471	609.549	1152.27	1171.85	1008.61	1087.86	947.576	747.427	254.366	329.987	332.721	9.3308	9.6837	9.21555	9.92791	9.94697	9.77712	9.86244	9.70657	9.44105	8.28197	8.55367	8.56257
4538	ND4	NADH dehydrogenase subunit 4	ENSG00000198886	153459	141491	108583	291755	289086	250801	560453	527413	450553	208154	243229	208291	17.3289	17.2375	16.9426	18.0643	18.0537	17.8894	18.8307	18.7584	18.5723	17.6753	17.8541	17.6761
9127	P2RX6	purinergic receptor P2X 6	ENSG00000099957	75.9017	78.7499	53.5414	589.062	683.236	861.58	419.28	525.574	503.846	3.48447	3.94014	7.07916	6.3323	6.36891	5.9918	8.54472	8.71452	8.98355	8.15747	8.41386	8.36579	4.08235	4.10582	4.41817
23762	OSBP2	oxysterol binding protein 2	ENSG00000184792	9.62134	5.83332	5.14821	134.135	142.858	155.964	265.67	229.181	275.836	12.7764	9.85036	7.07916	4.5604	4.32968	4.28518	6.58503	6.64551	6.73275	7.26873	7.11747	7.30808	4.71623	4.5695	4.42042
90407	TMEM41A	transmembrane protein 41A	ENSG00000163900	1030.55	940.137	1036.85	981.769	1082.83	935.096	707.614	804.338	846.417	815.365	947.604	735.053	9.98333	9.88142	9.99011	9.92946	10.0384	9.87546	9.57222	9.70996	9.76566	9.7248	9.89018	9.61274
3750	KCND1	potassium voltage-gated channel subfamily D member 1	ENSG00000102057	97.2824	71.9443	81.3418	46.8664	43.4786	41.2239	135.983	133.322	92.3161	83.6272	65.0123	77.8708	6.53592	6.27867	6.38173	5.9379	5.88296	5.84191	6.836	6.81812	6.49028	6.40532	6.19544	6.34496
10365	KLF2	Kruppel like factor 2	ENSG00000127528	111.18	96.2498	150.328	117.974	121.119	220.548	135.983	115.692	97.8774	51.1055	53.1919	24.7771	6.7945	6.66548	7.07303	6.84842	6.87239	7.4429	6.97901	6.83057	6.68041	6.13644	6.16701	5.62326
105376748	LOC105376748	uncharacterized LOC105376748	ENSG00000233654	7.48326	2.91666	7.2075	2.42412	4.14082	5.49652	2.5182	5.50917	7.7857	6.96894	5.91021	1.17986	2.80335	2.64943	2.79488	2.6303	2.69388	2.73984	2.63535	2.74061	2.81252	2.78747	2.7537	2.58278
			ENSG00000270145	45.9686	31.1111	48.3932	46.0583	39.3378	38.4757	5.0364	3.3055	10.0102	62.7204	58.1171	37.7555	5.41736	5.16233	5.45321	5.41892	5.31198	5.29729	4.40834	4.32104	4.60808	5.64119	5.58493	5.28506
10567	RABAC1	Rab acceptor 1	ENSG00000105404	1384.4	1437.91	1387.96	3586.89	3133.57	4075.67	2461.54	2162.9	1863.01	671.341	702.33	652.463	10.522	10.5643	10.5249	11.6057	11.4492	11.7545	11.1716	11.0241	10.855	9.73439	9.78217	9.70421
1846	DUSP4	dual specificity phosphatase 4	ENSG00000120875	87.6611	102.083	83.4011	4047.48	3274.36	3331.58	248.043	294.189	403.744	94.0806	64.0273	71.9715	6.86038	7.01648	6.80931	11.2448	10.9863	11.0076	7.96965	8.15919	8.51549	6.9334	6.5438	6.66224
84752	B3GNT9	UDP-GlcNAc:betaGal beta-1,3-N-acetylglucosaminyltransferase 9	ENSG00000237172	171.046	164.305	156.506	64.6433	66.2532	66.6453	245.524	188.413	195.755	139.379	89.6382	114.446	7.48629	7.44516	7.39574	6.53957	6.56398	6.56644	7.86174	7.58566	7.62516	7.27897	6.84607	7.08341
			ENSG00000273443	37.4163	60.2777	35.0079	40.402	39.3378	33.6662	171.238	89.2485	105.663	39.4906	26.596	35.3958	5.38666	5.72501	5.3429	5.43794	5.42009	5.31686	6.59472	6.03357	6.17388	5.42284	5.17183	5.35036
668	FOXL2	forkhead box L2	ENSG00000183770	0	0	0	2.42412	0	0	0	0	0	0	0	0	1.77752	1.77691	1.77727	1.90357	1.77731	1.77509	1.7787	1.77772	1.77779	1.7781	1.77699	1.77821
90196	SYS1	SYS1 golgi trafficking protein	ENSG00000204070	949.306	868.193	915.353	1203.98	1120.09	1137.78	1296.87	1252.78	1247.94	1124.32	889.487	1097.27	9.93255	9.83494	9.89259	10.1965	10.1159	10.1334	10.2794	10.2408	10.2365	10.1201	9.86128	10.093
3574	IL7	interleukin 7	ENSG00000104432	87.6611	104.028	80.3122	98.581	104.556	131.229	33.9957	56.1935	40.0407	127.764	165.486	147.483	6.51027	6.65957	6.43554	6.61222	6.66403	6.86893	5.77568	6.14373	5.88862	6.84399	7.08397	6.97599
643988	FNDC10	fibronectin type III domain containing 10	ENSG00000228594	5.34519	0.972221	2.05929	941.367	1050.73	1046.4	135.983	164.173	149.041	0	0.985036	0	4.14463	3.52165	3.72489	9.17471	9.30476	9.30044	6.96933	7.17479	7.06911	3.3943	3.52833	3.40133
100507421	TMEM178B	transmembrane protein 178B	ENSG00000261115	482.136	496.805	576.6	4533.11	4864.43	5332.31	849.892	923.336	977.661	2831.71	2763.02	3343.72	9.37045	9.40147	9.55779	11.872	11.9549	12.0633	9.97357	10.0637	10.1262	11.324	11.2957	11.5165
			ENSG00000230479	114.387	125.416	98.8457	60.603	72.4644	70.7677	61.6959	62.8045	60.0611	125.441	169.426	94.3888	6.59572	6.67336	6.47243	6.07611	6.21579	6.19672	6.09023	6.10364	6.06973	6.67323	6.92124	6.43346
100506881	MKLN1-AS	MKLN1 antisense RNA	ENSG00000236753	132.561	210	96.7864	214.939	236.027	219.174	318.552	258.931	405.969	84.7887	85.6981	70.7916	7.10737	7.5555	6.8152	7.57888	7.67266	7.59853	7.97833	7.76634	8.23054	6.69674	6.70569	6.53952
147727	ILF3-DT	ILF3 divergent transcript	ENSG00000267100	414.787	353.888	383.027	106.661	132.506	142.223	313.516	317.328	383.724	340.316	443.266	304.404	8.55059	8.38213	8.46584	7.18237	7.38882	7.45614	8.25484	8.26751	8.46773	8.34087	8.62168	8.22407
65124	SOWAHC	sosondowah ankyrin repeat domain family member C	ENSG00000198142	502.448	487.082	529.236	1995.86	2109.75	2180.75	261.893	260.033	309.203	324.056	445.236	298.505	9.04336	9.00954	9.1	10.6013	10.6658	10.7045	8.35048	8.34278	8.52345	8.57292	8.91218	8.48659
3052	HCCS	holocytochrome c synthase	ENSG00000004961	1079.73	927.498	1115.1	981.769	1002.08	892.498	615.7	656.693	729.631	1441.41	1475.58	1375.72	10.0511	9.88224	10.0871	9.94526	9.968	9.83971	9.43563	9.50477	9.61885	10.3759	10.4025	10.3231
121260	SLC15A4	solute carrier family 15 member 4	ENSG00000139370	1174.87	1516.66	1226.3	1873.04	1595.25	1532.16	1300.65	1324.4	1378.07	943.129	1075.66	915.572	10.2108	10.4974	10.2587	10.7373	10.5545	10.5089	10.3245	10.3448	10.3894	9.96749	10.1127	9.93492
11247	NXPH4	neurexophilin 4	ENSG00000182379	93.0063	192.5	151.358	81.6121	87.9925	77.6384	177.533	167.479	140.143	101.05	119.189	115.626	6.52268	7.19567	6.96606	6.40902	6.47424	6.36614	7.11716	7.06174	6.89385	6.59594	6.74476	6.71696
25907	TMEM158	transmembrane protein 158	ENSG00000249992	703.427	486.11	742.373	102.621	165.633	86.5702	798.269	632.452	526.091	5.80745	4.92518	7.07916	8.9315	8.51516	8.9929	6.86324	7.35121	6.69482	9.07545	8.81081	8.60338	4.67515	4.58093	4.77158
7408	VASP	vasodilator stimulated phosphoprotein	ENSG00000125753	4914.37	3832.49	5138.95	5493.06	5512.47	6113.51	5668.47	5707.5	5105.19	7601.95	7269.56	8486.74	12.2952	12.0202	12.3457	12.4214	12.4254	12.5435	12.4572	12.465	12.3382	12.7918	12.741	12.917
6615	SNAI1	snail family transcriptional repressor 1	ENSG00000124216	780.398	1238.61	855.633	374.931	381.991	332.54	1333.39	1545.87	1342.48	342.639	212.768	383.455	9.48917	10.01	9.59199	8.68939	8.70943	8.56198	10.0941	10.2638	10.1019	8.59405	8.09982	8.7136
337867	UBAC2	UBA domain containing 2	ENSG00000134882	2715.36	2728.05	2440.25	3405.08	3172.91	2982.55	1712.38	1834.55	1675.04	3729.54	3678.12	3789.71	11.4102	11.4154	11.2895	11.6678	11.5871	11.5167	10.8952	10.971	10.871	11.7722	11.7562	11.7906
9034	CCRL2	C-C motif chemokine receptor like 2	ENSG00000121797	28.864	21.3889	16.4743	0	8.28165	0.687065	0	0	0	1.16149	0	0	3.46624	3.34584	3.24669	2.76232	3.03935	2.78764	2.76492	2.76402	2.76408	2.80751	2.76335	2.76447
25962	VIRMA	vir like m6A methyltransferase associated	ENSG00000164944	3675.35	3926.8	3675.83	2319.08	2139.77	1885.99	1465.59	1552.48	1958.66	2847.97	3344.2	2757.33	11.762	11.838	11.7622	11.2392	11.149	11.0083	10.7305	10.7935	11.0504	11.4711	11.6539	11.4344
8436	CAVIN2	caveolae associated protein 2	ENSG00000168497	0	0	0	29.0895	14.4929	8.93185	1.2591	0	1.11224	5383.5	4452.36	7168.83	2.40432	2.34599	2.38118	5.02082	4.32659	3.86137	2.83271	2.423	2.7445	11.2159	10.986	11.4952
89927	BMERB1	bMERB domain containing 1	ENSG00000166780	221.291	213.889	245.055	1237.92	964.812	862.267	8.8137	3.3055	5.56121	2.32298	8.86532	4.71944	7.44496	7.40756	7.55845	9.43047	9.13473	9.00297	4.44	3.89918	4.14958	3.78118	4.4207	4.07316
			ENSG00000215142	29.9331	32.0833	27.8004	67.0674	72.4644	62.5229	33.9957	24.2403	27.8061	23.2298	11.8204	18.8778	4.94052	4.98015	4.89959	5.44587	5.49436	5.40112	5.01396	4.82767	4.89976	4.80646	4.53487	4.71006
			ENSG00000269837	70.5565	90.4165	83.4011	79.188	90.0629	85.1961	3.7773	4.40733	2.22449	99.8881	121.159	114.446	5.9113	6.11977	6.05078	6.00761	6.11624	6.06968	4.36585	4.39647	4.26014	6.20546	6.37697	6.32537
55086	RADX	RPA1 related single stranded DNA binding protein, X-linked	ENSG00000147231	212.739	306.249	291.389	214.131	271.224	228.106	104.505	196.126	174.622	103.373	97.5185	76.6909	7.50695	7.87872	7.8272	7.51382	7.75342	7.57767	6.82066	7.42566	7.31075	6.81049	6.75666	6.54096
1620	BRINP1	BMP/retinoic acid inducible neural specific 1	ENSG00000078725	948.237	1830.69	1256.16	663.401	683.236	712.487	0	0	1.11224	101.05	128.055	113.267	9.4622	10.2321	9.78909	9.05259	9.08592	9.13412	4.25587	4.20739	4.36522	7.02625	7.26493	7.14091
115704	EVI5L	ecotropic viral integration site 5 like	ENSG00000142459	430.822	301.388	340.812	348.266	384.061	388.192	818.415	776.792	831.958	217.198	170.411	213.555	8.75731	8.37871	8.50784	8.5306	8.63449	8.64581	9.45966	9.40167	9.47803	8.04206	7.80051	8.02503
646784	RPL5P6	ribosomal protein L5 pseudogene 6	ENSG00000232393	76.9707	117.639	61.7786	143.831	107.661	97.5633	183.829	88.1466	131.245	84.7887	306.346	67.252	6.4288	6.79309	6.25905	6.97429	6.71416	6.62777	7.19336	6.54091	6.89135	6.50834	7.64652	6.32295
64902	AGXT2	alanine--glyoxylate aminotransferase 2	ENSG00000113492	7.48326	3.88888	10.2964	0	0	0	7.5546	7.71283	5.56121	210.23	158.591	253.67	3.57746	3.32497	3.7331	2.91709	2.9349	2.90718	3.5843	3.59167	3.45372	6.08349	5.83923	6.2067
90853	SPOCD1	SPOC domain containing 1	ENSG00000134668	1005.96	698.054	870.048	126.054	122.154	112.679	950.62	1053.35	1133.38	73.1738	159.576	60.1729	9.66703	9.25385	9.50204	7.43729	7.40755	7.32639	9.60245	9.71956	9.80337	6.9214	7.67372	6.74541
10589	DRAP1	DR1 associated protein 1	ENSG00000175550	5908.57	3941.38	5655.83	2503.31	2211.2	2324.34	4289.75	3475.18	3108.72	4079.15	2768.94	3757.86	12.3931	11.9279	12.3425	11.4163	11.2787	11.3339	12.0246	11.7849	11.659	11.9671	11.529	11.8737
283254	HARBI1	harbinger transposase derived 1	ENSG00000180423	127.215	116.666	105.024	94.5408	119.049	105.121	162.424	168.58	232.459	164.931	169.426	149.842	7.01091	6.93145	6.83639	6.74259	6.94994	6.83688	7.24	7.27565	7.59041	7.25468	7.28053	7.16363
64799	IQCH	IQ motif containing H	ENSG00000103599	50.2448	59.3055	46.3339	79.996	62.1124	72.8289	138.501	152.053	161.275	39.4906	49.2518	31.8562	5.81565	5.941	5.75611	6.17959	5.97688	6.10325	6.65017	6.73398	6.78688	5.64298	5.80074	5.49894
55711	FAR2	fatty acyl-CoA reductase 2	ENSG00000064763	39.5544	34.0277	27.8004	12.9287	17.5985	10.306	293.37	325.041	358.142	903.639	1029.36	934.449	5.88775	5.75126	5.57718	4.96732	5.20779	4.80131	7.92756	8.04125	8.14913	9.20448	9.35659	9.24347
149773	APCDD1L-DT	APCDD1L divergent transcript	ENSG00000231290	2699.32	2404.3	2135.48	3.23216	0	7.55772	7.5546	9.9165	6.67346	2.32298	0	4.71944	10.4272	10.2845	10.1381	3.42754	2.80607	3.97259	4.03859	4.2293	3.93376	3.36368	2.77919	3.71965
6450	SH3BGR	SH3 domain binding glutamate rich protein	ENSG00000185437	35.2782	36.9444	36.0375	112.318	86.9573	118.862	381.507	315.124	256.928	38.3291	58.1171	50.734	5.57588	5.60977	5.59149	6.54693	6.31477	6.59963	7.75648	7.55769	7.34851	5.63858	5.96844	5.85772
64779	MTHFSD	methenyltetrahydrofolate synthetase domain containing	ENSG00000103248	686.322	559.027	743.402	264.229	327.125	289.254	689.986	589.481	562.795	680.633	571.321	677.24	9.3391	9.1148	9.42719	8.32188	8.54313	8.41482	9.34492	9.17253	9.1221	9.32993	9.13846	9.32443
5165	PDK3	pyruvate dehydrogenase kinase 3	ENSG00000067992	301.469	424.86	285.211	766.023	650.109	636.909	44.0685	50.6843	42.2652	24.3913	31.5211	27.1368	8.04444	8.41598	7.98526	9.07187	8.88703	8.86452	6.16789	6.28678	6.13012	5.69322	5.88597	5.77396
63922	CHTF18	chromosome transmission fidelity factor 18	ENSG00000127586	1730.77	1522.5	1802.9	2358.67	2378.9	2338.08	790.714	986.141	803.039	1083.67	801.819	956.867	10.7376	10.5933	10.7837	11.0894	11.0991	11.0794	9.8727	10.1121	9.88924	10.2156	9.88753	10.0792
401022	HAGLR	HOXD antisense growth-associated long non-coding RNA	ENSG00000224189	1061.55	1282.36	944.183	547.044	599.384	711.113	780.642	802.134	841.968	3.48447	2.95511	1.17986	9.69427	9.91252	9.55987	8.94324	9.04522	9.23774	9.34295	9.3739	9.42902	4.89435	4.81362	4.67357
55206	SBNO1	strawberry notch homolog 1	ENSG00000139697	1620.66	1833.61	1785.4	3009.95	2419.28	2669.25	897.738	923.336	1035.5	1919.94	1951.36	1969.19	10.7068	10.8454	10.8154	11.41	11.1596	11.2721	10.0571	10.0873	10.2117	10.8973	10.9156	10.9259
152992	TRMT44	tRNA methyltransferase 44 homolog	ENSG00000155275	367.749	335.416	378.909	377.355	313.667	310.553	350.03	419.798	364.816	214.876	192.082	222.994	8.44295	8.34629	8.47452	8.47026	8.2763	8.26594	8.39093	8.58329	8.43449	7.88922	7.77734	7.92652
			ENSG00000185986	54.5209	65.1388	45.3043	168.072	202.9	201.31	993.429	956.391	705.162	69.6894	81.758	106.187	6.23584	6.39542	6.07366	7.31482	7.50824	7.50046	9.24579	9.20235	8.8567	6.45836	6.60643	6.85719
			ENSG00000263272	10.6904	25.2777	20.5929	31.5136	36.2322	30.9179	71.7687	71.6192	74.5203	24.3913	29.5511	35.3958	4.48862	4.87345	4.76674	4.99862	5.08315	4.98732	5.5507	5.54964	5.57911	4.85454	4.96107	5.06864
9776	ATG13	autophagy related 13	ENSG00000175224	1591.8	1748.05	1613.45	1486.79	1464.82	1495.05	3103.68	3269.14	3611.45	3630.82	3054.6	3933.65	10.742	10.8463	10.757	10.6663	10.6498	10.6724	11.4966	11.5563	11.671	11.6772	11.4784	11.7698
120114	FAT3	FAT atypical cadherin 3	ENSG00000165323	0	0	0	261.805	329.195	190.317	1.2591	1.10183	0	0	1.97007	7.07916	2.64409	2.62681	2.63715	6.71189	6.95636	6.37245	2.89504	2.85208	2.65158	2.65994	2.97391	3.5263
			ENSG00000232533	465.031	384.999	398.472	164.032	167.703	166.957	632.068	678.729	621.744	261.335	257.094	243.051	8.68219	8.48004	8.51665	7.60295	7.62522	7.62016	9.01551	9.09384	8.99759	8.07381	8.05688	7.99919
112464	CAVIN3	caveolae associated protein 3	ENSG00000170955	2263.15	1904.58	2209.61	1440.74	1334.38	1932.71	1226.36	1039.03	790.805	710.831	637.318	685.499	11.0034	10.8064	10.976	10.491	10.4051	10.8232	10.3109	10.1272	9.82884	9.71395	9.59729	9.6751
116224	FAM122A	family with sequence similarity 122A	ENSG00000187866	379.508	348.055	422.154	193.122	214.288	215.051	370.175	374.623	422.652	177.708	251.184	198.217	8.4712	8.37997	8.58447	7.77655	7.88059	7.88387	8.4448	8.45748	8.58569	7.69519	8.04163	7.80284
641638	SNHG6	small nucleolar RNA host gene 6	ENSG00000245910	1745.74	1919.16	1844.09	1525.58	1391.32	1373.44	2095.14	1948.04	2102.14	2060.48	2300.06	2085.99	10.7225	10.8299	10.7846	10.5705	10.4673	10.4528	10.9297	10.8468	10.9335	10.9107	11.0364	10.9247
23077	MYCBP2	MYC binding protein 2	ENSG00000005810	1593.94	1598.33	1343.68	1010.05	1101.46	1025.79	554.004	565.24	738.529	1466.96	1273.65	1387.52	10.5794	10.5825	10.387	10.0692	10.1652	10.0863	9.42011	9.4411	9.7269	10.4857	10.3271	10.4231
4792	NFKBIA	NFKB inhibitor alpha	ENSG00000100906	1521.24	1150.14	1576.38	3746.88	3342.68	3787.79	692.505	968.511	785.243	1593.56	1847.93	1526.74	10.6834	10.3749	10.723	11.7075	11.5756	11.7201	9.83052	10.1881	9.96315	10.7351	10.9007	10.6874
54587	MXRA8	matrix remodeling associated 8	ENSG00000162576	146.458	144.861	141.061	120.398	97.3093	108.556	791.973	728.312	592.825	308.956	215.723	284.346	7.36295	7.35206	7.32618	7.1727	6.97344	7.07408	9.14265	9.04856	8.82141	8.12237	7.75045	8.03544
197322	ACSF3	acyl-CoA synthetase family member 3	ENSG00000176715	657.458	480.277	648.675	661.785	599.384	603.243	1231.4	1009.28	956.529	1290.41	1003.75	1346.22	9.41826	9.09246	9.40379	9.42529	9.31956	9.32626	10.1079	9.88906	9.82977	10.1594	9.88302	10.206
2774	GNAL	G protein subunit alpha L	ENSG00000141404	14.9665	16.5277	12.3557	513.914	431.681	371.702	239.229	208.246	219.112	27.8757	51.2219	28.3166	4.7846	4.85219	4.65332	8.16207	7.96747	7.80353	7.32398	7.17698	7.23088	5.25849	5.78507	5.27154
53834	FGFRL1	fibroblast growth factor receptor like 1	ENSG00000127418	7453.33	8914.29	9104.1	3631.33	3526.95	3497.85	3024.36	3380.42	3285.56	5833	4688.77	5504.05	12.7063	12.9151	12.9398	11.8818	11.8489	11.8396	11.6764	11.8012	11.7692	12.4225	12.172	12.3556
23199	GSE1	Gse1 coiled-coil protein	ENSG00000131149	3573.79	2980.83	3698.48	3388.92	3462.76	3743.82	4024.08	4440.39	4121.97	3000.13	2315.82	2716.04	11.7317	11.5247	11.771	11.6709	11.6956	11.785	11.8679	11.9815	11.8956	11.532	11.2395	11.4192
23224	SYNE2	spectrin repeat containing nuclear envelope protein 2	ENSG00000054654	806.055	985.832	578.659	8123.23	7029.05	6494.83	406.689	645.674	652.886	3969.97	4938.97	5664.51	9.99609	10.2133	9.64506	12.627	12.455	12.3614	9.28312	9.7602	9.77193	11.7839	12.0389	12.1999
			ENSG00000231050	3.20711	4.8611	12.3557	13.7367	13.4577	11.6801	27.7002	11.0183	30.0306	1.16149	2.95511	0	3.33627	3.39117	3.61069	3.64611	3.63897	3.59282	3.92892	3.57512	3.96564	3.26472	3.32716	3.22204
			ENSG00000247844	0	0	0	474.32	662.532	496.061	114.578	109.081	112.337	351.931	445.236	356.318	3.34465	3.31397	3.33236	8.15712	8.53914	8.20845	6.60295	6.55233	6.58282	7.81922	8.0848	7.83305
100133190	ADIRF-AS1	ADIRF antisense RNA 1	ENSG00000272734	710.91	776.804	523.059	334.529	316.773	378.573	992.17	766.876	795.254	166.093	157.606	159.281	9.24289	9.34178	8.90458	8.42309	8.3654	8.55493	9.61677	9.32733	9.36794	7.70194	7.64933	7.6604
406972	MIR196A1	microRNA 196a-1	ENSG00000210741	21.3808	14.5833	16.4743	2.42412	3.10562	1.37413	7.5546	14.3238	11.1224	0	0	0	3.37163	3.21541	3.26191	2.82642	2.85493	2.78119	3.01415	3.20847	3.12223	2.72262	2.72118	2.72277
29844	TFPT	TCF3 fusion partner	ENSG00000105619	249.086	178.889	230.64	315.944	343.688	346.281	1182.29	1012.58	939.845	296.18	218.678	305.584	8.14686	7.81157	8.06778	8.39457	8.4836	8.49147	9.84405	9.66829	9.58433	8.32692	8.01338	8.3597
653702	RPL7P9	ribosomal protein L7 pseudogene 9	ENSG00000137970	119.732	154.583	141.061	116.358	106.626	110.618	96.9506	150.951	114.561	178.869	200.947	164.001	6.88549	7.1223	7.0365	6.85951	6.78079	6.81372	6.6964	7.09982	6.84541	7.26075	7.37317	7.178
101928710	SCAT1	S-phase cancer associated transcript 1	ENSG00000267123	2.13808	0	0	9.69649	20.7041	7.55772	0	1.10183	1.11224	1.16149	2.95511	0	2.82519	2.62819	2.6304	3.27951	3.68234	3.17263	2.63905	2.73833	2.73954	2.74526	2.88678	2.6361
148103	ZNF599	zinc finger protein 599	ENSG00000153896	167.839	194.444	147.239	155.952	168.739	215.738	260.634	247.912	286.959	102.211	97.5185	80.2305	7.32787	7.47148	7.20212	7.25714	7.33306	7.57448	7.7633	7.71305	7.86103	6.86254	6.81973	6.64736
114932	MRFAP1L1	Morf4 family associated protein 1 like 1	ENSG00000178988	1474.2	1614.86	1499.16	1356.7	1265.02	1255.27	2083.81	2015.25	1927.52	1152.2	1198.79	1162.16	10.4973	10.5996	10.5162	10.4042	10.3261	10.3175	10.8849	10.8476	10.7979	10.2228	10.2665	10.2323
727800	RNF208	ring finger protein 208	ENSG00000212864	44.8996	57.361	70.0157	115.55	93.1685	128.481	302.184	177.395	189.081	32.5217	11.8204	14.1583	5.74897	5.94177	6.10621	6.54576	6.3523	6.64337	7.46967	6.9464	7.00781	5.5121	4.90672	5.00146
105372978	LINC01638	long intergenic non-protein coding RNA 1638	ENSG00000233521	281.157	234.305	402.59	0	0	0	0	1.10183	0	0	0	2.35972	7.07566	6.8766	7.4737	2.75298	2.80939	2.71993	2.85905	3.03718	2.82707	2.83804	2.7975	3.24169
4668	NAGA	alpha-N-acetylgalactosaminidase	ENSG00000198951	1993.76	2024.16	1634.04	1939.3	1897.53	1919.66	794.492	717.293	746.315	239.267	287.63	244.231	10.7564	10.7738	10.5282	10.7246	10.6995	10.7129	9.71903	9.60678	9.65024	8.45233	8.63769	8.47293
10544	PROCR	protein C receptor	ENSG00000101000	2211.84	1724.72	1923.37	566.437	547.624	532.476	5144.68	5221.59	4326.62	739.869	493.503	645.384	10.9469	10.6618	10.7864	9.42852	9.39269	9.36245	11.934	11.9515	11.7298	9.71719	9.28223	9.56901
3991	LIPE	lipase E, hormone sensitive type	ENSG00000079435	93.0063	69.0277	48.3932	66.2593	71.4292	69.3936	17.6274	6.611	8.89794	0	1.97007	4.71944	6.09481	5.84345	5.56212	5.8103	5.87149	5.84841	4.89455	4.45344	4.56436	4.02341	4.16675	4.35293
9509	ADAMTS2	ADAM metallopeptidase with thrombospondin type 1 motif 2	ENSG00000087116	106.904	217.777	142.091	207.666	193.583	223.983	1119.34	1198.79	1335.8	18.5838	7.88028	11.7986	6.82108	7.55939	7.11091	7.50897	7.43415	7.58985	9.39041	9.47029	9.59623	5.2679	4.70124	4.9557
284293	HMSD	histocompatibility minor serpin domain containing	ENSG00000221887	31.0021	31.1111	27.8004	0	1.03521	0.687065	0	0	3.33673	0	0.985036	2.35972	4.05641	4.05903	3.99221	3.03332	3.10156	3.07467	3.04209	3.03907	3.22838	3.04022	3.09778	3.17822
			ENSG00000233058	2.13808	4.8611	3.08893	13.7367	11.3873	11.6801	32.7366	39.666	40.0407	4.64596	1.97007	7.07916	3.25196	3.36376	3.29273	3.64926	3.58273	3.59121	4.05257	4.16406	4.16963	3.35645	3.24371	3.44563
83541	FAM110A	family with sequence similarity 110 member A	ENSG00000125898	306.814	262.5	293.448	195.546	131.471	231.541	114.578	152.053	133.469	153.317	112.294	138.044	8.03741	7.87779	7.99165	7.58231	7.19804	7.751	7.0697	7.33681	7.2124	7.34481	7.05049	7.24445
26154	ABCA12	ATP binding cassette subfamily A member 12	ENSG00000144452	271.536	532.777	198.721	757.942	1143.9	992.122	1636.83	1659.36	1989.8	303.149	276.795	284.346	8.25144	8.97918	7.92627	9.3718	9.83876	9.67643	10.2521	10.2681	10.4805	8.36813	8.2716	8.30024
23308	ICOSLG	inducible T cell costimulator ligand	ENSG00000160223	1195.18	995.554	1697.88	2364.33	1853.02	1811.1	421.798	439.631	419.315	637.658	490.548	482.563	10.1342	9.92894	10.5335	10.9157	10.6339	10.6077	8.99299	9.03671	8.98657	9.43703	9.15349	9.13609
127255	LRRIQ3	leucine rich repeats and IQ motif containing 3	ENSG00000162620	69.4875	83.611	55.6007	29.0895	22.7745	26.7955	71.7687	51.7862	53.3876	37.1677	69.9375	50.734	5.78158	5.92603	5.61528	5.18475	5.04595	5.13583	5.80596	5.56404	5.58583	5.33822	5.7867	5.54937
9340	GLP2R	glucagon like peptide 2 receptor	ENSG00000065325	9.62134	9.72221	6.17786	25.8573	196.689	107.869	133.465	142.136	155.714	0	1.97007	2.35972	4.3629	4.36567	4.1847	4.91488	6.61031	6.05075	6.24315	6.30243	6.38797	3.74423	3.90226	3.94217
91461	PKDCC	protein kinase domain containing, cytoplasmic	ENSG00000162878	285.433	486.11	272.855	99.389	82.8165	94.1279	279.52	342.67	246.918	210.23	173.366	171.08	7.84633	8.41055	7.79969	6.80418	6.63712	6.75347	7.82434	8.0374	7.69669	7.53283	7.33987	7.32658
8506	CNTNAP1	contactin associated protein 1	ENSG00000108797	869.128	1011.11	777.38	348.266	433.751	431.477	1269.17	1468.74	1499.3	538.931	655.049	638.304	9.69276	9.86182	9.56899	8.70329	8.93505	8.92919	10.118	10.2841	10.3076	9.16816	9.38053	9.35221
			ENSG00000108278	668.149	680.554	672.357	1219.33	1143.9	1180.38	868.779	877.059	863.1	1116.19	1025.42	1034.74	9.48202	9.50199	9.48883	10.1482	10.0763	10.1117	9.7699	9.78039	9.76265	10.0488	9.95399	9.96406
163126	EID2	EP300 interacting inhibitor of differentiation 2	ENSG00000176396	224.498	239.166	232.699	386.243	443.068	526.292	337.439	301.902	330.336	236.944	325.062	245.411	7.96286	8.02688	7.9991	8.52545	8.67173	8.85788	8.38286	8.26662	8.36057	8.01754	8.34372	8.05327
22927	HABP4	hyaluronan binding protein 4	ENSG00000130956	2016.21	1604.16	2000.6	1062.57	754.665	933.035	768.051	738.228	696.264	862.987	734.837	847.14	10.7588	10.4974	10.7499	10.033	9.65466	9.88837	9.67397	9.63059	9.56673	9.8021	9.62552	9.78166
124045	SPATA33	spermatogenesis associated 33	ENSG00000167523	1082.94	843.887	1178.94	424.221	357.146	360.709	492.308	536.593	439.336	653.918	504.338	592.29	9.85471	9.57519	9.95067	8.82365	8.64098	8.65119	8.98369	9.07693	8.86124	9.29291	9.00974	9.18447
10848	PPP1R13L	protein phosphatase 1 regulatory subunit 13 like	ENSG00000104881	1423.96	1379.58	1939.85	1568.41	1626.31	1890.12	3120.05	2762.3	2950.78	597.005	618.602	707.916	10.4941	10.4586	10.8431	10.6026	10.6434	10.8136	11.3888	11.248	11.3243	9.54676	9.58396	9.72729
283219	KCTD21	potassium channel tetramerization domain containing 21	ENSG00000188997	193.496	202.222	204.899	90.5006	78.6756	92.7538	187.606	163.071	171.285	134.733	118.204	155.742	7.44118	7.48445	7.49731	6.73201	6.61032	6.75356	7.41089	7.27566	7.32287	7.09488	6.97337	7.23169
6550	SLC9A3	solute carrier family 9 member A3	ENSG00000066230	35.2782	38.8888	39.1264	71.9156	44.5139	52.904	70.5096	105.776	71.1835	52.267	37.4314	35.3958	5.37274	5.43362	5.43759	5.86588	5.52254	5.64242	5.85056	6.14464	5.85781	5.63356	5.40938	5.37498
10257	ABCC4	ATP binding cassette subfamily C member 4	ENSG00000125257	2247.12	2923.47	2226.09	3488.31	3072.49	2918.65	987.134	1182.27	1480.4	10288.5	11636.2	10822.9	11.197	11.4947	11.1864	11.6966	11.5514	11.4928	10.2939	10.4876	10.7329	12.9623	13.1083	13.0224
100287036	LOC100287036	uncharacterized LOC100287036	ENSG00000261253	60.9352	34.9999	26.7707	3.23216	1.03521	4.12239	95.6915	74.9247	82.306	36.0062	40.3865	31.8562	5.28166	4.8942	4.72846	3.94773	3.82725	3.99187	5.63473	5.44001	5.51414	4.91221	4.98868	4.83405
			ENSG00000226564	12.8285	27.2222	12.3557	125.246	95.2389	158.025	110.801	89.2485	55.6121	40.6521	27.581	71.9715	4.89416	5.31051	4.87595	6.4991	6.25766	6.71143	6.38892	6.20195	5.81714	5.5834	5.31897	6.02238
85416	ZIC5	Zic family member 5	ENSG00000139800	126.146	97.2221	149.298	505.833	555.906	537.972	2.5182	15.4257	14.4592	260.174	249.214	272.548	6.94456	6.68805	7.11419	8.41358	8.51795	8.48213	4.34927	5.15006	5.10787	7.69113	7.64583	7.74052
107075172	MTCO1P40	MT-CO1 pseudogene 40	ENSG00000262902	14.9665	38.8888	23.6818	46.8664	78.6756	53.5911	139.76	133.322	82.306	51.1055	19.7007	55.4534	4.74309	5.29855	4.98394	5.43016	5.82704	5.52894	6.30375	6.2647	5.86334	5.49294	4.88083	5.55368
			ENSG00000259674	47.0377	68.0554	25.7411	158.376	178.055	213.677	51.6231	49.5825	53.3876	199.776	261.034	222.994	5.86253	6.16659	5.41778	6.93596	7.04884	7.229	5.93761	5.90466	5.96442	7.16132	7.42852	7.27018
261729	STEAP2	STEAP2 metalloreductase	ENSG00000157214	18.1736	12.6389	6.17786	530.075	516.568	494.687	250.561	317.328	330.336	10.4534	12.8055	10.6187	4.98748	4.72493	4.30602	8.28874	8.25916	8.21147	7.46101	7.71826	7.76227	4.61084	4.73436	4.6216
57596	BEGAIN	brain enriched guanylate kinase associated	ENSG00000183092	0	0	1.02964	72.7237	103.521	91.3797	78.0642	68.3137	48.9387	17.4223	12.8055	16.518	3.56577	3.56145	3.64265	5.35853	5.65185	5.54774	5.41397	5.30675	5.04939	4.38751	4.23312	4.35955
255783	INAFM1	InaF motif containing 1	ENSG00000257704	160.356	132.222	152.387	232.716	207.041	260.398	591.777	521.167	369.265	163.77	120.174	160.461	7.47259	7.28561	7.42276	7.8446	7.72633	7.95958	8.82811	8.69078	8.32327	7.49335	7.19484	7.47336
100271063	RPS14P1	ribosomal protein S14 pseudogene 1	ENSG00000224114	455.41	527.916	528.207	5.65628	3.10562	3.43533	210.27	310.717	275.836	354.254	164.501	291.426	8.28696	8.45183	8.45233	4.47617	4.26662	4.24919	7.44824	7.867	7.7382	8.00983	7.19174	7.79739
91147	TMEM67	transmembrane protein 67	ENSG00000164953	302.538	297.499	282.122	387.86	366.463	300.248	324.848	330.55	392.622	365.869	478.727	348.059	8.32942	8.31226	8.25864	8.58854	8.5286	8.32149	8.40266	8.42067	8.60145	8.5269	8.81213	8.47451
			ENSG00000227214	0	0	0	83.2282	102.485	129.168	3.7773	9.9165	4.44897	11.6149	11.8204	15.3382	3.27971	3.27451	3.2776	5.34138	5.52227	5.73417	3.58542	3.91531	3.62524	3.98927	3.9967	4.13203
			ENSG00000248763	0	0	0	0	0	0	31.4775	7.71283	14.4592	60.3974	121.159	88.4895	3.14207	3.1382	3.1405	3.13152	3.14073	3.12651	4.39824	3.64184	3.92642	4.88307	5.43821	5.19061
140467	ZNF358	zinc finger protein 358	ENSG00000198816	592.247	463.749	631.171	552.7	446.174	498.809	1342.2	1288.04	946.519	374	325.062	418.85	9.19673	8.9319	9.26631	9.12148	8.89048	9.01033	10.1093	10.0625	9.71515	8.70279	8.55528	8.82301
4300	MLLT3	MLLT3 super elongation complex subunit	ENSG00000171843	554.831	861.387	570.422	1083.58	1075.58	1104.8	1102.97	1452.22	1420.33	1854.9	2243.91	1847.66	9.28758	9.76813	9.31742	10.0238	10.0155	10.0456	10.0436	10.3542	10.329	10.6337	10.8533	10.6292
344558	SH3RF3	SH3 domain containing ring finger 3	ENSG00000172985	0	0	0	188.273	258.801	260.398	2.5182	2.20367	2.22449	75.4968	162.531	121.526	3.22777	3.21402	3.22223	6.58579	6.91423	6.92226	3.56293	3.51676	3.51992	5.68546	6.4349	6.14285
23452	ANGPTL2	angiopoietin like 2	ENSG00000136859	41.6925	109.861	54.5711	53.3307	66.2532	59.0876	1.2591	2.20367	2.22449	1.16149	1.97007	0	5.43545	6.2714	5.65352	5.63469	5.8178	5.72078	3.94039	4.01307	4.01562	3.92304	3.9838	3.80582
			ENSG00000260966	18.1736	10.6944	8.23714	10.5045	17.5985	13.7413	26.4411	23.1385	22.2449	19.7453	38.4164	20.0576	4.19474	4.0045	3.93388	3.99866	4.18139	4.08596	4.36579	4.30201	4.2837	4.23018	4.55711	4.23705
6715	SRD5A1	steroid 5 alpha-reductase 1	ENSG00000145545	1061.55	1182.22	1169.67	976.113	1157.36	1139.84	763.014	639.063	722.958	849.049	1012.62	761.01	9.93741	10.0587	10.0466	9.84339	10.0347	10.0176	9.56962	9.37495	9.51019	9.6879	9.88447	9.56672
10962	MLLT11	MLLT11 transcription factor 7 cofactor	ENSG00000213190	1595	1841.39	1451.8	1014.9	1210.16	1264.2	1528.55	1544.77	1750.67	67.3664	58.1171	75.5111	10.4163	10.582	10.3084	9.90161	10.1007	10.1505	10.3674	10.3795	10.5236	7.13473	7.00481	7.235
57567	ZNF319	zinc finger protein 319	ENSG00000166188	360.266	318.888	377.879	663.401	633.546	688.439	963.211	1009.28	1004.36	385.614	276.795	396.433	8.6425	8.51436	8.69293	9.30078	9.25019	9.34158	9.71466	9.76714	9.76165	8.71448	8.36755	8.74387
55761	TTC17	tetratricopeptide repeat domain 17	ENSG00000052841	1329.88	1448.61	1291.17	1174.08	1185.31	1056.02	1824.43	2143.07	1834.09	2630.77	2606.4	2658.23	10.4448	10.5402	10.412	10.3066	10.3171	10.1898	10.7995	10.9821	10.8055	11.2167	11.206	11.2286
25800	SLC39A6	solute carrier family 39 member 6	ENSG00000141424	3250.94	3284.16	3300.01	1617.7	1763.99	1559.64	673.618	860.532	1135.6	2679.56	3173.78	2438.77	11.5004	11.5121	11.5177	10.7059	10.8031	10.665	9.75359	10.0126	10.3136	11.2779	11.4727	11.1702
8702	B4GALT4	beta-1,4-galactosyltransferase 4	ENSG00000121578	921.511	947.915	908.145	1254.89	1286.76	1294.43	1164.67	1172.35	1165.63	642.304	675.734	724.434	9.85728	9.8886	9.84111	10.2022	10.2304	10.2372	10.1183	10.1257	10.1192	9.46226	9.51706	9.59278
102724330	LOC102724330	uncharacterized LOC102724330	ENSG00000228801	114.387	137.083	110.172	99.389	95.2389	107.869	57.9186	73.8228	72.2958	82.4657	79.7879	87.3097	6.71767	6.88099	6.68447	6.59441	6.55747	6.66607	6.14995	6.34314	6.32604	6.43507	6.40734	6.48321
84433	CARD11	caspase recruitment domain family member 11	ENSG00000198286	221.291	212.916	233.729	972.881	1046.59	1457.27	5477.08	4802.89	5069.6	2117.39	1695.25	2247.63	8.30753	8.26806	8.36303	9.90075	9.98308	10.3599	11.9152	11.7582	11.8228	10.7915	10.5339	10.8611
144348	ZNF664	zinc finger protein 664	ENSG00000179195	3548.14	3891.8	3664.5	3235.39	3019.7	2804.6	1567.58	1696.82	1647.23	4750.49	5632.43	5250.38	11.7635	11.8691	11.8003	11.6586	11.5804	11.4969	10.8516	10.938	10.9056	12.0982	12.2953	12.2139
6560	SLC12A4	solute carrier family 12 member 4	ENSG00000124067	2077.14	1787.91	1869.83	1856.88	1777.45	1901.11	4607.04	4268.5	4494.57	1176.59	913.128	1166.88	10.9856	10.8162	10.8667	10.8588	10.8096	10.8854	11.9042	11.8148	11.8752	10.3503	10.0739	10.3412
64146	PDF	peptide deformylase, mitochondrial	ENSG00000258429	25.6569	18.4722	40.1561	89.6925	49.6899	150.467	49.1049	34.1568	48.9387	87.1117	21.6708	47.1944	5.31198	5.11829	5.61099	6.24115	5.76707	6.69943	5.75848	5.49854	5.75574	6.21583	5.20922	5.72879
79937	CNTNAP3	contactin associated protein family member 3	ENSG00000106714	26.7259	6.80554	9.26679	883.188	884.066	932.348	75.546	100.267	119.01	88.2732	74.8627	54.2736	5.39332	4.42018	4.60702	9.0259	9.02665	9.089	6.35158	6.63529	6.81106	6.50649	6.34208	6.03122
2188	FANCF	FA complementation group F	ENSG00000183161	208.462	223.611	205.929	230.292	219.464	230.167	381.507	381.234	384.836	462.273	589.051	476.664	7.81738	7.88815	7.80505	7.91795	7.86923	7.91735	8.44187	8.4412	8.45115	8.64649	8.90828	8.67937
56477	CCL28	C-C motif chemokine ligand 28	ENSG00000151882	414.787	605.693	289.33	351.498	402.695	425.98	57.9186	68.3137	87.8672	2.32298	0.985036	1.17986	8.14086	8.56462	7.74609	7.95893	8.10819	8.17124	6.11381	6.26824	6.51123	4.12371	3.92193	3.98813
151651	EFHB	EF-hand domain family member B	ENSG00000163576	41.6925	126.389	44.2746	167.264	135.612	138.1	36.5139	30.8513	16.6836	828.142	1112.11	705.556	5.87525	6.91531	5.927	7.20029	6.98613	7.00483	5.76471	5.6234	5.16066	8.9406	9.28069	8.75878
399664	MEX3D	mex-3 RNA binding family member D	ENSG00000181588	1425.03	968.332	1702	462.199	435.822	728.976	433.13	375.725	374.826	821.173	710.211	759.83	10.3005	9.86493	10.5033	9.05645	8.99422	9.55019	8.98787	8.83828	8.8358	9.68162	9.52157	9.59587
126129	CPT1C	carnitine palmitoyltransferase 1C	ENSG00000169169	0	0	0	854.907	695.658	823.791	21.4047	22.0367	23.3571	0	0.985036	0	2.71809	2.67914	2.70256	8.70433	8.45935	8.66066	4.70657	4.731	4.78445	2.75299	2.93345	2.75968
10328	EMC8	ER membrane protein complex subunit 8	ENSG00000131148	1506.27	1030.55	1712.3	1095.7	1036.24	1155.64	1548.69	1411.45	1385.85	1527.36	1338.66	1603.43	10.5079	10.0843	10.6529	10.1521	10.0904	10.2112	10.5392	10.4347	10.4142	10.5236	10.3753	10.5785
27338	UBE2S	ubiquitin conjugating enzyme E2 S	ENSG00000108106	6728.52	4454.71	8594.43	3799.41	4103.56	5115.2	6812.99	6438.01	4978.4	3247.52	2692.1	2685.36	12.6308	12.1595	12.9143	11.98	12.0667	12.3166	12.6452	12.5799	12.2857	11.8044	11.5967	11.5939
57674	RNF213	ring finger protein 213	ENSG00000173821	8432.57	6997.07	6093.43	13264.8	13122.3	13882.2	13492.5	11748.8	12344.8	5361.43	4680.89	6626.1	13.061	12.8494	12.6939	13.5818	13.5692	13.6346	13.6015	13.4413	13.4985	12.551	12.4006	12.788
124961	ZFP3	ZFP3 zinc finger protein	ENSG00000180787	18.1736	46.6666	26.7707	0.808041	0	0.687065	101.987	100.267	105.663	354.254	469.862	330.361	4.66299	5.40694	4.9491	3.47723	3.39241	3.44283	6.12528	6.1096	6.16033	7.4027	7.71042	7.32793
5097	PCDH1	protocadherin 1	ENSG00000156453	4.27615	8.74998	0	7543.87	6284.73	6467.35	3752.12	4171.54	5124.1	11.6149	6.89525	8.25902	3.99664	4.43867	3.24027	11.949	11.719	11.7552	11.0732	11.2055	11.4627	4.67665	4.27127	4.42443
25959	KANK2	KN motif and ankyrin repeat domains 2	ENSG00000197256	4110.45	4844.57	3868.37	2127.57	2310.58	2468.63	2625.22	2711.61	2941.88	3794.59	3443.68	4009.17	11.9365	12.1257	11.867	11.1936	11.2851	11.3588	11.4277	11.4641	11.5559	11.845	11.7344	11.9079
1295	COL8A1	collagen type VIII alpha 1 chain	ENSG00000144810	4901.54	4520.83	4859.91	1302.56	1801.26	1418.1	158.647	254.523	249.142	29.0372	33.4912	21.2375	11.8301	11.7335	11.8199	10.28	10.6521	10.3771	8.02701	8.5013	8.47938	6.56443	6.66046	6.35471
2354	FOSB	FosB proto-oncogene, AP-1 transcription factor subunit	ENSG00000125740	22.4498	17.5	27.8004	432.302	815.742	831.349	127.169	295.291	207.989	96.4036	90.6233	112.087	5.60021	5.41545	5.76391	8.4419	9.15338	9.17541	7.14824	8.02618	7.65355	6.87398	6.81318	7.02217
5592	PRKG1	protein kinase cGMP-dependent 1	ENSG00000185532	0	0	0	8.88845	9.31685	4.80946	12.591	19.833	14.4592	1.16149	2.95511	0	2.93808	2.93368	2.9363	3.54058	3.56242	3.31086	3.70618	3.9603	3.77868	3.05004	3.18861	2.94302
719	C3AR1	complement C3a receptor 1	ENSG00000171860	51.3138	91.3887	48.3932	0	0	0	10.0728	20.9348	23.3571	0	1.97007	2.35972	5.05751	5.53269	5.01251	3.42118	3.43357	3.41438	4.05669	4.43678	4.50395	3.44026	3.59485	3.63039
8321	FZD1	frizzled class receptor 1	ENSG00000157240	1055.14	1234.72	1080.1	340.993	351.97	437.661	586.74	619.23	637.315	675.987	740.747	687.859	9.90333	10.0805	9.92961	8.67552	8.70886	8.93857	9.25441	9.31307	9.3445	9.40898	9.50958	9.42808
92565	FANK1	fibronectin type III and ankyrin repeat domains 1	ENSG00000203780	96.2134	106.944	112.231	215.747	185.302	190.317	210.27	187.312	142.367	306.633	288.615	225.353	6.75801	6.85448	6.89909	7.52937	7.37833	7.40497	7.50318	7.38888	7.12283	7.88572	7.82374	7.57251
			ENSG00000257732	59.8661	85.5554	68.9861	476.744	741.207	586.067	35.2548	62.8045	35.5918	1.16149	0	1.17986	5.85797	6.2056	5.99425	8.0358	8.53517	8.2692	5.37329	5.9037	5.38084	3.58806	3.35703	3.59402
5813	PURA	purine rich element binding protein A	ENSG00000185129	457.548	425.833	482.903	319.984	312.632	313.302	192.642	215.959	209.102	376.323	402.88	369.296	8.74196	8.66511	8.79994	8.36309	8.33887	8.34101	7.84483	7.95909	7.92661	8.5337	8.60606	8.51377
10381	TUBB3	tubulin beta 3 class III	ENSG00000258947	119.732	68.0554	113.261	17.7769	27.9506	32.2921	70.5096	74.9247	51.1632	108.019	93.5784	113.267	6.43214	5.96051	6.38401	5.06969	5.32803	5.4182	5.98839	6.03736	5.74126	6.34281	6.22108	6.38368
53342	IL17D	interleukin 17D	ENSG00000172458	66.2803	54.4443	58.6896	50.9066	39.3378	41.911	108.283	106.878	110.112	70.8508	49.2518	89.6694	5.99213	5.84427	5.8998	5.79557	5.62156	5.6617	6.37756	6.36764	6.39088	6.04372	5.77232	6.22922
23165	NUP205	nucleoporin 205	ENSG00000155561	7793.29	8523.46	7522.57	3543.26	3607.69	3475.18	883.888	1021.4	1170.08	3759.74	3682.06	3200.96	12.7377	12.8425	12.6964	11.8308	11.8512	11.8089	10.322	10.4719	10.6149	11.898	11.8744	11.7162
90799	CEP95	centrosomal protein 95	ENSG00000258890	884.094	866.248	943.153	1008.43	1082.83	860.893	1167.19	1169.04	1162.29	1060.44	1175.15	1122.05	9.80532	9.78279	9.8769	9.95127	10.0306	9.77593	10.1146	10.1164	10.1099	10.0073	10.1223	10.0704
2199	FBLN2	fibulin 2	ENSG00000163520	4.27615	0.972221	3.08893	33.9377	24.8449	18.5508	18.8865	9.9165	15.5714	0	2.95511	0	3.35638	3.21207	3.30736	4.09628	3.92896	3.79161	3.79831	3.55555	3.71668	3.1671	3.30133	3.16734
64927	TTC23	tetratricopeptide repeat domain 23	ENSG00000103852	351.713	353.888	322.278	500.985	443.068	485.068	380.248	348.179	405.969	440.204	397.954	431.829	8.53927	8.54562	8.44962	8.91455	8.78285	8.87991	8.6207	8.52883	8.68974	8.77592	8.66862	8.75541
160335	TMTC2	transmembrane O-mannosyltransferase targeting cadherins 2	ENSG00000179104	164.632	189.583	162.684	838.746	948.249	924.79	47.8458	83.7393	65.6223	196.292	274.825	175.799	7.4756	7.61955	7.4635	9.23062	9.36964	9.3415	6.31615	6.81474	6.59052	7.65538	8.00688	7.54241
148252	DIRAS1	DIRAS family GTPase 1	ENSG00000176490	2.13808	2.91666	0	276.35	267.083	239.786	240.488	266.644	266.938	3.48447	2.95511	10.6187	3.9017	3.97908	3.58623	7.53119	7.49365	7.37887	7.38019	7.49166	7.49282	4.06384	3.98513	4.60673
288	ANK3	ankyrin 3	ENSG00000151150	35.2782	29.1666	61.7786	634.312	455.491	452.776	26.4411	39.666	36.704	131.248	184.202	152.202	5.87251	5.71797	6.35607	8.74774	8.38077	8.37479	5.64876	5.97007	5.90575	7.07429	7.41734	7.22277
80127	BBOF1	basal body orientation factor 1	ENSG00000119636	19.2427	5.83332	12.3557	33.9377	49.6899	31.605	20.1456	17.6293	16.6836	18.5838	34.4762	23.5972	4.42049	4.06069	4.24976	4.70516	4.91795	4.66646	4.44102	4.38298	4.36033	4.40542	4.71348	4.51506
642852	LINC00205	long intergenic non-protein coding RNA 205	ENSG00000223768	228.774	220.694	171.95	115.55	113.873	97.5633	462.089	410.984	378.163	112.664	130.025	147.483	7.72353	7.68735	7.43934	7.05788	7.04465	6.90112	8.45252	8.32873	8.24123	7.03497	7.16943	7.29014
9404	LPXN	leupaxin	ENSG00000110031	2339.05	1736.39	1844.09	131.711	160.457	157.338	809.601	870.448	887.57	185.838	257.094	160.461	10.6107	10.2574	10.3284	7.38992	7.59404	7.57266	9.36962	9.4529	9.47529	7.74767	8.09269	7.59446
81620	CDT1	chromatin licensing and DNA replication factor 1	ENSG00000167513	2541.1	1808.33	2932.42	1393.87	1357.15	1545.9	266.929	323.939	256.928	3075.62	2075.47	2589.79	11.1683	10.7797	11.3335	10.4864	10.4566	10.6026	8.73374	8.92613	8.69562	11.3887	10.9364	11.1901
2196	FAT2	FAT atypical cadherin 2	ENSG00000086570	70.5565	41.8055	53.5414	52.5226	80.7461	91.3797	169.978	180.701	233.571	5.80745	2.95511	10.6187	6.32226	5.84111	6.06419	6.04518	6.45167	6.57202	7.2006	7.26474	7.53599	4.49009	4.20946	4.81263
79188	TMEM43	transmembrane protein 43	ENSG00000170876	2517.58	2298.33	2558.66	2885.51	2820.94	2739.33	2680.62	2931.98	3287.79	2374.08	2999.43	2590.97	11.3406	11.2393	11.3588	11.4944	11.4687	11.4355	11.4111	11.5125	11.6425	11.2752	11.5383	11.3728
19	ABCA1	ATP binding cassette subfamily A member 1	ENSG00000165029	10440.2	8382.49	9912.37	5819.51	7778.54	6763.47	6658.12	6499.71	8423.01	5234.83	6385	7253.78	13.1476	12.8913	13.0868	12.4701	12.8045	12.6428	12.6247	12.597	12.8969	12.349	12.5765	12.7236
5010	CLDN11	claudin 11	ENSG00000013297	2.13808	0	1.02964	298.167	359.216	318.798	6.2955	6.611	7.7857	0	3.94014	0	3.3058	2.80452	3.07996	7.62343	7.83795	7.7011	3.88055	3.89613	4.00925	2.88582	3.56799	2.89318
100129060	SEMA3F-AS1	SEMA3F antisense RNA 1	ENSG00000235016	10.6904	2.91666	14.415	32.3216	32.0914	25.4214	57.9186	30.8513	52.2754	10.4534	16.7456	14.1583	4.142	3.85124	4.25256	4.64903	4.64441	4.51634	5.01615	4.62176	4.948	4.13495	4.31524	4.24581
4514	COX3	cytochrome c oxidase subunit III	ENSG00000198938	91602.6	79732.8	69971.4	209781	231463	207703	457495	402088	351748	185078	222184	174242	16.6328	16.4783	16.3345	17.5784	17.6928	17.5668	18.4973	18.3429	18.1842	17.4332	17.6452	17.3636
54852	PAQR5	progestin and adipoQ receptor family member 5	ENSG00000137819	24.5879	23.3333	4.11857	2951.77	3231.91	3397.54	154.869	154.257	152.377	111.503	133.965	76.6909	5.45096	5.4008	4.21173	10.7459	10.8567	10.9181	7.30017	7.29579	7.28239	6.945	7.14217	6.55163
			ENSG00000223396	34.2092	34.0277	30.8893	29.8975	44.5139	43.2851	2.5182	0	0	10.4534	18.7157	10.6187	4.67849	4.67558	4.61924	4.60115	4.84163	4.82478	3.82428	3.69401	3.69425	4.12875	4.3605	4.13416
51226	COPZ2	COPI coat complex subunit zeta 2	ENSG00000005243	869.128	915.832	1008.02	7.27237	6.21124	12.3672	1333.39	1316.69	1222.35	0	0	0	9.17423	9.23599	9.34906	4.45965	4.39517	4.8178	9.68082	9.66601	9.57749	3.61674	3.54703	3.62358
55813	UTP6	UTP6 small subunit processome component	ENSG00000108651	1772.46	1550.69	1728.77	1519.92	1469.99	1460.7	1796.73	1879.73	2028.73	2397.31	2443.87	2095.43	10.7893	10.6396	10.7612	10.6174	10.5804	10.5734	10.8046	10.8555	10.9415	11.1296	11.1512	10.978
101927151	LOC101927151	uncharacterized LOC101927151	ENSG00000267575	136.837	138.055	165.773	151.104	129.401	139.474	60.4368	110.183	98.9896	117.31	128.055	123.885	7.05384	7.0621	7.23418	7.14663	7.0022	7.07171	6.3475	6.85585	6.76033	6.91251	6.99258	6.96221
64110	MAGEF1	MAGE family member F1	ENSG00000177383	724.808	664.027	752.669	1345.39	1240.18	1390.62	1539.88	1539.26	1458.15	1203.3	1187.95	1093.73	9.65058	9.5564	9.69138	10.3344	10.243	10.3717	10.4869	10.4865	10.4252	10.2092	10.1948	10.1026
493	ATP2B4	ATPase plasma membrane Ca2+ transporting 4	ENSG00000058668	7619.03	6959.15	6431.15	1081.97	822.989	1036.09	2460.28	2533.11	3129.85	466.919	596.932	500.261	12.5664	12.4591	12.3658	10.3368	10.0418	10.2897	11.2518	11.285	11.5269	9.44973	9.7026	9.52024
126272	EID2B	EP300 interacting inhibitor of differentiation 2B	ENSG00000176401	38.4854	42.7777	36.0375	51.7146	42.4434	51.5299	79.3233	82.6375	83.4182	55.7515	79.7879	49.5541	5.49999	5.56874	5.45874	5.69969	5.5636	5.69713	6.01614	6.04721	6.05426	5.75368	6.02099	5.66957
374383	NCR3LG1	natural killer cell cytotoxicity receptor 3 ligand 1	ENSG00000188211	125.077	208.055	238.877	770.063	757.771	749.588	278.261	263.338	321.438	463.434	431.446	480.203	7.45981	7.96168	8.10302	9.36093	9.34287	9.33099	8.26125	8.20381	8.41231	8.80303	8.72589	8.84151
4237	MFAP2	microfibril associated protein 2	ENSG00000117122	13.8975	7.77776	6.17786	0	1.03521	0	1.2591	2.20367	1.11224	0	3.94014	1.17986	3.57657	3.30142	3.21301	2.73175	2.84196	2.72645	2.86869	2.94362	2.85133	2.74661	3.07059	2.8594
3843	IPO5	importin 5	ENSG00000065150	7853.15	7399.57	8638.7	5031.67	4900.66	4466.61	1043.79	1371.78	1406.99	11383.8	10782.2	9306.74	12.842	12.7733	12.9524	12.3321	12.3022	12.1974	10.6286	10.91	10.9365	13.2742	13.2106	13.0389
2919	CXCL1	C-X-C motif chemokine ligand 1	ENSG00000163739	39.5544	14.5833	36.0375	116.358	203.936	79.0125	22.6638	66.11	37.8163	1.16149	0	1.17986	5.52949	4.72589	5.44731	6.56193	7.14506	6.17613	5.06362	6.00323	5.49003	3.68157	3.45626	3.68744
100144603	CHKB-DT	CHKB divergent transcript	ENSG00000205559	22.4498	23.3333	15.4446	21.0091	36.2322	30.9179	20.1456	18.7312	16.6836	16.2608	8.86532	9.43888	4.34781	4.36601	4.18881	4.3175	4.58842	4.50636	4.29859	4.26697	4.21911	4.20897	4.01132	4.02878
2290	FOXG1	forkhead box G1	ENSG00000176165	0	0	0	0.808041	0	1.37413	2.5182	9.9165	7.7857	0	0	0	2.1646	2.16377	2.16426	2.20827	2.16431	2.23816	2.2987	2.59487	2.51993	2.16538	2.16388	2.16554
116238	TLCD1	TLC domain containing 1	ENSG00000160606	102.628	174.027	151.358	392.708	372.674	397.811	766.791	647.878	550.56	482.018	552.605	561.614	7.13063	7.64362	7.50488	8.4892	8.43306	8.50311	9.22142	9.03432	8.85516	8.7101	8.85932	8.87689
7375	USP4	ubiquitin specific peptidase 4	ENSG00000114316	735.498	715.554	675.446	1322.76	1336.45	1481.31	750.423	794.422	830.845	559.838	637.318	614.707	9.63007	9.60004	9.53727	10.2821	10.2937	10.4101	9.65208	9.71447	9.76374	9.33479	9.47425	9.43532
3709	ITPR2	inositol 1,4,5-trisphosphate receptor type 2	ENSG00000123104	2994.37	3628.33	3587.28	1306.6	1763.99	1803.55	377.73	425.308	514.968	808.397	1319.95	1109.07	11.3284	11.5522	11.5389	10.3823	10.7207	10.7459	9.04597	9.16808	9.36835	9.85213	10.3937	10.1998
55049	REX1BD	required for excision 1-B domain containing	ENSG00000006015	719.462	490.971	677.505	951.064	976.199	1473.07	868.779	751.45	682.917	672.502	483.652	563.973	9.54719	9.13366	9.48147	9.85542	9.88445	10.3478	9.75493	9.59491	9.49018	9.47341	9.11765	9.28251
29940	DSE	dermatan sulfate epimerase	ENSG00000111817	1221.91	1115.14	1125.4	682.794	635.616	579.196	321.07	419.798	471.591	1099.93	1360.33	1269.53	10.1715	10.0688	10.079	9.52579	9.4479	9.34703	8.72481	9.00371	9.12694	10.0534	10.2927	10.2146
144535	CFAP54	cilia and flagella associated protein 54	ENSG00000188596	14.9665	16.5277	13.3854	76.7639	124.225	95.5021	71.7687	35.2587	55.6121	13.9379	22.6558	24.7771	4.67548	4.72348	4.62281	5.74211	6.14498	5.92199	5.68688	5.16753	5.49029	4.64279	4.89342	4.9462
126868	MAB21L3	mab-21 like 3	ENSG00000173212	56.659	134.166	93.6975	8.88845	11.3873	15.1154	101.987	45.1752	43.3775	2.32298	5.91021	4.71944	5.49032	6.20686	5.89488	4.41931	4.52326	4.65076	5.96604	5.32225	5.29311	4.09139	4.28561	4.22952
8632	DNAH17	dynein axonemal heavy chain 17	ENSG00000187775	70.5565	36.9444	61.7786	108.277	140.788	112.679	436.907	341.568	351.469	60.3974	65.9974	51.9139	6.30401	5.77783	6.19045	6.68697	6.9332	6.72395	8.07502	7.81762	7.84724	6.17181	6.24644	6.04669
22921	MSRB2	methionine sulfoxide reductase B2	ENSG00000148450	613.628	691.249	457.161	741.781	608.701	764.704	1246.51	1129.38	1009.92	864.148	756.507	772.809	9.26859	9.39914	8.95012	9.47693	9.25979	9.51059	10.0577	9.94622	9.82044	9.64618	9.49862	9.52217
6768	ST14	ST14 transmembrane serine protease matriptase	ENSG00000149418	8.5523	16.5277	3.08893	6.46433	9.31685	4.80946	3.7773	3.3055	3.33673	1.16149	0.985036	3.53958	3.6406	4.22696	2.925	3.39804	3.7105	3.1615	3.07559	2.97528	2.98229	2.54417	2.44245	3.02651
2997	GYS1	glycogen synthase 1	ENSG00000104812	2559.28	2283.75	2369.21	3600.63	3668.77	3494.41	745.387	830.782	748.539	1843.28	1793.75	2050.6	11.2902	11.1611	11.2026	11.6812	11.7028	11.6467	9.93446	10.049	9.93876	10.9201	10.8896	11.0396
54758	KLHDC4	kelch domain containing 4	ENSG00000104731	685.253	503.61	741.343	519.57	534.166	569.577	1237.69	1077.59	1075.54	1206.79	916.083	1142.1	9.45695	9.12384	9.54324	9.15709	9.18688	9.25584	10.1152	9.95892	9.95677	10.0866	9.77736	10.0244
			ENSG00000250731	21.3808	19.4444	30.8893	40.402	46.5843	45.3463	7.5546	9.9165	10.0102	24.3913	22.6558	24.7771	4.59802	4.55246	4.79251	4.95315	5.04345	5.0269	4.20866	4.28746	4.29058	4.6643	4.62661	4.67244
90557	CCDC74A	coiled-coil domain containing 74A	ENSG00000163040	819.952	942.082	745.461	657.745	714.292	750.275	1353.53	1322.2	1114.47	156.801	104.414	140.403	9.45602	9.61313	9.34892	9.20901	9.30105	9.35633	10.0275	10.0006	9.80447	7.68324	7.28328	7.57317
26469	PTPN18	protein tyrosine phosphatase non-receptor type 18	ENSG00000072135	2374.33	2525.83	2190.05	929.247	944.108	928.912	1808.07	1532.65	1242.38	1331.07	1220.46	1446.51	11.0344	11.1056	10.9416	9.97796	9.99546	9.97753	10.7227	10.5355	10.2998	10.3769	10.2799	10.4703
10886	NPFFR2	neuropeptide FF receptor 2	ENSG00000056291	0	0.972221	0	3.23216	6.21124	7.55772	2.5182	0	0	0	0.985036	2.35972	2.07358	2.11962	2.07335	2.21775	2.33102	2.37785	2.1889	2.07377	2.07383	2.07411	2.12027	2.182
			ENSG00000260196	19.2427	17.5	33.9782	138.983	151.14	169.705	469.644	303.004	235.795	84.7887	107.369	79.0506	5.33056	5.26921	5.7235	6.94003	7.02051	7.13397	8.17921	7.71794	7.46107	6.48073	6.69623	6.41826
1837	DTNA	dystrobrevin alpha	ENSG00000134769	163.563	140	141.061	108.277	116.978	120.923	98.2097	105.776	97.8774	47.6211	58.1171	66.0722	7.22761	7.07932	7.08644	6.84041	6.91152	6.94213	6.75238	6.81932	6.74916	6.1443	6.30101	6.40782
966	CD59	CD59 molecule (CD59 blood group)	ENSG00000085063	6964.78	6912.49	6854.33	3294.38	3486.57	3262.87	7711.98	8295.7	8164.97	5239.48	7457.7	5297.57	12.7218	12.7131	12.7034	11.8778	11.9406	11.8672	12.8389	12.9231	12.9047	12.3972	12.8003	12.4097
55083	KIF26B	kinesin family member 26B	ENSG00000162849	801.778	406.388	920.501	137.367	211.182	164.209	51.6231	51.7862	81.1937	216.037	267.93	233.612	9.14969	8.39813	9.30608	7.26732	7.70389	7.44632	6.35708	6.35789	6.7614	7.7274	7.95245	7.80866
57655	GRAMD1A	GRAM domain containing 1A	ENSG00000089351	2252.46	2519.02	2486.59	4504.02	4341.65	4420.58	5460.71	6781.78	5649.08	2413.57	2200.57	2456.47	11.1941	11.3202	11.3055	11.9855	11.943	11.9639	12.2095	12.4634	12.2491	11.2719	11.1679	11.2918
4541	ND6	NADH dehydrogenase subunit 6	ENSG00000198695	11888.8	12672.9	9126.76	19242.7	19812.8	17193.8	37367.5	30797.3	27035.3	14068	16825.4	14933.5	13.6213	13.6936	13.3249	14.1711	14.2048	14.0415	14.9461	14.7183	14.5658	13.8122	14.0167	13.8802
83959	SLC4A11	solute carrier family 4 member 11	ENSG00000088836	11.7594	14.5833	19.5632	632.696	503.11	629.352	253.079	255.625	204.653	235.782	238.379	189.958	5.17172	5.29988	5.50267	8.84153	8.58615	8.83576	7.84169	7.85242	7.61889	7.76706	7.77873	7.54156
147841	SPC24	SPC24 component of NDC80 kinetochore complex	ENSG00000161888	2112.42	2577.36	2170.49	892.885	1092.14	1152.9	216.565	361.401	240.244	993.073	953.514	920.291	10.8477	11.0778	10.879	9.87499	10.0989	10.1595	8.38744	8.90402	8.48908	9.99292	9.94776	9.90849
			ENSG00000262468	52.3829	70.9721	39.1264	149.488	89.0277	111.305	288.334	200.534	207.989	37.1677	40.3865	55.4534	5.91809	6.16586	5.69462	6.83127	6.36015	6.55927	7.46942	7.11148	7.14697	5.65768	5.71792	5.96362
3300	DNAJB2	DnaJ heat shock protein family (Hsp40) member B2	ENSG00000135924	2805.16	2524.86	2704.87	1170.85	1142.87	1078.01	2946.29	2827.3	2964.13	1566.85	1896.19	2082.45	11.2833	11.1622	11.2414	10.2946	10.2679	10.2033	11.34	11.2924	11.347	10.6197	10.8352	10.9418
570	BAAT	bile acid-CoA:amino acid N-acyltransferase	ENSG00000136881	9.62134	2.91666	7.2075	3.23216	2.07041	3.43533	11.3319	13.222	11.1224	240.428	236.409	226.533	4.01286	3.5513	3.87284	3.57123	3.4752	3.58325	4.10244	4.18804	4.09036	6.62007	6.60378	6.55949
93010	B3GNT7	UDP-GlcNAc:betaGal beta-1,3-N-acetylglucosaminyltransferase 7	ENSG00000156966	27.795	11.6666	6.17786	513.914	370.604	395.063	110.801	116.794	107.888	16.2608	15.7606	29.4965	5.49218	4.87102	4.53082	8.36271	8.00208	8.07274	6.74046	6.79286	6.71419	5.09617	5.06814	5.54171
84522	JAGN1	jagunal homolog 1	ENSG00000171135	864.852	843.887	884.463	1090.05	1057.98	1112.36	1320.8	1393.82	1417	828.142	933.814	770.449	9.80804	9.78127	9.83258	10.064	10.0307	10.0865	10.2777	10.3375	10.3558	9.76083	9.89229	9.68304
1241	LTB4R	leukotriene B4 receptor	ENSG00000213903	114.387	127.361	122.528	190.698	226.71	217.113	1946.57	1372.88	1253.5	322.894	247.244	250.13	7.16601	7.27199	7.23374	7.68164	7.86192	7.81651	10.2684	9.8595	9.75415	8.23757	7.95313	7.96538
83716	CRISPLD2	cysteine rich secretory protein LCCL domain containing 2	ENSG00000103196	783.605	326.666	794.884	353.922	420.294	437.661	207.751	206.043	249.142	2192.89	1764.2	2293.65	9.65705	8.70744	9.67297	8.79181	8.97544	9.01856	8.24139	8.23239	8.42582	10.8317	10.5791	10.8841
116441	TM4SF18	transmembrane 4 L six family member 18	ENSG00000163762	2210.77	2579.3	2360.97	312.712	345.759	294.064	99.4688	114.591	90.0917	2846.81	3740.18	2793.91	10.77	10.9514	10.8473	8.57217	8.67963	8.50673	7.42029	7.55315	7.3263	11.0679	11.3924	11.0458
2116	ETV2	ETS variant transcription factor 2	ENSG00000105672	38.4854	30.1388	26.7707	21.0091	20.7041	28.1697	42.8094	37.4623	31.1428	18.5838	2.95511	20.0576	4.97607	4.83111	4.76533	4.63994	4.63323	4.79327	5.04266	4.95942	4.84973	4.58238	4.06997	4.61824
92104	TTC30A	tetratricopeptide repeat domain 30A	ENSG00000197557	137.906	145.833	110.172	256.149	308.491	278.948	240.488	243.505	318.101	200.938	329.002	212.375	7.25422	7.30766	7.04298	7.86605	8.05672	7.95333	7.8017	7.81442	8.0884	7.62139	8.12348	7.67662
338761	C1QL4	complement C1q like 4	ENSG00000186897	235.188	265.416	131.794	521.994	299.174	648.59	215.306	289.782	179.071	17.4223	14.7755	24.7771	7.66538	7.79361	7.06901	8.52967	7.92145	8.77222	7.57231	7.88716	7.38092	5.31699	5.19826	5.57289
114821	ZBED9	zinc finger BED-type containing 9	ENSG00000232040	65.2113	71.9443	39.1264	184.233	163.563	180.011	47.8458	74.9247	92.3161	56.913	79.7879	71.9715	6.12321	6.20287	5.7363	7.03438	6.92332	7.01303	5.88353	6.23628	6.41187	6.01566	6.28851	6.20324
55061	SUSD4	sushi domain containing 4	ENSG00000143502	255.5	333.472	302.715	306.247	396.484	401.246	12.591	9.9165	13.3469	45.2981	57.1321	47.1944	7.82592	8.10781	8.00472	8.0173	8.29369	8.30708	5.25277	5.11156	5.27903	6.17027	6.36872	6.20522
9069	CLDN12	claudin 12	ENSG00000157224	1049.8	1150.14	821.655	837.13	834.376	797.683	1023.65	948.678	1259.06	730.577	1154.46	691.398	9.99191	10.0941	9.72029	9.74083	9.73721	9.68769	9.96377	9.87919	10.1958	9.59148	10.0983	9.53141
8454	CUL1	cullin 1	ENSG00000055130	5068.31	5082.77	4874.33	2555.02	2920.32	2735.89	2802.76	2857.05	3077.58	2154.56	2196.63	1956.21	12.1692	12.1726	12.124	11.3875	11.538	11.4644	11.4916	11.5133	11.5974	11.1975	11.2189	11.091
91107	TRIM47	tripartite motif containing 47	ENSG00000132481	1243.29	1079.16	1456.94	1244.38	1164.61	1209.23	5911.47	5613.84	4741.49	2126.69	1706.08	2253.53	10.3627	10.2058	10.5398	10.3636	10.2901	10.3318	12.1578	12.097	11.8981	10.9678	10.7175	11.0341
7280	TUBB2A	tubulin beta 2A class IIa	ENSG00000137267	1201.6	827.36	1136.73	488.057	473.089	536.598	375.212	316.226	334.785	716.639	844.176	703.197	10.1029	9.685	10.0402	9.10855	9.07531	9.21066	8.82944	8.65065	8.70991	9.52633	9.70733	9.50552
4135	MAP6	microtubule associated protein 6	ENSG00000171533	1.06904	0	0	0	0	0	0	3.3055	0	0	0	0	1.85809	1.79541	1.79582	1.79421	1.79586	1.79332	1.79746	1.97359	1.79641	1.79676	1.7955	1.79689
55224	ETNK2	ethanolamine kinase 2	ENSG00000143845	6.41423	15.5555	2.05929	58.987	66.2532	58.4005	117.096	150.951	130.132	92.9191	96.5335	154.562	4.59373	4.99153	4.31175	5.91183	6.00747	5.90365	6.50443	6.74052	6.6018	6.29722	6.3313	6.76263
182	JAG1	jagged canonical Notch ligand 1	ENSG00000101384	3805.77	3480.55	2454.67	10815.6	9646.05	10597.3	2754.91	3241.59	3851.7	12944.8	25631.6	16072.1	12.0372	11.9377	11.5541	13.2315	13.0981	13.2077	11.6799	11.8589	12.0506	13.442	14.252	13.6973
4814	NINJ1	ninjurin 1	ENSG00000131669	1019.86	1542.91	1093.48	1145.8	1059.02	1312.29	13911.8	11929.5	11657.4	1728.3	1362.3	1401.67	10.1362	10.5996	10.2135	10.2655	10.178	10.4172	13.1933	13.0061	12.978	10.7283	10.4592	10.4913
5924	RASGRF2	Ras protein specific guanine nucleotide releasing factor 2	ENSG00000113319	36.3473	38.8888	33.9782	202.818	225.675	294.751	39.0321	17.6293	26.6938	4.64596	2.95511	14.1583	5.54129	5.59498	5.48774	7.12107	7.22949	7.50762	5.59945	5.01509	5.30459	4.34885	4.19681	4.87904
57555	NLGN2	neuroligin 2	ENSG00000169992	1810.95	2487.91	1842.03	1426.19	1279.51	1257.33	2900.96	3005.8	2583.74	569.13	604.812	731.513	10.7771	11.1393	10.7964	10.5082	10.3871	10.3676	11.3163	11.3573	11.1828	9.50759	9.57165	9.7749
79734	KCTD17	potassium channel tetramerization domain containing 17	ENSG00000100379	801.778	749.582	824.744	957.528	967.917	994.87	677.395	653.387	630.642	65.0434	90.6233	49.5541	9.53843	9.46346	9.56998	9.73755	9.74962	9.78072	9.35111	9.31127	9.2722	6.99291	7.28778	6.76327
114823	LENG8	leukocyte receptor cluster member 8	ENSG00000167615	7530.3	7611.51	7472.12	6325.34	6343.74	6003.58	21524.3	17952.2	14481.4	6093.17	5546.74	6525.81	12.8626	12.8749	12.8538	12.6641	12.6674	12.605	14.0812	13.8732	13.6215	12.6217	12.5157	12.6995
57665	RDH14	retinol dehydrogenase 14	ENSG00000240857	225.567	210	266.678	326.448	341.618	355.213	511.194	521.167	486.05	340.316	379.239	313.843	7.92592	7.85357	8.09697	8.30695	8.35452	8.39568	8.78374	8.80471	8.72949	8.35048	8.46469	8.26574
10267	RAMP1	receptor activity modifying protein 1	ENSG00000132329	0	0.972221	1.02964	0	1.03521	0	0	1.10183	3.33673	0	0	0	2.17756	2.26854	2.27485	2.16985	2.27546	2.16615	2.18295	2.28265	2.45666	2.18021	2.17512	2.18073
9658	ZNF516	zinc finger protein 516	ENSG00000101493	1294.6	1233.75	1279.85	580.173	657.356	625.916	377.73	399.965	421.54	937.322	716.121	939.169	10.1407	10.0861	10.1277	9.24833	9.38465	9.33101	8.7893	8.84944	8.90511	9.77713	9.47866	9.77932
65078	RTN4R	reticulon 4 receptor	ENSG00000040608	102.628	182.777	146.209	495.329	554.87	615.61	344.993	260.033	269.163	68.5279	87.6682	74.3312	7.05659	7.61885	7.39705	8.66398	8.78747	8.90178	8.27536	7.97898	8.01482	6.68835	6.90945	6.76078
30832	ZNF354C	zinc finger protein 354C	ENSG00000177932	0	0	0	0.808041	5.17603	4.12239	69.2505	94.7576	96.7651	3.48447	0	0	2.87385	2.8702	2.87237	2.93816	3.25344	3.18401	4.74612	5.01293	5.03107	3.14945	2.87068	2.87797
29123	ANKRD11	ankyrin repeat domain 11	ENSG00000167522	7378.5	5482.35	7681.14	5051.06	5997.98	5752.8	10193.7	7912.26	8661.03	7593.82	6129.88	7938.1	12.798	12.4591	12.8442	12.3665	12.5612	12.5137	13.1721	12.8784	12.9828	12.8311	12.586	12.8821
645784	ANKRD36BP2	ankyrin repeat domain 36B pseudogene 2	ENSG00000230006	6.41423	26.25	3.08893	398.364	289.858	313.989	0	1.10183	0	54.59	65.0123	61.3527	4.08435	5.00509	3.78135	7.65361	7.30792	7.39541	3.41516	3.55091	3.3889	5.63366	5.79547	5.74096
1466	CSRP2	cysteine and glycine rich protein 2	ENSG00000175183	609.352	590.138	744.432	472.704	518.638	540.033	75.546	80.4338	58.9489	479.695	609.737	429.469	9.13229	9.09709	9.35393	8.85494	8.95572	8.99994	7.01971	7.07422	6.80165	8.87082	9.13302	8.75128
57679	ALS2	alsin Rho guanine nucleotide exchange factor ALS2	ENSG00000003393	3324.71	2836.94	3023.03	2319.88	2385.11	2366.94	1096.68	1358.56	1404.76	1379.85	1289.41	1275.43	11.5439	11.3614	11.4343	11.1317	11.1632	11.1545	10.2961	10.5313	10.5683	10.5485	10.4736	10.4616
80307	FER1L4	fer-1 like family member 4 (pseudogene)	ENSG00000088340	1093.63	1123.89	742.373	2273.83	1736.04	1356.27	6957.78	5048.6	4150.89	305.472	197.007	322.102	9.96268	9.99398	9.52302	10.8132	10.4968	10.2104	12.1528	11.7643	11.5287	8.54933	8.08916	8.60595
54331	GNG2	G protein subunit gamma 2	ENSG00000186469	54.5209	43.7499	16.4743	0.808041	0	1.37413	148.574	230.283	176.847	1.16149	3.94014	1.17986	5.30175	5.12429	4.44172	3.53674	3.46996	3.58399	6.19594	6.61135	6.36174	3.59341	3.81152	3.59621
26145	IRF2BP1	interferon regulatory factor 2 binding protein 1	ENSG00000170604	343.161	384.027	363.464	912.278	902.699	1236.03	727.759	631.35	530.54	543.577	415.685	555.714	8.6784	8.79635	8.7385	9.73793	9.7261	10.0796	9.48712	9.33107	9.14187	9.16816	8.88022	9.1921
8767	RIPK2	receptor interacting serine/threonine kinase 2	ENSG00000104312	1570.42	1669.3	1629.92	1279.94	1151.15	1266.95	1745.11	2359.02	2157.75	2089.52	2402.5	1929.07	10.6044	10.6732	10.6463	10.3756	10.258	10.3642	10.7234	11.0669	10.9647	10.928	11.0879	10.837
7412	VCAM1	vascular cell adhesion molecule 1	ENSG00000162692	2483.37	1718.89	1263.37	0.808041	0	2.0612	421.798	1108.44	697.376	77.8198	306.346	89.6694	10.7053	10.2641	9.89855	4.1438	4.09732	4.29554	8.629	9.74429	9.20389	6.81992	8.27062	6.9622
7087	ICAM5	intercellular adhesion molecule 5	ENSG00000105376	140.044	233.333	186.365	52.5226	31.0562	57.0264	619.477	619.23	708.499	1.16149	6.89525	11.7986	6.98668	7.51204	7.27786	6.05308	5.60905	6.12629	8.57159	8.57144	8.7224	4.13574	4.62701	4.92978
4118	MAL	mal, T cell differentiation protein	ENSG00000172005	0	0	0	113.934	100.415	153.903	3.7773	0	0	1.16149	0	0	2.48202	2.44301	2.46647	6.26935	6.12937	6.60329	3.27082	2.49464	2.49859	2.80375	2.44833	2.52356
375757	SWI5	SWI5 homologous recombination repair protein	ENSG00000175854	1614.25	1384.44	1495.04	1598.3	1533.14	1710.79	2433.84	2219.09	2028.73	397.229	333.927	350.419	10.5466	10.3726	10.4595	10.5353	10.488	10.6128	11.0176	10.911	10.8078	9.01294	8.83385	8.88355
290	ANPEP	alanyl aminopeptidase, membrane	ENSG00000166825	1182.36	1762.64	1727.74	8.08041	5.17603	4.80946	6739.96	6258.41	6613.39	8384.79	7720.71	10798.1	10.3002	10.7532	10.7303	6.04349	5.91872	5.84017	12.3277	12.2389	12.305	12.5906	12.4911	12.8969
114898	C1QTNF2	C1q and TNF related 2	ENSG00000145861	18.1736	28.1944	14.415	4.84824	6.21124	14.4284	13.8501	24.2403	11.1224	0	0.985036	0	3.82233	4.02939	3.72975	3.43249	3.48293	3.7303	3.71481	3.95327	3.63934	3.23162	3.27519	3.23185
81618	ITM2C	integral membrane protein 2C	ENSG00000135916	2686.49	2916.66	2291.99	3032.58	2808.51	2956.44	2941.26	2861.46	2948.56	1274.15	1092.4	1073.67	11.3625	11.4561	11.1826	11.5006	11.413	11.4715	11.4656	11.4343	11.4685	10.5308	10.3641	10.3456
81888	HYI	hydroxypyruvate isomerase (putative)	ENSG00000178922	315.366	261.527	379.938	169.689	167.703	209.555	479.717	445.141	412.642	219.521	209.813	264.289	8.25366	8.05976	8.44948	7.62377	7.61257	7.83405	8.6981	8.618	8.53709	7.88131	7.83553	8.07059
6875	TAF4B	TATA-box binding protein associated factor 4b	ENSG00000141384	324.987	304.305	401.561	339.377	276.4	256.275	79.3233	88.1466	97.8774	207.907	242.319	151.022	8.29415	8.22495	8.51914	8.34002	8.12433	8.0457	6.9032	6.99799	7.09498	7.83122	7.98791	7.51136
79411	GLB1L	galactosidase beta 1 like	ENSG00000163521	353.852	430.694	273.885	449.271	390.273	485.068	483.494	448.446	502.734	225.329	236.409	244.231	8.46071	8.66939	8.19335	8.71467	8.56436	8.79715	8.7934	8.71259	8.83555	7.9937	8.04231	8.07571
64333	ARHGAP9	Rho GTPase activating protein 9	ENSG00000123329	2.13808	0	0	4.0402	3.10562	2.0612	96.9506	57.2953	62.2856	1.16149	0	1.17986	2.98304	2.82802	2.82948	3.09524	3.04303	2.97198	4.8316	4.40725	4.47151	2.9188	2.82834	2.92043
			ENSG00000227706	235.188	199.305	103.994	84.0362	163.563	164.209	1.2591	5.50917	1.11224	0	0	0	7.36473	7.19181	6.53488	6.32934	6.98788	6.99287	3.96988	4.35934	3.92927	3.7877	3.75138	3.79134
149837	LINC00654	long intergenic non-protein coding RNA 654	ENSG00000205181	0	0.972221	1.02964	6.46433	16.5633	5.49652	6.2955	7.71283	14.4592	0	0	0	2.52183	2.56896	2.57208	2.79473	3.09351	2.7591	2.78889	2.83816	3.03925	2.5226	2.52113	2.52276
65018	PINK1	PTEN induced kinase 1	ENSG00000158828	717.324	664.027	721.78	497.753	466.878	499.496	326.107	315.124	375.938	278.757	193.067	355.138	9.37815	9.29307	9.385	8.97876	8.90972	8.98253	8.52878	8.49282	8.67841	8.36566	7.99486	8.6183
			ENSG00000270761	5.34519	1.94444	4.11857	46.8664	34.1618	58.4005	8.8137	9.9165	2.22449	13.9379	8.86532	10.6187	3.67061	3.51024	3.61646	4.63052	4.42817	4.78265	3.80665	3.84458	3.52675	3.97236	3.80719	3.86857
1371	CPOX	coproporphyrinogen oxidase	ENSG00000080819	1822.71	1163.75	1555.79	338.569	354.04	347.655	365.139	407.678	441.56	1008.17	966.32	916.752	10.5483	10.0356	10.3662	8.68583	8.73306	8.71345	8.76583	8.88232	8.96747	9.87378	9.82624	9.76725
4726	NDUFS6	NADH:ubiquinone oxidoreductase subunit S6	ENSG00000145494	3367.47	2866.11	3683.03	1021.36	1066.26	1204.43	1338.42	1239.56	1018.81	2226.57	2028.19	2393.94	11.4967	11.31	11.6009	10.1461	10.1935	10.328	10.4453	10.36	10.1435	11.02	10.9136	11.103
			ENSG00000270127	6.41423	6.80554	8.23714	4.84824	9.31685	6.18359	15.1092	11.0183	7.7857	15.0994	17.7306	10.6187	3.45495	3.46808	3.5157	3.39748	3.54975	3.44544	3.7115	3.60074	3.50125	3.71135	3.77594	3.58914
399474	TMEM200B	transmembrane protein 200B	ENSG00000253304	618.973	599.86	669.268	344.225	341.618	409.491	368.916	430.817	402.632	501.763	386.134	460.146	9.18959	9.15534	9.27531	8.56042	8.55261	8.74369	8.63342	8.79789	8.72585	8.96151	8.68146	8.86837
9086	EIF1AY	eukaryotic translation initiation factor 1A Y-linked	ENSG00000198692	938.615	550.277	805.181	450.079	520.709	371.702	0	0	1.11224	0	0	0	9.30144	8.68579	9.1233	8.45793	8.6228	8.243	3.91061	3.85912	4.03948	3.87915	3.81792	3.8852
79414	LRFN3	leucine rich repeat and fibronectin type III domain containing 3	ENSG00000126243	134.699	104.028	75.1639	831.474	768.123	895.933	361.362	356.994	364.816	99.8881	110.324	126.245	7.41162	7.16064	6.85827	9.34655	9.25735	9.43084	8.42939	8.4164	8.43964	7.12312	7.21701	7.34849
83642	SELENOO	selenoprotein O	ENSG00000073169	1277.5	1003.33	1214.98	1502.15	1357.15	1602.24	606.886	532.185	464.917	564.484	387.119	458.966	10.2042	9.93293	10.1476	10.3879	10.2726	10.4614	9.3798	9.23812	9.09397	9.30151	8.90139	9.08038
83714	NRIP2	nuclear receptor interacting protein 2	ENSG00000053702	59.8661	64.1666	48.3932	42.0181	31.0562	43.9722	20.1456	33.055	22.2449	65.0434	45.3116	61.3527	5.75956	5.81172	5.60543	5.50758	5.31234	5.53856	5.06885	5.3513	5.11999	5.82175	5.55945	5.77774
348180	CTU2	cytosolic thiouridylase subunit 2	ENSG00000174177	1179.15	641.666	1300.44	746.63	683.236	762.642	794.492	771.283	737.417	612.105	492.518	545.095	10.0496	9.37379	10.1608	9.5398	9.44239	9.56318	9.6083	9.57559	9.52613	9.32248	9.0883	9.19706
25853	DCAF12	DDB1 and CUL4 associated factor 12	ENSG00000198876	1600.35	1910.41	1829.68	1519.92	1497.94	1482	1621.72	1940.33	2018.72	2248.64	2453.72	2284.21	10.6944	10.8927	10.8441	10.6375	10.6215	10.6097	10.7092	10.9102	10.9549	11.0767	11.1752	11.0944
115701	ALPK2	alpha kinase 2	ENSG00000198796	1346.99	1625.55	1793.64	67.0674	76.6052	85.8832	589.258	947.576	702.937	289.211	676.719	652.463	10.1135	10.3309	10.4453	6.96383	7.08794	7.18948	9.17877	9.71136	9.37503	8.40794	9.33262	9.2919
			ENSG00000223749	149.665	118.611	192.543	105.853	99.3798	68.0195	525.044	783.403	592.825	87.1117	81.758	134.504	7.22729	7.00174	7.47797	6.89334	6.83446	6.48774	8.53213	8.96765	8.66494	6.71275	6.65424	7.12305
57699	CPNE5	copine 5	ENSG00000124772	12.8285	4.8611	3.08893	0.808041	0	0.687065	1.2591	0	6.67346	9.29191	5.91021	9.43888	3.25315	2.98919	2.91679	2.81023	2.77146	2.8031	2.83583	2.77215	3.05743	3.14635	3.02931	3.15106
			ENSG00000262454	41.6925	43.7499	48.3932	35.5538	42.4434	41.911	304.702	334.957	304.754	47.6211	36.4463	36.5757	5.49697	5.53431	5.61411	5.37529	5.51075	5.50047	7.31361	7.4111	7.31425	5.60132	5.39437	5.39757
			ENSG00000225774	56.659	62.2221	41.1857	67.8754	64.1828	112.679	0	0	0	2.32298	2.95511	10.6187	5.23043	5.30301	4.99655	5.37208	5.32696	5.79371	3.67087	3.664	3.66446	3.82757	3.8615	4.23411
222234	FAM185A	family with sequence similarity 185 member A	ENSG00000222011	149.665	124.444	100.905	92.9247	93.1685	101.686	108.283	122.303	112.337	97.5651	131.995	92.0291	7.02617	6.86106	6.67531	6.60389	6.60626	6.682	6.73723	6.84546	6.76977	6.64606	6.91379	6.5958
			ENSG00000186354	22.4498	28.1944	26.7707	16.1608	22.7745	23.3602	10.0728	5.50917	7.7857	18.5838	3.94014	17.6979	4.23885	4.35213	4.3253	4.0954	4.24569	4.25835	3.92989	3.7789	3.8574	4.15356	3.71915	4.1328
100652939	MTND2P28	MT-ND2 pseudogene 28	ENSG00000225630	2158.39	1505	1766.87	2919.45	3008.31	2273.5	8381.82	7403.22	5794.78	2734.15	2674.37	3320.13	11.1328	10.7349	10.9102	11.4743	11.5085	11.1911	12.6923	12.5525	12.2681	11.3997	11.3746	11.6213
221883	HOXA11-AS	HOXA11 antisense RNA	ENSG00000240990	75.9017	97.2221	51.4821	11.3126	16.5633	10.993	206.492	228.079	191.306	2.32298	2.95511	1.17986	5.77525	5.99248	5.4532	4.46041	4.66705	4.44419	6.68748	6.78141	6.61632	3.97337	4.00976	3.88887
79867	TCTN2	tectonic family member 2	ENSG00000168778	461.824	517.221	438.628	713.5	563.152	608.053	226.638	240.2	272.499	801.428	784.088	869.557	8.9256	9.04765	8.87037	9.39914	9.13993	9.22357	8.1848	8.24283	8.37117	9.52763	9.50342	9.61837
			ENSG00000260870	0	0	0	0	1.03521	0	0	3.3055	2.22449	0	0	0	2.11171	2.10888	2.11056	2.10397	2.21123	2.10025	2.11711	2.39211	2.31231	2.11436	2.10926	2.11488
			ENSG00000272501	49.1757	46.6666	38.0968	11.3126	14.4929	11.6801	28.9593	25.3422	27.8061	16.2608	19.7007	11.7986	5.22388	5.1886	5.05594	4.44477	4.54439	4.45569	4.8902	4.81533	4.86696	4.59507	4.68439	4.4635
83463	MXD3	MAX dimerization protein 3	ENSG00000213347	1174.87	1240.55	1247.93	428.262	415.118	507.054	243.006	197.228	165.724	685.279	517.144	618.247	9.95545	10.0173	10.024	8.83976	8.80646	9.02194	8.24566	8.03403	7.86194	9.35162	9.04336	9.2383
83460	EMC6	ER membrane protein complex subunit 6	ENSG00000127774	49.1757	29.1666	53.5414	47.6744	41.4082	46.7204	103.246	91.4521	94.5406	87.1117	40.3865	48.3743	5.7525	5.40141	5.81467	5.72981	5.63091	5.71512	6.33616	6.23499	6.26256	6.1948	5.61359	5.74078
9973	CCS	copper chaperone for superoxide dismutase	ENSG00000173992	457.548	513.332	501.436	601.99	483.441	525.605	934.252	741.534	692.927	669.018	539.8	809.384	8.93013	9.05201	9.02697	9.22416	8.98812	9.0773	9.7025	9.45156	9.37759	9.33925	9.10601	9.54686
4729	NDUFV2	NADH:ubiquinone oxidoreductase core subunit V2	ENSG00000178127	8.5523	12.6389	11.3261	42.8262	52.7955	32.9791	10.0728	5.50917	7.7857	15.0994	30.5361	31.8562	4.03636	4.16623	4.12666	4.78439	4.91929	4.62591	4.08813	3.92525	4.00992	4.23669	4.58105	4.60472
			ENSG00000262001	64.1423	101.111	81.3418	395.132	500.004	442.47	506.158	321.735	314.765	250.882	310.286	310.303	6.54135	6.95562	6.75397	8.33534	8.58911	8.45713	8.60214	8.11651	8.0934	7.85645	8.07843	8.07831
81544	GDPD5	glycerophosphodiester phosphodiesterase domain containing 5	ENSG00000158555	358.128	260.555	242.996	351.498	284.682	354.526	983.357	766.876	835.294	131.248	101.459	130.965	8.45998	8.12597	8.05387	8.44015	8.21816	8.44928	9.56813	9.28947	9.3849	7.43836	7.19366	7.43634
6567	SLC16A2	solute carrier family 16 member 2	ENSG00000147100	310.021	207.083	309.923	72.7237	122.154	122.985	177.533	276.56	302.53	67.3664	56.147	102.648	7.94692	7.53591	7.94665	6.55025	7.02273	7.02886	7.38298	7.829	7.92152	6.48557	6.33053	6.86083
23406	COTL1	coactosin like F-actin binding protein 1	ENSG00000103187	13110.7	8053.87	16779.1	8550.69	8528.03	9096.06	20702.1	20108.5	18531.1	23341.3	19651.5	24607.2	13.7008	13.1521	13.9834	13.2187	13.2157	13.2878	14.2263	14.1926	14.098	14.3659	14.1659	14.4276
80833	APOL3	apolipoprotein L3	ENSG00000128284	136.837	196.389	118.409	32.3216	59.0067	63.8971	120.874	203.839	190.193	27.8757	22.6558	35.3958	6.84389	7.18898	6.71015	5.64425	6.10563	6.17045	6.72874	7.22504	7.15751	5.54564	5.40787	5.7126
64063	PRSS22	serine protease 22	ENSG00000005001	0	0	0	6.46433	16.5633	4.80946	3.7773	1.10183	1.11224	0	0.985036	2.35972	2.30985	2.30897	2.3095	2.60996	2.92951	2.54283	2.4992	2.37014	2.37075	2.31069	2.3632	2.43365
5538	PPT1	palmitoyl-protein thioesterase 1	ENSG00000131238	4142.52	4304.99	4032.08	3333.17	3211.21	3363.87	2140.47	2458.19	2966.35	2513.46	2661.57	2504.84	11.9607	12.0048	11.9298	11.7131	11.6709	11.7235	11.2175	11.3707	11.5813	11.3955	11.4595	11.3917
122416	ANKRD9	ankyrin repeat domain 9	ENSG00000156381	133.63	104.028	152.387	306.247	230.851	378.573	107.023	107.98	113.449	202.099	160.561	175.799	7.27053	7.03481	7.39721	8.1009	7.81031	8.32321	7.06198	7.06972	7.11575	7.67615	7.44815	7.53745
197320	ZNF778	zinc finger protein 778	ENSG00000170100	191.358	119.583	191.514	245.644	190.478	223.296	195.16	187.312	255.816	227.652	196.022	233.612	7.57375	7.12411	7.57455	7.82292	7.56922	7.72705	7.59312	7.55274	7.86381	7.74618	7.59749	7.7721
5800	PTPRO	protein tyrosine phosphatase receptor type O	ENSG00000151490	1.06904	6.80554	3.08893	130.903	107.661	126.42	1.2591	3.3055	3.33673	18.5838	27.581	11.7986	3.4437	3.83772	3.60392	5.84798	5.66743	5.81636	3.469	3.62183	3.62438	4.32759	4.57958	4.07989
153020	RASGEF1B	RasGEF domain family member 1B	ENSG00000138670	12.8285	20.4166	27.8004	149.488	243.273	212.303	1.2591	1.10183	4.44897	22.0683	47.2817	24.7771	4.63009	4.89911	5.10473	6.51305	6.98656	6.85333	3.96826	3.9436	4.19833	4.9505	5.50081	5.02687
9087	TMSB4Y	thymosin beta 4 Y-linked	ENSG00000154620	8.5523	9.72221	14.415	27.4734	21.7393	19.9249	0	0	0	0	0	1.17986	3.74825	3.79195	3.94944	4.28036	4.14934	4.10441	3.33125	3.32751	3.32775	3.32893	3.32469	3.40149
100506469	TMEM147-AS1	TMEM147 antisense RNA 1	ENSG00000236144	148.596	107.916	144.15	328.873	307.456	321.547	482.235	473.788	398.183	210.23	214.738	201.756	7.40723	7.10302	7.37773	8.21081	8.14034	8.18731	8.6164	8.5976	8.41218	7.7507	7.77206	7.70934
401647	GOLGA7B	golgin A7 family member B	ENSG00000155265	62.0042	78.7499	63.8379	717.54	632.511	501.558	645.918	607.11	588.376	20.9068	28.566	17.6979	6.35991	6.58473	6.38671	8.92225	8.7793	8.51991	8.80261	8.73304	8.69779	5.4479	5.68434	5.32851
645387	RPL6P27	ribosomal protein L6 pseudogene 27	ENSG00000235552	100.49	104.028	134.883	76.7639	64.1828	68.0195	99.4688	115.692	71.1835	155.64	206.857	162.821	6.65147	6.68175	6.91288	6.42395	6.28435	6.32787	6.64258	6.77566	6.36416	7.04064	7.29073	7.08069
401097	C3orf80	chromosome 3 open reading frame 80	ENSG00000180044	2.13808	4.8611	1.02964	13.7367	11.3873	14.4284	6.2955	3.3055	2.22449	12.7764	10.8354	3.53958	3.02782	3.11989	2.98766	3.37037	3.31084	3.38717	3.16592	3.06851	3.03107	3.34625	3.29627	3.07673
645	BLVRB	biliverdin reductase B	ENSG00000090013	2065.38	1945.41	1853.36	5991.62	5554.91	6585.52	14954.3	13268.3	12177.9	633.012	496.458	654.823	11.036	10.9684	10.9137	12.2693	12.18	12.3811	13.3637	13.2193	13.1159	9.73965	9.48595	9.77542
2817	GPC1	glypican 1	ENSG00000063660	5519.44	5708.88	5919.42	3016.42	2695.68	3107.6	10290.6	7294.14	9060.33	1477.41	1274.64	1315.54	12.2132	12.2528	12.2953	11.5139	11.3856	11.5479	12.9503	12.5413	12.7985	10.7114	10.549	10.5837
10013	HDAC6	histone deacetylase 6	ENSG00000094631	2024.76	2361.52	1827.62	2386.95	2198.78	2319.53	1551.21	1481.97	1384.74	1838.64	1558.33	1907.83	10.9436	11.1186	10.8278	11.1308	11.0372	11.0981	10.6438	10.5928	10.5173	10.8346	10.6489	10.8763
84221	SPATC1L	spermatogenesis and centriole associated 1 like	ENSG00000160284	44.8996	38.8888	45.3043	517.146	386.132	449.341	771.828	647.878	566.132	169.577	145.785	188.778	6.27278	6.15171	6.27972	8.6958	8.37722	8.54206	9.14037	8.9448	8.79521	7.51531	7.36323	7.62436
			ENSG00000253540	37.4163	20.4166	23.6818	42.8262	56.9363	52.904	265.67	172.988	146.816	32.5217	34.4762	37.7555	5.41897	5.02983	5.11845	5.51528	5.73019	5.6736	7.09868	6.68915	6.5371	5.32276	5.36191	5.42553
392	ARHGAP1	Rho GTPase activating protein 1	ENSG00000175220	3779.05	4198.05	4405.84	3380.03	3772.29	3704.66	5532.48	5710.8	6077.29	8333.69	7237.06	8778.16	11.9545	12.0732	12.1279	11.8294	11.9525	11.9321	12.3875	12.4239	12.4954	12.8616	12.6973	12.9224
9508	ADAMTS3	ADAM metallopeptidase with thrombospondin type 1 motif 3	ENSG00000156140	693.806	802.082	783.558	358.77	424.434	488.503	59.1777	110.183	98.9896	715.477	645.198	771.629	9.38455	9.54631	9.52015	8.6658	8.84628	8.99854	6.91031	7.46989	7.36895	9.41873	9.30402	9.50296
55527	FEM1A	fem-1 homolog A	ENSG00000141965	5.34519	1.94444	3.08893	4.84824	2.07041	16.4896	2.5182	1.10183	4.44897	1.16149	1.97007	0	2.37104	2.24226	2.28813	2.35347	2.24761	2.69033	2.26618	2.20722	2.33919	2.21	2.24336	2.15868
359845	RFLNB	refilin B	ENSG00000183688	1784.22	1659.58	2284.78	1001.16	1238.11	1116.48	1385.01	1208.71	1277.97	2194.05	2229.14	2153.25	10.764	10.6823	11.0453	10.1215	10.3549	10.2407	10.4795	10.3283	10.39	10.9989	11.0171	10.9775
8174	MADCAM1	mucosal vascular addressin cell adhesion molecule 1	ENSG00000099866	20.3117	9.72221	10.2964	5.65628	13.4577	6.87065	142.278	49.5825	64.5101	4.64596	1.97007	1.17986	4.22078	3.89753	3.91881	3.72972	4.02589	3.78212	5.60785	4.76758	4.95903	3.68686	3.54498	3.50283
84254	CAMKK1	calcium/calmodulin dependent protein kinase kinase 1	ENSG00000004660	3126.94	3020.69	3188.8	1092.47	1012.43	1058.08	1060.16	1095.22	1027.71	1850.25	1420.42	1775.69	11.3495	11.3093	11.3724	10.1503	10.0659	10.1148	10.117	10.1532	10.0825	10.7441	10.4443	10.6972
116372	LYPD1	LY6/PLAUR domain containing 1	ENSG00000150551	62.0042	73.8888	79.2825	366.85	442.033	689.126	65.4732	51.7862	73.408	176.546	194.052	139.224	6.35587	6.51173	6.57598	8.10421	8.30375	8.79085	6.40488	6.20052	6.50639	7.34548	7.44103	7.10983
60678	EEFSEC	eukaryotic elongation factor, selenocysteine-tRNA specific	ENSG00000132394	442.582	397.638	497.318	425.029	416.153	403.994	439.426	491.418	379.275	296.18	209.813	230.073	8.76253	8.64832	8.88785	8.71928	8.69676	8.66517	8.75485	8.87496	8.59819	8.33888	7.9864	8.07971
10965	ACOT2	acyl-CoA thioesterase 2	ENSG00000119673	197.772	216.805	218.284	653.705	628.37	779.819	450.758	414.289	417.091	542.415	476.757	462.505	7.98691	8.07955	8.08659	9.25265	9.20905	9.4482	8.84727	8.7566	8.76382	9.04791	8.90779	8.87501
353	APRT	adenine phosphoribosyltransferase	ENSG00000198931	5345.19	3726.52	5652.74	2891.98	2597.33	2972.93	10528.6	7756.91	7112.79	4719.13	3287.06	4069.34	12.3039	11.892	12.3683	11.6066	11.4868	11.6375	13.0942	12.7354	12.6344	12.1609	11.7503	11.9919
			ENSG00000261071	18.1736	7.77776	16.4743	11.3126	12.4225	19.2378	11.3319	9.9165	3.33673	20.9068	12.8055	11.7986	3.93493	3.66503	3.89627	3.76591	3.79583	3.95871	3.76699	3.72766	3.52352	3.99307	3.80581	3.77943
340156	MYLK4	myosin light chain kinase family member 4	ENSG00000145949	11.7594	28.1944	16.4743	52.5226	47.6195	52.904	22.6638	18.7312	14.4592	18.5838	12.8055	9.43888	4.27672	4.6881	4.41549	5.08062	5.01298	5.08606	4.56982	4.47503	4.35913	4.47139	4.30909	4.19999
54981	NMRK1	nicotinamide riboside kinase 1	ENSG00000106733	700.22	867.221	544.681	621.383	661.497	562.706	1659.49	1490.78	1541.57	490.148	618.602	587.57	9.31749	9.55733	9.03936	9.18483	9.25417	9.07526	10.2995	10.1755	10.2142	8.92372	9.1798	9.12284
4509	ATP8	ATP synthase F0 subunit 8	ENSG00000228253	5395.43	4769.71	4653.99	8452.11	7790.96	6452.23	13352.7	12586.2	10578.5	8540.43	8517.6	7074.44	12.4793	12.3409	12.3134	12.9904	12.8969	12.6817	13.5208	13.4517	13.2495	13.0023	12.9992	12.7866
101059948	LOC101059948	uncharacterized LOC101059948	ENSG00000268655	4.27615	8.74998	7.2075	4.0402	3.10562	5.49652	1.2591	4.40733	4.44897	16.2608	5.91021	7.07916	3.01607	3.17053	3.12054	3.00604	2.96997	3.06034	2.89301	3.02117	3.02278	3.37773	3.07584	3.11642
149111	CNIH3	cornichon family AMPA receptor auxiliary protein 3	ENSG00000143786	222.36	169.166	209.018	50.0985	44.5139	46.0334	132.205	128.914	130.132	70.8508	33.4912	71.9715	7.51014	7.23908	7.44818	6.13907	6.04565	6.06951	7.00116	6.9773	6.98621	6.43306	5.82678	6.44676
3628	INPP1	inositol polyphosphate-1-phosphatase	ENSG00000151689	382.716	384.027	425.243	355.538	395.449	421.858	49.1049	19.833	25.5816	58.0745	74.8627	57.8132	8.37126	8.37503	8.48527	8.29226	8.40661	8.47694	6.35782	5.65539	5.83575	6.50194	6.72881	6.49817
339366	ADAMTSL5	ADAMTS like 5	ENSG00000185761	246.948	188.611	162.684	4.0402	4.14082	2.0612	594.295	448.446	481.601	130.087	183.217	148.662	7.60487	7.32305	7.17085	4.40049	4.43676	4.17484	8.56027	8.24856	8.32712	6.94459	7.29303	7.07894
112637020	SREBF2-AS1	SREBF2 antisense RNA 1	ENSG00000184068	162.494	204.166	159.595	185.849	186.337	169.018	112.06	90.3503	86.7549	88.2732	85.6981	75.5111	7.19441	7.41421	7.17736	7.32329	7.32555	7.23227	6.84966	6.65801	6.62263	6.6378	6.61178	6.50372
50848	F11R	F11 receptor	ENSG00000158769	823.159	1028.61	741.343	639.16	604.56	531.101	2082.55	1905.07	2155.53	1915.3	2394.62	2474.17	9.8007	10.0466	9.68629	9.52555	9.46591	9.32763	10.844	10.742	10.8836	10.7481	11.0049	11.0426
55596	ZCCHC8	zinc finger CCHC-type containing 8	ENSG00000033030	1012.38	999.443	1011.11	974.497	913.052	917.919	1989.38	1988.81	1787.37	807.235	867.816	919.111	10.0182	10.004	10.0168	9.9763	9.90542	9.91112	10.7708	10.7705	10.6514	9.77394	9.8507	9.9126
4597	MVD	mevalonate diphosphate decarboxylase	ENSG00000167508	2464.13	1995	2094.29	4084.65	3061.1	3482.73	1377.45	1303.47	1220.13	1615.63	1044.14	1324.98	11.1831	10.943	10.998	11.7663	11.432	11.5812	10.5277	10.4665	10.3935	10.7055	10.2227	10.4846
26024	PTCD1	pentatricopeptide repeat domain 1	ENSG00000106246	104.766	101.111	117.379	101.813	111.802	83.822	187.606	112.387	103.439	66.2049	59.1021	66.0722	6.69771	6.6666	6.79839	6.67265	6.7551	6.50598	7.21553	6.75971	6.68652	6.31799	6.23327	6.3165
			ENSG00000239776	835.988	733.054	877.256	1809.2	1218.44	3163.25	2378.44	1608.68	1393.64	1695.77	1414.51	1399.31	9.9063	9.76449	9.95864	10.764	10.3202	11.405	11.0759	10.6312	10.47	10.6907	10.4867	10.4746
92170	MTG1	mitochondrial ribosome associated GTPase 1	ENSG00000148824	72.6946	69.0277	94.7272	179.385	162.527	169.018	323.589	225.876	190.193	63.8819	64.0273	71.9715	6.43896	6.39479	6.66983	7.26537	7.16998	7.208	7.85063	7.49074	7.32183	6.33063	6.33186	6.43076
104	ADARB1	adenosine deaminase RNA specific B1	ENSG00000197381	271.536	271.25	242.996	227.867	212.217	191.004	287.075	287.578	278.061	139.379	158.591	169.9	8.01033	8.00928	7.89722	7.83227	7.76084	7.65589	8.06737	8.06925	8.03465	7.35096	7.47413	7.54118
83891	SNX25	sorting nexin 25	ENSG00000109762	179.598	226.527	221.373	1528.81	1692.56	1482	278.261	348.179	394.846	577.26	606.782	608.808	7.9202	8.15443	8.13104	10.248	10.3653	10.2122	8.36759	8.60347	8.73775	9.15013	9.20503	9.20868
5577	PRKAR2B	protein kinase cAMP-dependent type II regulatory subunit beta	ENSG00000005249	33.1402	12.6389	23.6818	725.621	757.771	579.196	23.9229	49.5825	41.153	73.1738	129.04	74.3312	5.69607	4.97348	5.42363	8.83229	8.88117	8.57792	5.43748	6.04679	5.88179	6.40754	6.96536	6.42254
125150	ZSWIM7	zinc finger SWIM-type containing 7	ENSG00000214941	181.736	244.027	194.603	151.912	174.95	169.705	440.685	420.9	418.203	447.173	418.64	414.131	7.6481	7.94489	7.71619	7.47153	7.61037	7.57989	8.56288	8.51402	8.50717	8.57858	8.50837	8.4967
162968	ZNF497	zinc finger protein 497	ENSG00000174586	7.48326	4.8611	15.4446	31.5136	30.021	50.8428	117.096	105.776	102.326	31.3602	20.6857	15.3382	4.15759	4.03524	4.44425	4.83834	4.80784	5.16253	5.82015	5.73512	5.70736	4.83487	4.5922	4.44173
390916	NUDT19	nudix hydrolase 19	ENSG00000213965	646.768	650.416	801.062	1013.28	985.516	1027.85	954.397	861.633	758.55	836.272	846.146	991.083	9.40059	9.4067	9.63514	9.89622	9.86513	9.91222	9.8293	9.71572	9.57507	9.68265	9.69564	9.87139
55577	NAGK	N-acetylglucosamine kinase	ENSG00000124357	1380.13	1303.75	1210.86	1107.02	1188.42	1224.35	2185.8	1959.06	1738.44	717.8	834.325	861.298	10.3985	10.3346	10.2519	10.1521	10.2311	10.2643	10.9215	10.7957	10.6594	9.67891	9.84106	9.87577
100293516	ZNF587B	zinc finger protein 587B	ENSG00000269343	271.536	248.888	251.233	425.029	471.019	421.171	326.107	308.513	285.846	354.254	346.733	320.922	8.17388	8.08653	8.09588	8.64099	8.74889	8.63142	8.36244	8.30477	8.22618	8.44912	8.4266	8.34574
56172	ANKH	ANKH inorganic pyrophosphate transport regulator	ENSG00000154122	1264.67	1847.22	1419.88	608.455	576.61	638.971	633.327	656.693	611.733	558.676	424.55	548.635	10.0785	10.5133	10.2106	9.26057	9.20176	9.31428	9.30453	9.34436	9.26647	9.1673	8.87058	9.14755
6374	CXCL5	C-X-C motif chemokine ligand 5	ENSG00000163735	589.04	545.416	720.75	4.0402	33.1266	28.1697	0	1.10183	0	0	0.985036	0	8.49771	8.40746	8.73633	3.68291	5.34872	5.18791	3.08802	3.26947	3.029	3.04942	3.20754	3.05687
55640	FLVCR2	FLVCR heme transporter 2	ENSG00000119686	16.0356	10.6944	7.2075	225.443	247.414	208.181	35.2548	40.7678	32.255	13.9379	21.6708	15.3382	4.79531	4.56452	4.37926	7.01397	7.10743	6.93425	5.33931	5.452	5.2715	4.71407	4.98734	4.77046
1609	DGKQ	diacylglycerol kinase theta	ENSG00000145214	1290.33	1016.94	1148.05	748.246	607.666	657.521	1601.57	1458.83	1388.08	965.198	679.675	847.14	10.2481	9.98151	10.1169	9.64316	9.41832	9.50284	10.4932	10.3869	10.3306	9.92349	9.53876	9.77931
2495	FTH1	ferritin heavy chain 1	ENSG00000167996	4641.76	4309.85	5682.6	27745.7	25515.8	62549	21427.4	16190.3	17516.7	17747.6	8211.26	18761	12.6267	12.5484	12.8428	14.6267	14.5292	15.5873	14.327	14.0056	14.0955	14.1105	13.2439	14.1741
116412	ZNF837	zinc finger protein 837	ENSG00000152475	26.7259	11.6666	16.4743	107.469	124.225	138.787	120.874	79.332	76.7447	65.0434	51.2219	88.4895	5.45432	4.97661	5.15735	6.5555	6.68697	6.79029	6.6615	6.28822	6.25987	6.12099	5.9277	6.38271
7490	WT1	WT1 transcription factor	ENSG00000184937	1008.1	811.804	1095.54	173.729	200.83	147.719	0	0	1.11224	820.011	672.779	752.751	9.34439	9.09164	9.4421	7.36097	7.51729	7.18767	3.7979	3.74542	3.93327	9.10304	8.87394	9.00359
79187	FSD1	fibronectin type III and SPRY domain containing 1	ENSG00000105255	12.8285	28.1944	9.26679	534.115	642.863	599.808	241.747	364.707	328.112	11.6149	16.7456	4.71944	4.79805	5.39474	4.58707	8.3665	8.57595	8.49797	7.48983	7.93954	7.82292	4.73666	4.98356	4.25146
10715	CERS1	ceramide synthase 1	ENSG00000223802	1.06904	1.94444	5.14821	118.782	89.0277	88.6314	0	5.50917	0	68.5279	105.399	145.123	3.70042	3.77301	4.01399	6.08149	5.8182	5.81588	3.60905	4.03945	3.59721	5.58936	5.97065	6.26781
101927060	LOC101927060	uncharacterized LOC101927060	ENSG00000262879	190.289	200.277	184.306	162.416	185.302	226.044	203.974	247.912	278.061	319.41	268.915	343.339	7.62056	7.67093	7.58931	7.46762	7.59456	7.79157	7.68907	7.88426	7.99974	8.13865	7.96616	8.21062
7036	TFR2	transferrin receptor 2	ENSG00000106327	5.34519	1.94444	5.14821	75.9558	103.521	86.5702	264.411	315.124	246.918	0	0	0	4.0741	3.77477	4.05757	5.86219	6.14878	5.98276	7.08138	7.2651	7.01112	3.57136	3.54896	3.57363
84419	C15orf48	chromosome 15 open reading frame 48	ENSG00000166920	320.711	201.25	255.351	348.266	287.787	360.022	207.751	179.599	143.479	2.32298	2.95511	7.07916	7.90014	7.41489	7.66056	7.9883	7.78578	8.02398	7.44697	7.299	7.07443	4.44225	4.47798	4.80359
4591	TRIM37	tripartite motif containing 37	ENSG00000108395	1327.74	1458.33	1135.7	1529.62	1762.96	1624.22	822.192	1032.42	1265.73	1363.59	1622.35	1400.49	10.3938	10.4989	10.2201	10.5526	10.7129	10.6202	9.86715	10.1149	10.3405	10.4236	10.6189	10.4535
			ENSG00000203706	85.523	52.4999	94.7272	52.5226	76.6052	74.8901	133.465	131.118	119.01	88.2732	88.6532	112.087	6.44404	6.04972	6.53138	6.04947	6.3517	6.33263	6.83473	6.81886	6.73167	6.47092	6.47457	6.67831
55617	TASP1	taspase 1	ENSG00000089123	267.259	204.166	209.018	232.716	236.027	212.99	176.274	239.098	255.816	736.384	767.343	817.643	8.07821	7.80256	7.82638	7.93563	7.95019	7.84521	7.6556	7.96347	8.03299	9.16572	9.21154	9.28212
			ENSG00000270949	106.904	153.611	159.595	62.2191	89.0277	68.7065	399.134	332.754	354.805	130.087	127.07	162.821	6.8358	7.17654	7.21332	6.35817	6.67003	6.44197	8.14049	7.95028	8.01712	7.01831	6.99624	7.23255
215	ABCD1	ATP binding cassette subfamily D member 1	ENSG00000101986	1508.41	1741.25	1589.77	1157.11	1143.9	1362.45	1288.06	1162.43	1086.66	627.204	458.042	700.837	10.4396	10.6028	10.4992	10.1409	10.128	10.3245	10.2612	10.146	10.0706	9.46701	9.13211	9.58727
4928	NUP98	nucleoporin 98 and 96 precursor	ENSG00000110713	5900.02	5403.6	6322.01	3370.34	3723.64	3223.71	3237.14	3269.14	3322.27	6936.41	6279.6	6901	12.485	12.3844	12.5642	11.8515	11.963	11.8019	11.8066	11.8175	11.8355	12.671	12.5565	12.6651
79883	PODNL1	podocan like 1	ENSG00000132000	18.1736	13.6111	9.26679	33.1297	38.3026	53.5911	101.987	76.0265	62.2856	5.80745	2.95511	1.17986	4.63382	4.49694	4.34453	4.97518	5.06891	5.30312	5.80266	5.56644	5.41302	4.20245	4.05825	3.96337
153830	RNF145	ring finger protein 145	ENSG00000145860	1882.58	1692.64	1714.36	2781.28	3245.37	2950.95	987.134	1152.52	1138.94	1791.02	2216.33	1694.28	10.8976	10.7783	10.7926	11.3407	11.518	11.4087	10.1844	10.3528	10.3398	10.8416	11.082	10.7794
91179	SCARF2	scavenger receptor class F member 2	ENSG00000244486	303.607	299.444	468.488	120.398	135.612	160.086	141.019	90.3503	84.5304	13.9379	16.7456	12.9785	8.02437	8.00979	8.49304	7.07564	7.19352	7.35964	7.23264	6.79922	6.73644	5.30692	5.41534	5.26489
2021	ENDOG	endonuclease G	ENSG00000167136	113.318	72.9165	122.528	70.2995	39.3378	96.1891	88.137	79.332	55.6121	126.602	50.2368	71.9715	6.67751	6.30072	6.7472	6.2706	5.82769	6.53431	6.45926	6.37062	6.08466	6.77643	6.00641	6.29024
348487	FAM131C	family with sequence similarity 131 member C	ENSG00000185519	69.4875	138.055	85.4604	375.739	300.21	348.342	198.938	112.387	124.571	18.5838	16.7456	21.2375	6.2993	6.93783	6.48541	7.95843	7.72171	7.87857	7.29892	6.74036	6.83847	5.27936	5.20831	5.36774
23451	SF3B1	splicing factor 3b subunit 1	ENSG00000115524	8614.31	9140.82	8665.48	10611.2	11297.2	10898.2	7790.05	7759.11	7148.38	8336.01	9862.18	7875.57	13.0952	13.1628	13.102	13.3333	13.4049	13.3638	12.9816	12.9772	12.8858	13.058	13.2495	12.9939
5874	RAB27B	RAB27B, member RAS oncogene family	ENSG00000041353	167.839	117.639	92.6679	75.1478	73.4996	93.4409	159.906	191.719	276.948	111.503	159.576	95.5687	7.17634	6.84514	6.63171	6.45044	6.4322	6.63873	7.13013	7.30392	7.66466	6.79654	7.12849	6.65894
51232	CRIM1	cysteine rich transmembrane BMP regulator 1	ENSG00000150938	7774.04	5766.24	8292.74	6492.61	7797.17	7854.53	5246.67	7298.54	8308.45	4357.91	5384.2	5072.22	12.8575	12.5158	12.932	12.6509	12.8609	12.8694	12.4088	12.7849	12.9342	12.2001	12.438	12.3706
8795	TNFRSF10B	TNF receptor superfamily member 10b	ENSG00000120889	3983.23	4368.19	4314.2	6597.65	6018.69	5750.05	19519.8	18543.9	21594.2	7778.49	7775.87	8200.03	12.0958	12.198	12.1842	12.6642	12.5594	12.5075	13.9255	13.8672	14.038	12.8532	12.8528	12.9141
389840	MAP3K15	mitogen-activated protein kinase kinase kinase 15	ENSG00000180815	12.8285	19.4444	26.7707	126.862	137.682	125.046	6.2955	5.50917	7.7857	27.8757	47.2817	57.8132	4.44297	4.66344	4.85928	6.08316	6.157	6.07062	4.15772	4.1117	4.22913	4.88567	5.25826	5.41292
377007	KLHL30	kelch like family member 30	ENSG00000168427	6.41423	3.88888	1.02964	88.0764	91.0981	121.611	99.4688	95.8595	111.224	5.80745	9.85036	5.8993	4.08359	3.93197	3.72697	5.71777	5.74592	6.00383	5.82172	5.79003	5.92154	4.05251	4.25074	4.05808
55766	H2AJ	H2A.J histone	ENSG00000246705	471.446	438.471	344.93	2039.49	1525.89	1890.8	2116.55	1649.44	1576.05	234.621	222.618	296.145	9.07087	8.99299	8.7385	10.7124	10.378	10.6248	10.7553	10.4673	10.415	8.34066	8.28697	8.57955
55634	KRBOX4	KRAB box domain containing 4	ENSG00000147121	374.163	354.86	328.456	285.238	225.675	234.289	316.034	299.699	325.887	343.801	370.373	378.735	8.45521	8.40005	8.31946	8.17319	7.93646	7.97336	8.27933	8.22429	8.31127	8.36699	8.44464	8.46781
11135	CDC42EP1	CDC42 effector protein 1	ENSG00000128283	2313.4	2332.36	3259.85	2228.58	2870.63	2566.19	9509.98	9410.76	9053.66	3594.81	2856.6	3559.64	11.291	11.3	11.676	11.2496	11.5323	11.4064	12.9155	12.9036	12.8591	11.7873	11.5267	11.7761
11057	ABHD2	abhydrolase domain containing 2, acylglycerol lipase	ENSG00000140526	4328.53	4095.97	3902.35	1948.99	1914.1	1848.89	2125.36	2321.56	3099.82	3851.5	4486.84	4235.7	12.0095	11.9463	11.8909	11.1109	11.0911	11.0529	11.2067	11.3048	11.6292	11.8759	12.0508	11.9847
26470	SEZ6L2	seizure related 6 homolog like 2	ENSG00000174938	2586	3775.13	2485.56	6361.7	5672.93	5440.18	8286.13	7675.37	8540.91	1008.17	798.864	1027.66	11.3408	11.7737	11.2959	12.3817	12.2472	12.1982	12.6939	12.6032	12.7299	10.2977	10.0492	10.3183
			ENSG00000228120	0	0	1.02964	12.9287	16.5633	15.1154	1.2591	1.10183	4.44897	1.16149	3.94014	1.17986	2.60217	2.60144	2.64887	3.05495	3.14641	3.11207	2.66029	2.6525	2.78788	2.65547	2.76839	2.65638
761	CA3	carbonic anhydrase 3	ENSG00000164879	2.13808	3.88888	0	6.46433	4.14082	4.80946	36.5139	16.5275	15.5714	6.96894	3.94014	1.17986	2.78031	3.08122	2.20005	3.4179	3.12877	3.1865	5.01848	4.23352	4.17822	3.50105	3.0911	2.59323
10221	TRIB1	tribbles pseudokinase 1	ENSG00000173334	475.722	629.027	636.319	3017.22	4255.73	3227.83	1081.57	1102.93	1239.04	530.801	1063.84	683.139	9.24232	9.53971	9.55217	11.3043	11.7073	11.3831	10.1338	10.1556	10.2857	9.35825	10.1154	9.62898
1942	EFNA1	ephrin A1	ENSG00000169242	286.502	305.277	174.01	103.429	148.034	87.2573	61.6959	133.322	111.224	475.049	508.278	540.376	8.08146	8.14818	7.56979	7.06135	7.40894	6.90133	6.5942	7.3064	7.13162	8.62101	8.69473	8.7614
8970	H2BC11	H2B clustered histone 11	ENSG00000124635	19.2427	11.6666	12.3557	20.201	13.4577	21.299	83.1006	70.5173	67.8468	23.2298	15.7606	11.7986	4.57656	4.36059	4.38297	4.59983	4.41701	4.62626	5.50702	5.38311	5.3544	4.67181	4.48381	4.36629
79746	ECHDC3	enoyl-CoA hydratase domain containing 3	ENSG00000134463	257.638	256.666	282.122	284.43	229.816	317.424	502.381	424.206	446.009	0	0	0	7.86823	7.86434	7.96409	7.97294	7.74858	8.08987	8.587	8.40214	8.45678	4.33233	4.29088	4.33648
116983	ACAP3	ArfGAP with coiled-coil, ankyrin repeat and PH domains 3	ENSG00000131584	2365.78	2279.86	2278.6	1540.13	1441.01	1621.47	1692.23	1485.27	1262.4	1407.72	1030.35	1214.08	11.116	11.0737	11.0731	10.6308	10.5566	10.6884	10.7364	10.5903	10.4099	10.5306	10.1878	10.3669
22795	NID2	nidogen 2	ENSG00000087303	368.818	510.416	507.614	3024.5	3815.77	3668.93	16.3683	30.8513	30.0306	11.6149	23.6409	16.518	8.64141	9.00183	8.99567	11.0705	11.35	11.3028	5.74392	6.20719	6.18576	5.51836	5.99094	5.74408
192217	OXCT2P1	3-oxoacid CoA-transferase 2 pseudogene 1	ENSG00000237624	1.06904	4.8611	3.08893	0.808041	2.07041	7.55772	7.5546	5.50917	5.56121	2.32298	1.97007	4.71944	2.83302	3.0126	2.93372	2.8161	2.88443	3.11956	3.12008	3.04011	3.04227	2.89792	2.87898	3.00737
65997	RASL11B	RAS like family 11 member B	ENSG00000128045	2.13808	4.8611	4.11857	7.27237	6.21124	3.43533	0	0	1.11224	4.64596	6.89525	9.43888	3.12622	3.30838	3.26291	3.44226	3.38726	3.21162	2.95347	2.94727	3.04613	3.29784	3.42382	3.54983
8497	PPFIA4	PTPRF interacting protein alpha 4	ENSG00000143847	148.596	254.722	129.735	1235.49	1065.23	1031.97	190.124	230.283	193.53	24.3913	13.7905	18.8778	7.25666	7.8317	7.11555	9.62104	9.44744	9.41094	7.51668	7.72229	7.53568	5.55643	5.12032	5.35756
79582	SPAG16	sperm associated antigen 16	ENSG00000144451	291.847	288.749	282.122	309.48	300.21	316.737	347.511	353.688	325.887	291.534	417.655	332.721	8.14005	8.12901	8.10497	8.20111	8.16939	8.22534	8.32222	8.34083	8.25493	8.13891	8.51693	8.27662
			ENSG00000259877	63.0732	61.2499	67.9564	22.6251	34.1618	28.1697	135.983	141.035	129.02	83.6272	90.6233	50.734	5.90417	5.88147	5.96269	5.206	5.46153	5.33594	6.54514	6.57765	6.49943	6.12999	6.19695	5.73904
91252	SLC39A13	solute carrier family 39 member 13	ENSG00000165915	2512.24	1911.39	2343.47	1499.72	1550.74	1442.15	3638.8	3156.75	3003.06	2324.14	1942.49	2385.68	11.2621	10.9537	11.1832	10.6841	10.721	10.6411	11.6867	11.5229	11.4657	11.1739	10.9718	11.2035
55219	MACO1	macoilin 1	ENSG00000204178	769.707	874.998	775.321	732.893	729.82	834.097	402.912	441.835	427.101	512.217	551.62	542.736	9.5427	9.68475	9.55073	9.48872	9.48408	9.63164	8.84432	8.94128	8.90545	9.09896	9.17875	9.16127
			ENSG00000196533	219.153	291.666	250.203	822.585	739.137	901.43	818.415	1024.7	717.397	1868.84	2125.71	2458.83	8.17094	8.46603	8.30678	9.59054	9.4712	9.69318	9.58475	9.83752	9.43802	10.526	10.6759	10.8461
79134	TMEM185B	transmembrane protein 185B	ENSG00000226479	1468.86	1459.3	1780.25	1141.76	1360.26	1399.55	1714.89	1773.95	1916.39	1850.25	1772.08	1802.83	10.4761	10.4688	10.6938	10.194	10.3897	10.4217	10.6513	10.6897	10.7777	10.7377	10.6886	10.7081
389240	NACA3P	NACA family member 3, pseudogene	ENSG00000121089	11.7594	9.72221	12.3557	36.3618	32.0914	35.0403	0	0	0	23.2298	14.7755	51.9139	4.03687	3.97085	4.05502	4.58559	4.51069	4.56364	3.56076	3.55749	3.55771	4.33414	4.12534	4.81282
			ENSG00000259605	7.48326	9.72221	5.14821	10.5045	8.28165	16.4896	17.6274	15.4257	13.3469	13.9379	14.7755	16.518	3.55321	3.61845	3.48008	3.64014	3.57695	3.79183	3.81688	3.76652	3.71555	3.73035	3.75099	3.79196
51513	ETV7	ETS variant transcription factor 7	ENSG00000010030	16.0356	30.1388	15.4446	0.808041	3.10562	4.80946	0	1.10183	3.33673	3.48447	0	1.17986	3.95588	4.41229	3.93127	2.89621	3.17006	3.31128	2.8211	2.95535	3.19506	3.21057	2.79599	2.96999
79174	CRELD2	cysteine rich with EGF like domains 2	ENSG00000184164	1720.08	1351.39	1598.01	1056.92	1123.2	1216.79	995.948	904.605	801.927	720.123	623.528	716.175	10.5752	10.3014	10.4913	10.0255	10.0934	10.1832	9.95933	9.85265	9.71986	9.60209	9.44561	9.5961
4636	MYL5	myosin light chain 5	ENSG00000215375	131.492	144.861	163.713	777.335	688.412	790.125	2025.89	1640.63	1564.93	341.478	316.196	317.382	7.50825	7.60344	7.72603	9.3951	9.25883	9.41352	10.4957	10.2491	10.1942	8.49117	8.40893	8.41303
56975	FAM20C	FAM20C golgi associated secretory pathway kinase	ENSG00000177706	1245.43	1970.69	1056.41	860.563	928.58	1062.2	2360.81	2557.35	2759.47	1666.74	1405.65	1932.61	10.4003	10.9144	10.2192	9.99648	10.0787	10.2251	11.1199	11.2114	11.2987	10.7253	10.5347	10.8923
91368	CDKN2AIPNL	CDKN2A interacting protein N-terminal like	ENSG00000237190	1404.72	1406.8	1571.24	807.233	611.807	735.847	487.271	448.446	438.224	767.744	715.136	676.06	10.2425	10.2442	10.3703	9.6201	9.31538	9.51776	9.06922	8.98028	8.95571	9.56458	9.48631	9.42459
105376114	LOC105376114	uncharacterized LOC105376114	ENSG00000254473	88.7301	85.5554	73.1046	29.0895	24.8449	25.4214	93.1734	76.0265	70.0713	26.7143	16.7456	20.0576	5.91389	5.88492	5.7603	5.11572	5.02315	5.03508	5.95276	5.79081	5.72715	5.06569	4.81463	4.90662
56942	CMC2	C-X9-C motif containing 2	ENSG00000103121	887.301	987.776	929.768	585.021	601.455	544.156	722.723	777.894	684.029	651.595	609.737	579.311	9.67659	9.79641	9.72873	9.21797	9.24815	9.13936	9.44933	9.53053	9.38884	9.33559	9.26305	9.20734
284439	SLC25A42	solute carrier family 25 member 42	ENSG00000181035	165.701	172.083	102.964	239.18	239.133	281.697	435.648	442.937	488.275	111.503	92.5933	93.209	7.45739	7.49451	7.00375	7.82459	7.82429	7.99248	8.44923	8.46705	8.57108	7.07798	6.90665	6.91343
23255	MTCL1	microtubule crosslinking factor 1	ENSG00000168502	2879.99	3075.13	3394.73	4844.2	5085.97	4418.52	4147.47	4162.73	3798.31	7068.82	7430.12	8597.64	11.5877	11.6613	11.7727	12.1776	12.2335	12.0722	12	12.0041	11.8999	12.6145	12.6726	12.8434
130612	TMEM198	transmembrane protein 198	ENSG00000188760	127.215	69.9999	124.587	273.926	227.745	306.431	472.162	387.845	347.02	88.2732	63.0423	100.288	7.04448	6.49558	7.02453	7.80875	7.61928	7.92533	8.38323	8.17282	8.05508	6.70355	6.40465	6.82073
2868	GRK4	G protein-coupled receptor kinase 4	ENSG00000125388	79.1088	107.916	89.5789	65.4513	60.0419	72.1419	119.614	104.674	97.8774	36.0062	33.4912	31.8562	6.29139	6.55522	6.39525	6.13755	6.0698	6.21581	6.64523	6.52853	6.47061	5.69612	5.64633	5.61483
51701	NLK	nemo like kinase	ENSG00000087095	417.994	513.332	426.272	597.142	614.912	546.217	375.212	517.862	479.377	721.285	1043.15	758.65	8.82609	9.04598	8.8469	9.21	9.24198	9.11311	8.71234	9.05548	8.97235	9.417	9.82892	9.47277
8720	MBTPS1	membrane bound transcription factor peptidase, site 1	ENSG00000140943	4872.67	4690.96	4762.1	4911.27	4669.81	4995.65	3561.99	3488.4	3818.33	4801.6	4266.19	4974.29	12.2538	12.2106	12.2277	12.2628	12.2055	12.2821	11.904	11.8814	11.98	12.2371	12.1035	12.2773
11227	GALNT5	polypeptide N-acetylgalactosaminyltransferase 5	ENSG00000136542	787.881	625.138	158.565	32.3216	125.26	41.911	1.2591	13.222	6.67346	0	0	0	8.49309	8.22286	6.67842	5.06469	6.4247	5.31085	3.17245	4.30287	3.82832	2.89774	2.84307	2.90311
55117	SLC6A15	solute carrier family 6 member 15	ENSG00000072041	0	0	0	914.702	959.636	702.868	0	1.10183	1.11224	104.534	167.456	112.087	3.1234	3.08655	3.10868	8.93837	8.99459	8.62881	3.18964	3.36127	3.36594	6.48925	6.99804	6.56334
55904	KMT2E	lysine methyltransferase 2E (inactive)	ENSG00000005483	2286.67	3049.86	2216.82	1722.74	1771.24	1708.73	1833.25	1825.74	1970.89	1406.56	1808.53	1583.37	11.0913	11.4154	11.0563	10.7721	10.8032	10.763	10.8419	10.8373	10.9235	10.5482	10.8266	10.6781
255057	CBARP	CACN subunit beta associated regulatory protein	ENSG00000099625	68.4184	43.7499	100.905	75.1478	64.1828	74.203	113.319	112.387	87.8672	30.1987	19.7007	21.2375	6.20477	5.8508	6.53778	6.28298	6.15215	6.27225	6.64111	6.63387	6.41663	5.58675	5.31394	5.36177
84033	OBSCN	obscurin, cytoskeletal calmodulin and titin-interacting RhoGEF	ENSG00000154358	182.805	260.555	219.314	5142.37	5196.73	5653.17	6598.94	6185.69	5773.65	2667.94	2274.45	3316.59	8.26846	8.62078	8.44777	11.9526	11.9651	12.0656	12.2507	12.1732	12.0907	11.1791	10.9938	11.4337
			ENSG00000251467	0	0.972221	2.05929	3.23216	0	0	2.5182	1.10183	1.11224	0	0	4.71944	1.98977	2.03599	2.0852	2.13447	1.98958	1.98764	2.10541	2.0425	2.04302	1.99027	1.98931	2.1933
			ENSG00000260349	76.9707	54.4443	71.0454	202.818	213.252	188.256	32.7366	45.1752	64.5101	51.1055	65.0123	63.7125	6.29587	6.013	6.22875	7.17861	7.22706	7.10674	5.63808	5.8695	6.14935	5.96406	6.15552	6.13931
53938	PPIL3	peptidylprolyl isomerase like 3	ENSG00000240344	621.111	707.777	645.586	782.991	738.102	706.303	620.736	715.09	728.519	328.701	355.598	297.325	9.22287	9.36634	9.2652	9.47804	9.41262	9.36412	9.22217	9.37764	9.39817	8.5412	8.62361	8.43678
65990	ANTKMT	adenine nucleotide translocase lysine methyltransferase	ENSG00000103254	504.586	396.666	579.689	631.888	581.786	832.723	1290.58	895.79	761.886	693.409	363.478	606.448	9.04305	8.78576	9.19329	9.28733	9.19722	9.5916	10.0833	9.67272	9.49299	9.38917	8.69351	9.24244
23234	DNAJC9	DnaJ heat shock protein family (Hsp40) member C9	ENSG00000213551	437.236	408.333	501.436	163.224	177.02	162.834	123.392	121.202	107.888	427.428	363.478	437.728	8.62217	8.54881	8.77027	7.60089	7.68207	7.59827	7.32958	7.31186	7.20173	8.59773	8.42467	8.62332
79442	LRRC2	leucine rich repeat containing 2	ENSG00000163827	0	0	1.02964	0	0	0	2.5182	0	0	0	0	0	1.30261	1.30225	1.3543	1.30162	1.30249	1.30116	1.4235	1.30274	1.30278	1.30296	1.3023	1.30303
23324	MAN2B2	mannosidase alpha class 2B member 2	ENSG00000013288	3103.42	3266.66	3151.74	1249.23	1345.77	1310.23	1994.41	1829.04	2182.22	1132.45	1056.94	1093.73	11.4282	11.4875	11.4461	10.3982	10.4808	10.451	10.9223	10.8244	11.0245	10.29	10.2143	10.2518
3570	IL6R	interleukin 6 receptor	ENSG00000160712	66.2803	63.1943	95.7568	301.399	268.118	360.022	633.327	506.843	617.295	232.298	163.516	251.31	6.57672	6.53401	6.91112	8.05419	7.93166	8.24224	8.8537	8.60991	8.82564	7.78326	7.42797	7.86438
79085	SLC25A23	solute carrier family 25 member 23	ENSG00000125648	2075	2472.36	2269.33	2105.75	2015.55	2314.72	2294.08	2386.57	2515.89	2757.38	2798.49	2877.68	11.0521	11.2497	11.1528	11.0686	11.0196	11.1752	11.1651	11.2097	11.2695	11.3733	11.39	11.4216
257093	PSME2P1	proteasome activator subunit 2 pseudogene 1	ENSG00000238000	32.0711	18.4722	24.7114	11.3126	18.6337	13.0542	40.2912	39.666	33.3673	22.0683	7.88028	18.8778	4.66708	4.39636	4.53143	4.21429	4.40018	4.26098	4.7927	4.78433	4.68854	4.47665	4.11679	4.40597
100507437	LOC100507437	uncharacterized LOC100507437	ENSG00000251602	56.659	85.5554	56.6304	162.416	185.302	166.27	93.1734	103.572	73.408	65.0434	84.7131	73.1513	6.19482	6.5369	6.19426	7.11844	7.24377	7.14083	6.61126	6.70458	6.40669	6.30651	6.52837	6.40389
3488	IGFBP5	insulin like growth factor binding protein 5	ENSG00000115461	0	0	0	76.7639	57.9715	37.7886	41.5503	165.275	152.377	1.16149	0	1.17986	2.93654	2.90316	2.9232	5.99737	5.71082	5.29159	5.38311	6.81094	6.72241	3.20486	2.9077	3.21231
9788	MTSS1	MTSS I-BAR domain containing 1	ENSG00000170873	3614.42	5072.07	3859.1	3120.65	2876.84	2992.17	8.8137	24.2403	30.0306	692.248	853.041	926.19	11.5472	11.9475	11.6243	11.3752	11.2802	11.3261	6.12989	6.63324	6.77463	9.67188	9.90036	9.99124
			ENSG00000141140	3735.22	3457.22	3709.8	2539.67	2912.03	2803.91	1751.41	1701.23	1611.64	4796.95	3917.49	4253.4	11.8307	11.7426	11.8229	11.3943	11.5481	11.5055	10.9823	10.9505	10.8914	12.1177	11.8851	11.9794
23243	ANKRD28	ankyrin repeat domain 28	ENSG00000206560	1676.25	1623.61	1646.4	1605.58	1889.25	1615.98	1285.54	1661.56	1781.81	1624.92	1969.09	1452.41	10.7203	10.6846	10.7002	10.6721	10.855	10.6793	10.4272	10.7105	10.789	10.6855	10.9017	10.5606
105375519	LOC105375519	uncharacterized LOC105375519	ENSG00000273297	11.7594	1.94444	8.23714	200.394	150.105	229.48	135.983	120.1	107.888	1.16149	0	0	4.47913	3.81905	4.29331	6.80026	6.51165	6.93831	6.41422	6.29516	6.19313	3.75549	3.60164	3.62504
284836	LINC00319	long intergenic non-protein coding RNA 319	ENSG00000188660	145.389	117.639	176.069	23.4332	55.9011	32.2921	1843.32	1519.43	1651.68	40.6521	48.2667	74.3312	6.9514	6.72529	7.159	5.14599	5.96154	5.43283	9.86597	9.6352	9.73486	5.65387	5.81736	6.2477
4294	MAP3K10	mitogen-activated protein kinase kinase kinase 10	ENSG00000130758	524.898	446.249	612.638	1347	1319.89	1422.91	1745.11	1659.36	1655.02	396.068	339.837	365.757	9.14558	8.97084	9.31376	10.1942	10.171	10.2567	10.4905	10.4326	10.4296	8.84409	8.68312	8.76021
255231	MCOLN2	mucolipin 2	ENSG00000153898	51.3138	19.4444	54.5711	35.5538	27.9506	28.1697	62.955	102.47	112.337	0	2.95511	2.35972	5.23996	4.63705	5.28461	4.98975	4.83976	4.84435	5.38984	5.77594	5.8518	3.85696	4.02654	3.99911
29881	NPC1L1	NPC1 like intracellular cholesterol transporter 1	ENSG00000015520	2.13808	4.8611	2.05929	307.863	188.407	261.085	10.0728	20.9348	13.3469	16.2608	4.92518	4.71944	3.46408	3.72665	3.45157	7.0829	6.56498	6.90774	4.09848	4.57834	4.26746	4.39915	3.73279	3.72518
9920	KBTBD11	kelch repeat and BTB domain containing 11	ENSG00000176595	301.469	1201.66	362.434	617.343	443.068	523.544	119.614	125.609	123.459	2679.56	3413.15	3113.65	8.45486	9.98568	8.65149	9.23367	8.86883	9.05148	7.51475	7.56112	7.54438	10.9195	11.2058	11.097
11067	DEPP1	DEPP1 autophagy regulator	ENSG00000165507	1523.38	3074.16	1485.77	54.1387	59.0067	61.8359	7657.84	6067.79	7279.63	92.9191	78.8028	99.1083	10.143	10.9873	10.1132	6.47445	6.56111	6.60084	12.1025	11.8175	12.0403	7.01267	6.84468	7.0786
199745	THAP8	THAP domain containing 8	ENSG00000161277	101.559	82.6387	59.7193	378.163	369.568	493.313	115.837	103.572	73.408	61.5589	40.3865	54.2736	6.79216	6.60159	6.31353	8.11348	8.08869	8.3985	6.91645	6.8106	6.49522	6.34052	5.98783	6.23274
11214	AKAP13	A-kinase anchoring protein 13	ENSG00000170776	1781.02	1797.64	1489.89	2378.06	2320.93	2226.78	1490.77	1637.32	1706.18	1475.09	1414.51	1921.99	10.8408	10.8511	10.6456	11.1661	11.1386	11.0918	10.6462	10.7479	10.7932	10.6349	10.5902	10.9259
200765	TIGD1	tigger transposable element derived 1	ENSG00000221944	83.3849	123.472	85.4604	50.9066	39.3378	54.2782	293.37	337.161	290.295	205.584	190.112	234.792	6.44831	6.80614	6.47008	6.0298	5.83104	6.0813	7.65146	7.79258	7.64116	7.29706	7.22044	7.42868
79086	SMIM7	small integral membrane protein 7	ENSG00000214046	500.31	454.027	458.191	846.019	918.228	856.77	610.663	642.369	563.907	649.272	697.405	710.276	9.0941	8.99076	9.00047	9.66717	9.75818	9.6812	9.30914	9.36423	9.22278	9.3759	9.45413	9.47419
			ENSG00000228638	52.3829	39.861	52.5118	37.1699	43.4786	53.5911	83.1006	82.6375	77.857	63.8819	76.8328	38.9354	5.77548	5.58866	5.77723	5.5439	5.6459	5.79178	6.12388	6.11979	6.07367	5.92205	6.06359	5.5741
79006	METRN	meteorin, glial cell differentiation regulator	ENSG00000103260	2419.23	2628.88	2164.31	3780.01	2997.96	4018.64	8600.91	6868.83	6374.26	3369.48	2253.76	3105.39	11.2658	11.3599	11.1404	11.7751	11.5093	11.8458	12.7368	12.4713	12.3833	11.643	11.1859	11.5495
347252	IGFBPL1	insulin like growth factor binding protein like 1	ENSG00000137142	0	0	0	36.3618	66.2532	63.8971	0	0	0	3.48447	0	0	2.88217	2.87997	2.88128	4.08034	4.50872	4.48347	2.88642	2.88291	2.88315	3.1036	2.88026	2.88466
64411	ARAP3	ArfGAP with RhoGAP domain, ankyrin repeat and PH domain 3	ENSG00000120318	635.008	699.027	624.993	1385.79	1426.51	1295.81	1470.63	1412.55	1342.48	0	0.985036	1.17986	9.2696	9.37699	9.25189	10.1565	10.1899	10.079	10.225	10.1785	10.1197	4.82567	4.8886	4.95685
5860	QDPR	quinoid dihydropteridine reductase	ENSG00000151552	1058.35	941.109	1049.21	802.384	752.595	744.092	751.682	770.181	786.356	1641.18	1495.28	1512.58	10.0595	9.92933	10.0499	9.75407	9.68438	9.67193	9.68314	9.70951	9.73214	10.5533	10.4476	10.4606
29800	ZDHHC1	zinc finger DHHC-type containing 1	ENSG00000159714	116.525	148.75	102.964	670.674	550.73	772.948	831.006	690.849	747.427	196.292	215.723	252.49	7.2561	7.49559	7.13705	9.09207	8.8737	9.25076	9.33161	9.12484	9.21277	7.77581	7.87254	8.03598
57335	ZNF286A	zinc finger protein 286A	ENSG00000187607	102.628	119.583	124.587	170.497	130.436	133.291	187.606	232.487	259.153	104.534	110.324	82.5902	6.82286	6.96151	6.99924	7.29468	7.04169	7.0618	7.38654	7.59691	7.70489	6.8395	6.888	6.63171
490	ATP2B1	ATPase plasma membrane Ca2+ transporting 1	ENSG00000070961	2086.76	1615.83	1995.45	758.75	666.673	581.257	594.295	853.921	845.304	1530.84	1961.21	1538.54	10.914	10.6232	10.8629	9.78539	9.64596	9.49917	9.52332	9.9141	9.90304	10.5622	10.8432	10.5679
80152	CENPT	centromere protein T	ENSG00000102901	1443.2	994.582	1397.23	575.325	544.518	589.502	2047.3	1440.1	1157.84	691.086	565.41	634.765	10.3618	9.94343	10.3251	9.34349	9.28451	9.36966	10.7612	10.3594	10.1133	9.54227	9.32489	9.44988
400765	MIR137HG	MIR137 host gene	ENSG00000225206	0	0	1.02964	0	3.10562	0	0	0	0	23.2298	32.5062	27.1368	2.40458	2.40363	2.4608	2.40201	2.5636	2.4008	2.40642	2.4049	2.405	3.18599	3.37058	3.26778
			ENSG00000227184	23.5188	25.2777	20.5929	13.7367	30.021	37.1015	21.4047	12.1202	12.2347	88.2732	166.471	90.8492	5.03246	5.07751	4.95146	4.73034	5.19163	5.34013	4.97631	4.67621	4.68062	6.03549	6.60313	6.06044
3934	LCN2	lipocalin 2	ENSG00000148346	2.13808	14.5833	1.02964	73.5317	242.238	127.107	2450.21	1534.85	1606.08	10.4534	2.95511	7.07916	3.36963	4.5352	3.14847	6.09492	7.40622	6.68611	10.1489	9.58076	9.63569	4.2778	3.48397	4.00142
51188	SS18L2	SS18 like 2	ENSG00000008324	269.398	215.833	248.144	258.573	305.386	207.494	196.419	220.367	206.877	184.677	242.319	174.619	8.06152	7.83775	7.97771	8.01959	8.19048	7.79876	7.74579	7.85842	7.79611	7.68675	7.95363	7.63422
100507032	TMCC1-AS1	TMCC1 antisense RNA 1 (head to head)	ENSG00000271270	171.046	184.722	197.691	84.0362	43.4786	76.9513	187.606	244.607	229.122	145.186	147.755	139.224	7.0819	7.1576	7.22459	6.41619	5.86064	6.33795	7.17227	7.43794	7.37189	6.92294	6.94011	6.88277
100507495	SDCBP2-AS1	SDCBP2 antisense RNA 1	ENSG00000234684	87.6611	80.6943	71.0454	81.6121	69.3588	77.6384	156.128	132.22	149.041	112.664	105.399	107.367	6.49288	6.423	6.31784	6.43236	6.29831	6.39053	7.00781	6.85443	6.96461	6.71064	6.65199	6.66813
51054	PLEKHA8P1	pleckstrin homology domain containing A8 pseudogene 1	ENSG00000134297	156.08	173.055	131.794	71.1076	92.1333	76.2642	88.137	85.943	73.408	176.546	206.857	173.439	7.13914	7.23729	6.98122	6.43633	6.65887	6.4951	6.62048	6.59839	6.4639	7.25617	7.40936	7.23917
			ENSG00000238278	81.2469	76.8054	75.1639	156.76	134.577	116.801	138.501	135.525	166.836	34.8447	24.6259	29.4965	6.38851	6.34091	6.32281	6.97755	6.83542	6.70686	6.86156	6.84179	7.03569	5.72983	5.49813	5.61658
51276	ZNF571	zinc finger protein 571	ENSG00000180479	31.0021	29.1666	24.7114	53.3307	41.4082	41.911	42.8094	42.9715	34.4795	16.2608	20.6857	24.7771	4.9404	4.90628	4.81816	5.27024	5.11196	5.11993	5.13211	5.1347	5.00166	4.62855	4.73142	4.81971
50944	SHANK1	SH3 and multiple ankyrin repeat domains 1	ENSG00000161681	18.1736	15.5555	10.2964	77.5719	55.9011	133.291	26.4411	40.7678	34.4795	6.96894	4.92518	11.7986	4.65696	4.58088	4.40669	5.60526	5.35512	6.04972	4.8609	5.13297	5.02305	4.27706	4.18175	4.46164
			ENSG00000248092	246.948	311.111	260.5	303.015	364.392	336.662	5.0364	4.40733	0	200.938	250.199	257.21	7.75156	7.9941	7.80729	7.96643	8.16233	8.07832	4.80388	4.74089	4.32007	7.53888	7.76527	7.79384
5093	PCBP1	poly(rC) binding protein 1	ENSG00000169564	3157.94	3247.22	3877.64	3428.52	3133.57	3719.77	2333.11	2141.96	2075.44	3543.7	2843.8	3158.49	11.6	11.6317	11.8347	11.6937	11.5912	11.787	11.2581	11.1626	11.1275	11.7314	11.4811	11.6002
10361	NPM2	nucleophosmin/nucleoplasmin 2	ENSG00000158806	0	0	0	0	1.03521	1.37413	5.0364	0	0	0	0	0	2.10275	2.10159	2.10228	2.09961	2.17152	2.19025	2.39291	2.10314	2.10326	2.10384	2.10174	2.10406
81576	CCDC130	coiled-coil domain containing 130	ENSG00000104957	984.584	886.665	1005.96	1059.34	1124.23	1129.54	2086.33	1742	1406.99	529.639	435.386	525.038	9.91196	9.79554	9.93591	9.9937	10.0603	10.0656	10.7639	10.5567	10.3134	9.23337	9.02488	9.22404
6772	STAT1	signal transducer and activator of transcription 1	ENSG00000115415	9864.01	19269.4	9781.61	9675.48	11393.5	11122.9	1309.46	1831.25	1800.72	17643	22265.7	20121.3	13.2721	14.0473	13.2626	13.2501	13.4373	13.4097	11.0966	11.4347	11.4175	13.9441	14.2172	14.0981
26262	TSPAN17	tetraspanin 17	ENSG00000048140	2620.21	2629.86	2513.36	2940.46	2917.21	3073.93	1955.38	1886.34	2180	2139.46	1945.45	2168.58	11.3022	11.3064	11.2548	11.4339	11.4248	11.4848	10.9711	10.9308	11.0936	11.0724	10.9654	11.0877
5127	CDK16	cyclin dependent kinase 16	ENSG00000102225	6042.2	5974.3	6680.32	5348.42	5050.77	5505.45	4676.29	4221.12	4166.46	9015.48	7009.51	10021.7	12.535	12.5221	12.6496	12.3961	12.3313	12.429	12.2448	12.1315	12.1172	12.9909	12.7045	13.1121
56906	THAP10	THAP domain containing 10	ENSG00000129028	83.3849	93.3332	92.6679	92.9247	80.7461	79.0125	127.169	141.035	137.918	49.944	55.162	38.9354	6.43827	6.53436	6.5282	6.53059	6.41118	6.39274	6.80714	6.90146	6.88101	6.02755	6.10299	5.84588
57728	WDR19	WD repeat domain 19	ENSG00000157796	524.898	683.471	466.428	785.416	654.25	681.569	574.149	640.165	551.672	689.925	795.909	714.995	9.1082	9.39412	8.984	9.54645	9.34633	9.39108	9.2044	9.32257	9.16139	9.40439	9.56095	9.44348
283624	LINC00641	long intergenic non-protein coding RNA 641	ENSG00000258441	202.048	179.861	266.678	208.474	324.019	225.357	297.147	266.644	275.836	195.13	194.052	126.245	7.74432	7.62899	8.0251	7.77549	8.22645	7.85379	8.13643	8.02496	8.05974	7.7097	7.70408	7.29101
54496	PRMT7	protein arginine methyltransferase 7	ENSG00000132600	1344.85	1120	1343.68	618.959	562.117	610.114	911.588	785.607	720.733	1248.6	977.155	1051.26	10.2714	10.0654	10.2704	9.41246	9.30937	9.39691	9.83601	9.67198	9.57764	10.1875	9.9131	9.99453
6785	ELOVL4	ELOVL fatty acid elongase 4	ENSG00000118402	0	0	0	226.251	222.569	232.915	0	0	1.11224	3.48447	1.97007	3.53958	2.94683	2.93175	2.94076	6.65072	6.63213	6.68202	2.9749	2.95181	3.1288	3.41964	3.2324	3.42644
56992	KIF15	kinesin family member 15	ENSG00000163808	901.199	1001.39	918.442	340.993	394.413	390.253	64.2141	107.98	86.7549	542.415	567.381	492.002	9.64225	9.76131	9.66362	8.57667	8.73234	8.72077	6.94314	7.41491	7.21048	9.07802	9.12739	8.97146
51333	ZNF771	zinc finger protein 771	ENSG00000179965	164.632	95.2776	177.099	253.725	170.809	262.459	221.601	184.006	135.694	108.019	61.0722	86.1298	7.30753	6.79664	7.37837	7.73534	7.34321	7.76967	7.5991	7.41567	7.12286	6.91081	6.41287	6.70725
3200	HOXA3	homeobox A3	ENSG00000105997	1744.67	1727.64	1936.76	1502.15	1252.6	1701.17	1781.63	1844.47	1702.84	499.44	422.58	512.059	10.6805	10.6694	10.7994	10.5111	10.3072	10.6519	10.7043	10.7438	10.653	9.30736	9.13266	9.33365
101928445	RUFY1-AS1	RUFY1 antisense RNA 1	ENSG00000244945	9.62134	6.80554	11.3261	17.7769	15.5281	11.6801	17.6274	8.81466	7.7857	13.9379	18.7157	17.6979	3.70662	3.6228	3.75392	3.91355	3.86114	3.76313	3.90972	3.68347	3.6531	3.82212	3.93415	3.91138
23767	FLRT3	fibronectin leucine rich transmembrane protein 3	ENSG00000125848	24.5879	37.9166	4.11857	1182.16	1467.92	1253.89	15.1092	19.833	14.4592	337.993	420.61	346.879	5.25136	5.64848	4.00416	9.42879	9.68686	9.4992	4.85107	5.06617	4.80898	7.9672	8.21773	7.9967
64284	RAB17	RAB17, member RAS oncogene family	ENSG00000124839	0	0	1.02964	156.76	220.499	162.147	2.5182	4.40733	1.11224	2.32298	1.97007	2.35972	2.81764	2.80677	2.96486	6.00527	6.35422	6.04032	3.15776	3.33374	2.98248	3.13124	3.08028	3.13631
284023	RNF227	ring finger protein 227	ENSG00000179859	40.6234	64.1666	61.7786	65.4513	82.8165	73.516	143.537	116.794	109	108.019	132.98	115.626	5.81962	6.16417	6.13419	6.17977	6.37265	6.27384	6.85407	6.66897	6.60808	6.60011	6.78524	6.65998
10955	SERINC3	serine incorporator 3	ENSG00000132824	5194.45	6021.93	4748.71	4583.21	4552.84	4348.44	4775.76	5234.81	6217.44	3713.28	4774.47	4107.09	12.3079	12.4763	12.2056	12.1652	12.1577	12.1056	12.2121	12.3167	12.5126	11.9284	12.2117	12.0411
55330	BLOC1S4	biogenesis of lysosomal organelles complex 1 subunit 4	ENSG00000186222	410.511	369.444	369.642	877.532	720.503	983.19	618.218	563.037	513.856	447.173	369.388	438.908	8.75214	8.6401	8.6407	9.58236	9.36331	9.70965	9.19482	9.09275	8.99349	8.84367	8.63995	8.82367
23392	ECPAS	Ecm29 proteasome adaptor and scaffold	ENSG00000136813	9978.4	9604.57	9704.38	4073.33	4286.79	4081.17	3660.2	3810.14	4117.52	5600.7	5216.75	5331.79	13.1174	13.0729	13.085	12.0912	12.1486	12.0933	11.9715	12.0164	12.1033	12.4514	12.3706	12.3954
			ENSG00000255121	70.5565	46.6666	53.5414	37.1699	34.1618	37.1015	31.4775	19.833	18.9081	15.0994	16.7456	23.5972	5.83318	5.52513	5.62416	5.36879	5.31388	5.3674	5.26236	4.9957	4.97109	4.86272	4.90954	5.09057
			ENSG00000270504	109.042	121.528	86.49	133.327	198.76	197.875	674.877	647.878	643.989	80.1428	117.219	101.468	7.00572	7.10854	6.79128	7.19761	7.59341	7.589	8.88808	8.84284	8.83615	6.72336	7.07408	6.93857
			ENSG00000273008	14.9665	20.4166	18.5336	9.69649	12.4225	16.4896	17.6274	18.7312	12.2347	17.4223	9.85036	17.6979	3.99742	4.12237	4.08129	3.85664	3.93229	4.03425	4.06067	4.08564	3.92742	4.056	3.86153	4.06231
11336	EXOC3	exocyst complex component 3	ENSG00000180104	2080.35	2128.19	2264.18	1433.46	1385.11	1460.01	1624.24	1819.13	1767.35	1304.35	1206.67	1472.47	10.9173	10.9433	11.0142	10.4961	10.4577	10.5167	10.6365	10.7646	10.7319	10.3906	10.3041	10.5262
80758	PRR7	proline rich 7, synaptic	ENSG00000131188	336.747	209.027	351.108	458.967	349.9	703.555	703.837	581.768	460.468	613.266	294.526	451.887	8.48273	7.9918	8.52668	8.81196	8.52305	9.27739	9.27756	9.06869	8.81543	9.12628	8.34262	8.79521
			ENSG00000232815	59.8661	50.5555	63.8379	0.808041	2.07041	2.0612	16.3683	14.3238	21.1326	4.64596	0.985036	4.71944	4.90338	4.78339	4.95047	3.49244	3.56964	3.56268	4.12194	4.06166	4.24793	3.70117	3.50697	3.7048
153364	MBLAC2	metallo-beta-lactamase domain containing 2	ENSG00000176055	50.2448	107.916	54.5711	116.358	77.6404	97.5633	64.2141	84.8411	76.7447	124.279	159.576	101.468	5.9303	6.55323	5.99279	6.61965	6.27339	6.46612	6.11993	6.34713	6.26383	6.67756	6.90425	6.49944
338324	S100A7A	S100 calcium binding protein A7A	ENSG00000184330	0	1.94444	4.11857	0.808041	2.07041	2.0612	1.2591	4.40733	2.22449	0	0.985036	1.17986	2.34849	2.51995	2.67675	2.41911	2.53093	2.52473	2.46879	2.69568	2.54405	2.3513	2.4393	2.46047
22839	DLGAP4	DLG associated protein 4	ENSG00000080845	3756.6	4045.41	3996.04	2667.34	2691.54	2544.89	3865.43	3726.4	3810.54	2468.16	2396.59	2917.79	11.8078	11.8918	11.8779	11.42	11.4301	11.3675	11.8402	11.7986	11.824	11.3336	11.3011	11.521
100652853	LINC01023	long intergenic non-protein coding RNA 1023	ENSG00000272523	18.1736	7.77776	8.23714	60.603	50.7251	58.4005	89.3961	83.7393	68.959	20.9068	13.7905	23.5972	4.60639	4.25876	4.27819	5.36332	5.23269	5.33622	5.6638	5.61205	5.46001	4.67895	4.47603	4.74481
79668	PARP8	poly(ADP-ribose) polymerase family member 8	ENSG00000151883	237.326	304.305	191.514	559.164	580.75	562.019	474.68	699.664	706.274	918.738	966.32	881.356	8.19778	8.45438	7.98115	9.10414	9.14545	9.10971	8.92656	9.35004	9.36042	9.65306	9.70979	9.60656
590	BCHE	butyrylcholinesterase	ENSG00000114200	1.06904	1.94444	0	2491.19	2886.15	2597.79	0	0	0	58.0745	50.2368	54.2736	2.92566	3.08644	2.61872	10.2727	10.4553	10.3249	2.73417	2.65725	2.66262	5.83449	5.67836	5.76144
684	BST2	bone marrow stromal cell antigen 2	ENSG00000130303	11354.3	11343.9	11185	651.281	1097.32	1084.19	554.004	2579.39	1960.88	62.7204	66.9824	67.252	12.9549	12.9538	12.9366	9.64904	10.2221	10.2086	9.47563	11.1942	10.8784	7.38665	7.43636	7.44399
94031	HTRA3	HtrA serine peptidase 3	ENSG00000170801	11.7594	26.25	5.14821	0	2.07041	2.74826	3.7773	1.10183	0	0	0	0	3.34478	3.75773	3.06346	2.74364	2.89063	2.92811	2.9929	2.82853	2.75032	2.75138	2.74755	2.75178
			ENSG00000253669	87.6611	94.3054	117.379	25.0493	40.373	38.4757	31.4775	33.055	38.9285	60.3974	69.9375	56.6333	6.30711	6.3699	6.56197	5.37547	5.69532	5.65937	5.52471	5.55634	5.66963	6.00038	6.11845	5.94974
			ENSG00000213865	95.1444	91.3887	76.1936	47.6744	33.1266	42.598	143.537	113.489	96.7651	110.341	131.01	107.367	6.41837	6.38416	6.23223	5.86505	5.60992	5.78229	6.78074	6.57122	6.43278	6.54645	6.69894	6.52256
9088	PKMYT1	protein kinase, membrane associated tyrosine/threonine 1	ENSG00000127564	3455.13	2901.11	4034.14	1330.03	1645.98	1561.7	477.199	524.473	530.54	2238.19	1451.94	1781.59	11.548	11.3457	11.7285	10.4614	10.6999	10.6408	9.35968	9.45695	9.46892	11.0481	10.5592	10.7891
317749	DHRS4L2	dehydrogenase/reductase 4 like 2	ENSG00000187630	198.841	229.444	199.751	315.136	250.52	318.798	593.036	517.862	501.621	117.31	139.875	139.224	7.75308	7.8977	7.75763	8.22517	7.98749	8.2373	8.90021	8.75336	8.71896	7.24001	7.40669	7.40267
			ENSG00000232611	8.5523	18.4722	9.26679	12.9287	10.3521	4.80946	142.278	107.98	74.5203	12.7764	7.88028	11.7986	3.81892	4.15271	3.84751	3.98131	3.8896	3.64401	5.6222	5.38049	5.07503	3.97708	3.79021	3.94316
57509	MTUS1	microtubule associated scaffold protein 1	ENSG00000129422	638.216	690.277	634.26	296.551	330.231	223.296	1160.89	1668.18	1628.32	58.0745	47.2817	57.8132	9.15604	9.24355	9.14914	8.32198	8.43667	8.02387	9.83178	10.2503	10.2222	6.72584	6.54605	6.72219
7633	ZNF79	zinc finger protein 79	ENSG00000196152	220.222	200.277	170.921	201.202	229.816	217.113	357.584	415.391	364.816	91.7577	92.5933	107.367	7.74388	7.64888	7.49226	7.65347	7.78685	7.72967	8.24149	8.39922	8.2626	6.90688	6.91431	7.04978
79659	DYNC2H1	dynein cytoplasmic 2 heavy chain 1	ENSG00000187240	248.017	249.861	156.506	305.439	263.977	215.051	203.974	256.727	279.173	87.1117	102.444	66.0722	8.01873	8.02641	7.54832	8.23758	8.08388	7.87063	7.81683	8.05476	8.14265	6.98296	7.13426	6.73253
6525	SMTN	smoothelin	ENSG00000183963	5371.92	3978.33	5652.74	1007.63	1319.89	1170.76	2009.52	1966.77	1915.28	10546.3	7307.98	9587.55	12.2196	11.8721	12.279	10.346	10.636	10.5063	11.0985	11.0746	11.0451	13.0137	12.5799	12.9007
59341	TRPV4	transient receptor potential cation channel subfamily V member 4	ENSG00000111199	6.41423	0	7.2075	0	1.03521	0.687065	3.7773	4.40733	0	384.453	245.274	370.476	3.18413	2.36094	3.24749	2.33534	2.56265	2.46122	2.94021	3.00042	2.38138	6.11873	5.86066	6.09435
126731	CCSAP	centriole, cilia and spindle associated protein	ENSG00000154429	343.161	458.888	427.302	237.564	204.971	217.8	83.1006	109.081	88.9794	214.876	279.75	211.195	8.26676	8.57543	8.49905	7.88613	7.73677	7.79789	6.87619	7.12414	6.93681	7.78433	8.0539	7.76692
			ENSG00000220848	24.5879	24.3055	30.8893	16.9689	19.6689	26.1085	11.3319	6.611	13.3469	20.9068	13.7905	27.1368	4.39843	4.39297	4.51274	4.2331	4.29552	4.42825	4.08956	3.95158	4.14302	4.32261	4.15427	4.4467
84858	ZNF503	zinc finger protein 503	ENSG00000165655	243.741	323.749	320.219	540.579	518.638	652.025	673.618	951.984	718.509	166.093	192.082	139.224	8.14685	8.44198	8.43048	8.99132	8.94616	9.1968	9.23247	9.61798	9.30388	7.76048	7.9047	7.58844
440957	SMIM4	small integral membrane protein 4	ENSG00000168273	358.128	292.638	407.739	292.511	225.675	260.398	506.158	376.827	323.663	202.099	180.262	161.641	8.44412	8.23279	8.58161	8.2323	7.96606	8.11204	8.81334	8.49789	8.33783	7.85491	7.74065	7.63383
			ENSG00000270195	43.8306	31.1111	42.2154	11.3126	16.5633	11.6801	13.8501	12.1202	13.3469	27.8757	22.6558	27.1368	4.92365	4.71872	4.90015	4.2586	4.40668	4.26916	4.33476	4.28444	4.32004	4.65797	4.55085	4.64356
10045	SH2D3A	SH2 domain containing 3A	ENSG00000125731	137.906	90.4165	99.8754	442.806	393.378	415.674	1091.64	982.835	943.182	192.807	239.364	241.871	7.34368	6.93417	7.02901	8.56304	8.43426	8.49433	9.57139	9.45154	9.40469	7.68199	7.90577	7.91666
140688	NOL4L	nucleolar protein 4 like	ENSG00000197183	1584.31	1866.66	1697.88	1490.03	1331.27	1237.4	1583.95	1678.09	1341.36	941.968	903.278	1198.74	10.5504	10.7368	10.6289	10.4811	10.3543	10.2724	10.5502	10.6156	10.3628	9.9696	9.92342	10.2369
7404	UTY	ubiquitously transcribed tetratricopeptide repeat containing, Y-linked	ENSG00000183878	472.515	352.916	384.057	505.025	522.779	366.206	0	0	0	0	0	0	8.43563	8.10949	8.20342	8.51119	8.54985	8.15107	3.8823	3.8351	3.83834	3.85345	3.79747	3.85898
101927497	CDK6-AS1	CDK6 antisense RNA 1	ENSG00000237819	25.6569	22.3611	11.3261	2.42412	2.07041	0.687065	15.1092	14.3238	12.2347	69.6894	104.414	83.7701	4.30957	4.23286	3.91282	3.51904	3.50306	3.41041	4.03626	4.01195	3.94428	4.98411	5.31222	5.12897
95	ACY1	aminoacylase 1	ENSG00000243989	21.3808	30.1388	36.0375	48.4824	44.5139	46.7204	88.137	68.3137	65.6223	37.1677	31.5211	31.8562	4.87232	5.05046	5.15605	5.34632	5.28981	5.32201	5.7413	5.57567	5.54877	5.17502	5.07621	5.08248
219749	ZNF25	zinc finger protein 25	ENSG00000175395	187.082	225.555	151.358	199.586	184.267	151.154	191.383	233.589	239.132	103.373	160.561	116.806	7.47953	7.66428	7.27502	7.54311	7.46474	7.27366	7.50168	7.69919	7.72274	6.92156	7.33149	7.03251
644903	GCC2-AS1	GCC2 antisense RNA 1	ENSG00000214184	12.8285	13.6111	14.415	47.6744	35.197	46.7204	18.8865	18.7312	26.6938	6.96894	17.7306	17.6979	4.19047	4.21255	4.23512	4.86309	4.67522	4.85053	4.35031	4.34645	4.52048	4.00227	4.32179	4.3212
79741	CCDC7	coiled-coil domain containing 7	ENSG00000216937	24.5879	53.4721	26.7707	40.402	47.6195	34.3533	17.6274	24.2403	24.4693	23.2298	29.5511	16.518	4.79798	5.25236	4.84215	5.07891	5.17998	4.98184	4.64409	4.7908	4.79558	4.76964	4.89575	4.61719
25845	PP7080	uncharacterized LOC25845	ENSG00000188242	465.031	387.916	516.881	105.853	131.471	129.168	221.601	220.367	162.387	363.546	214.738	323.282	8.58806	8.39471	8.70181	7.09262	7.29756	7.27983	7.81313	7.80745	7.50259	8.32589	7.78122	8.20245
			ENSG00000260404	188.151	196.389	190.484	353.922	385.097	259.024	323.589	323.939	258.04	150.994	130.025	160.461	7.48766	7.5307	7.50003	8.1386	8.22774	7.81288	8.04368	8.04502	7.80851	7.26991	7.12473	7.32959
8558	CDK10	cyclin dependent kinase 10	ENSG00000185324	1902.89	1620.69	2017.07	2489.57	2406.85	2449.39	4945.74	4517.52	3768.28	3555.32	2722.64	3508.9	10.9732	10.7945	11.0384	11.2756	11.2373	11.2572	12.0645	11.9592	11.7494	11.6824	11.3772	11.6673
27340	UTP20	UTP20 small subunit processome component	ENSG00000120800	2423.51	1920.14	2858.29	862.179	1012.43	870.512	582.963	711.784	759.662	2722.53	2775.83	2334.94	11.1258	10.8602	11.3156	9.97008	10.1456	9.98048	9.5515	9.76344	9.83335	11.2594	11.2818	11.0831
283537	SLC46A3	solute carrier family 46 member 3	ENSG00000139508	29.9331	50.5555	27.8004	36.3618	35.197	25.4214	303.443	293.088	331.448	34.8447	36.4463	30.6764	5.2874	5.68227	5.23559	5.42728	5.40395	5.17186	7.33433	7.2995	7.42497	5.39703	5.42958	5.30532
79739	TTLL7	tubulin tyrosine ligase like 7	ENSG00000137941	274.743	220.694	177.099	42.0181	70.394	51.5299	217.824	262.236	256.928	105.696	99.4886	70.7916	7.78618	7.56406	7.34533	6.06018	6.48884	6.22312	7.55058	7.7385	7.71764	6.8532	6.79734	6.49433
150368	PHETA2	PH domain containing endocytic trafficking adaptor 2	ENSG00000177096	183.875	69.9999	83.4011	4.84824	4.14082	5.49652	18.8865	9.9165	11.1224	0	0.985036	1.17986	6.20488	5.32387	5.474	3.7371	3.69644	3.77538	4.36378	4.0196	4.0742	3.3622	3.44702	3.47433
339456	TMEM52	transmembrane protein 52	ENSG00000178821	25.6569	52.4999	33.9782	60.603	55.9011	48.0946	96.9506	72.721	80.0815	9.29191	4.92518	3.53958	4.83644	5.30091	5.00618	5.40651	5.34622	5.2393	5.77276	5.54417	5.61963	4.36702	4.17986	4.1163
8667	EIF3H	eukaryotic translation initiation factor 3 subunit H	ENSG00000147677	7214.94	7792.35	8556.33	5388.82	4921.37	4737.31	3798.7	4350.04	4255.44	9228.03	9901.58	8871.37	12.7854	12.8738	12.9815	12.4534	12.3511	12.3084	12.0633	12.2131	12.1887	13.0689	13.1507	13.0233
91355	LRP5L	LDL receptor related protein 5 like	ENSG00000100068	91.9373	88.4721	58.6896	138.983	169.774	121.611	421.798	404.373	271.387	91.7577	55.162	97.9284	6.70556	6.67091	6.31772	7.08866	7.28145	6.96238	8.20332	8.1594	7.74892	6.70397	6.26677	6.76279
			ENSG00000260025	45.9686	25.2777	36.0375	298.167	296.069	323.608	377.73	475.992	395.958	44.1366	54.177	67.252	5.94919	5.47589	5.74856	7.75103	7.74308	7.83797	8.0017	8.25164	8.0526	5.91576	6.08953	6.28179
51676	ASB2	ankyrin repeat and SOCS box containing 2	ENSG00000100628	29.9331	13.6111	20.5929	146.255	160.457	146.345	36.5139	29.7495	17.7959	62.7204	48.2667	68.4319	5.43351	4.94892	5.18711	6.75211	6.83948	6.753	5.57663	5.42949	5.10063	5.99899	5.78748	6.07169
51334	PRR16	proline rich 16	ENSG00000184838	2.13808	1.94444	3.08893	10.5045	12.4225	19.9249	69.2505	65.0082	70.0713	10.4534	49.2518	12.9785	3.66841	3.65527	3.71969	4.0398	4.10753	4.32731	5.13066	5.08353	5.14038	4.04006	4.88187	4.1264
57520	HECW2	HECT, C2 and WW domain containing E3 ubiquitin protein ligase 2	ENSG00000138411	135.768	217.777	137.972	534.923	485.512	475.449	42.8094	61.7027	78.9692	63.8819	38.4164	50.734	7.16851	7.64201	7.18425	8.59532	8.48941	8.46718	6.1281	6.43514	6.65586	6.46605	6.03742	6.26757
84330	ZNF414	zinc finger protein 414	ENSG00000133250	220.222	209.027	287.27	164.032	151.14	180.698	251.82	230.283	205.765	335.67	223.603	313.843	7.90034	7.84719	8.17458	7.60399	7.52402	7.70004	8.03797	7.94601	7.83138	8.33802	7.91583	8.2672
1213	CLTC	clathrin heavy chain	ENSG00000141367	16746.5	18038.6	16123.2	14166.6	15199.9	14092.4	11566.1	12733.9	15730.4	21550.3	22834.1	20461.1	14.0241	14.1092	13.9808	13.8338	13.9136	13.8279	13.6089	13.7145	13.9526	14.3128	14.3789	14.2535
283871	PGP	phosphoglycolate phosphatase	ENSG00000184207	1259.33	1058.75	1295.29	1819.71	1554.88	2060.51	231.674	207.145	166.836	1155.68	879.637	901.413	10.2137	10.0187	10.2455	10.6329	10.4529	10.776	8.39802	8.28588	8.07434	10.1169	9.81222	9.83935
27346	TMEM97	transmembrane protein 97	ENSG00000109084	1232.6	1267.78	1385.9	1361.55	1090.07	1129.54	355.066	352.587	355.918	1389.14	1382	1139.75	10.1982	10.2298	10.3304	10.3104	10.0604	10.1002	8.84929	8.84175	8.8515	10.333	10.3272	10.1102
63941	NECAB3	N-terminal EF-hand calcium binding protein 3	ENSG00000125967	1272.15	1085.97	1037.88	963.993	788.827	905.552	1722.45	1566.81	1477.06	643.465	321.122	628.866	10.1861	10.008	9.95722	9.87477	9.65245	9.80518	10.5308	10.4226	10.3554	9.42931	8.69371	9.40435
3768	KCNJ12	potassium inwardly rectifying channel subfamily J member 12	ENSG00000184185	1.06904	0	1.02964	8.88845	6.21124	26.1085	1.2591	1.10183	6.67346	49.944	57.1321	63.7125	3.32803	3.19196	3.32085	3.92084	3.76172	4.58669	3.36135	3.33393	3.79395	5.09336	5.20837	5.30149
			ENSG00000272702	14.9665	13.6111	10.2964	20.201	26.9154	28.1697	69.2505	49.5825	35.5918	5.80745	3.94014	3.53958	4.13262	4.09461	3.99443	4.26488	4.40957	4.43496	5.0048	4.77557	4.56731	3.83702	3.75913	3.74409
			ENSG00000260805	5.34519	9.72221	2.05929	21.0091	24.8449	24.7343	28.9593	36.3605	34.4795	8.13042	11.8204	15.3382	3.89716	4.05816	3.7526	4.37502	4.46106	4.45908	4.54456	4.67855	4.64638	4.004	4.12644	4.23047
120071	LARGE2	LARGE xylosyl- and glucuronyltransferase 2	ENSG00000165905	2.13808	0	1.02964	152.72	199.795	166.27	1.2591	0	1.11224	3.48447	4.92518	15.3382	3.30293	3.04598	3.1808	6.02441	6.29226	6.10945	3.22207	3.05797	3.19603	3.43226	3.54289	4.11564
164	AP1G1	adaptor related protein complex 1 subunit gamma 1	ENSG00000166747	3810.05	3891.8	3721.13	4428.06	4280.58	4024.14	2326.82	2461.5	2724.99	5554.24	6060.92	5062.78	11.9398	11.9638	11.9131	12.1103	12.0717	12.0016	11.3897	11.4516	11.5642	12.3694	12.4699	12.2632
51703	ACSL5	acyl-CoA synthetase long chain family member 5	ENSG00000197142	74.8326	112.778	116.35	1.61608	0	3.43533	13.8501	13.222	11.1224	4.64596	10.8354	9.43888	5.90289	6.31145	6.34287	3.43714	3.20782	3.66327	4.46733	4.43112	4.31474	3.83605	4.29332	4.21297
728730	MAP4K3-DT	MAP4K3 divergent transcript	ENSG00000231312	86.5921	99.1665	68.9861	413.717	445.139	382.695	679.914	632.452	651.774	76.6583	84.7131	73.1513	6.70767	6.83647	6.49637	8.30733	8.38672	8.22299	8.85432	8.7738	8.80733	6.5941	6.68669	6.55095
2920	CXCL2	C-X-C motif chemokine ligand 2	ENSG00000081041	33.1402	9.72221	33.9782	194.738	207.041	154.59	452.017	679.831	424.877	20.9068	27.581	25.9569	5.48418	4.64891	5.50399	7.13097	7.19348	6.8962	8.02539	8.46605	7.95814	5.1353	5.33847	5.29462
2982	GUCY1A1	guanylate cyclase 1 soluble subunit alpha 1	ENSG00000164116	120.801	189.583	139.002	698.147	699.799	700.119	332.402	423.104	385.948	656.241	690.51	622.966	7.23702	7.69004	7.37583	9.09512	9.09755	9.0984	8.28007	8.54107	8.44118	9.02551	9.08263	8.96743
5158	PDE6B	phosphodiesterase 6B	ENSG00000133256	1.06904	2.91666	2.05929	150.296	164.598	242.534	7.5546	22.0367	7.7857	20.9068	30.5361	33.0361	3.79874	3.96406	3.89194	6.52218	6.61018	6.99962	4.30198	4.90071	4.31029	4.86568	5.13311	5.19286
337873	H2BC20P	H2B clustered histone 20, pseudogene	ENSG00000261716	104.766	140	82.3714	56.5628	63.1476	58.4005	375.212	297.495	303.642	83.6272	117.219	83.7701	6.72823	6.99696	6.51364	6.19418	6.28621	6.21995	7.98037	7.73996	7.76094	6.52709	6.8311	6.52861
89832	CHRFAM7A	CHRNA7 (exons 5-10) and FAM7A (exons A-E) fusion	ENSG00000166664	0	0	0	37.1699	43.4786	39.1627	7.5546	11.0183	5.56121	0	0	0	3.02766	3.02636	3.02713	4.05166	4.14323	4.08292	3.35824	3.47483	3.28246	3.02889	3.02654	3.02914
10549	PRDX4	peroxiredoxin 4	ENSG00000123131	4733.7	4678.33	4516.01	2697.24	2674.97	2568.94	1197.4	1229.65	1309.11	2888.62	2525.63	3140.79	12.0686	12.055	12.0142	11.4253	11.416	11.3703	10.53	10.5583	10.6256	11.5029	11.3512	11.5979
353497	POLN	DNA polymerase nu	ENSG00000130997	6.41423	5.83332	4.11857	19.393	14.4929	14.4284	51.6231	46.277	38.9285	6.96894	7.88028	8.25902	3.69602	3.6735	3.60556	4.07656	3.95191	3.94994	4.62588	4.55558	4.44773	3.71688	3.74833	3.76229
57122	NUP107	nucleoporin 107	ENSG00000111581	2021.55	2177.77	2229.18	1560.33	1709.12	1642.77	763.014	842.902	776.345	2728.34	2916.69	2439.95	10.9607	11.045	11.0715	10.6695	10.7715	10.7271	9.88906	9.99486	9.90729	11.3022	11.3789	11.1744
100507062	PSMD6-AS2	PSMD6 antisense RNA 2	ENSG00000239653	22.4498	32.0833	23.6818	31.5136	33.1266	26.7955	25.182	25.3422	21.1326	18.5838	24.6259	21.2375	4.68875	4.87632	4.71488	4.86637	4.89438	4.77799	4.74598	4.74913	4.66009	4.60233	4.73444	4.66252
54810	GIPC2	GIPC PDZ domain containing family member 2	ENSG00000137960	0	0.972221	2.05929	0.808041	2.07041	3.43533	2.5182	0	1.11224	0	0.985036	0	2.12309	2.17195	2.22394	2.16294	2.22447	2.2842	2.24538	2.12331	2.17949	2.12371	2.17265	2.12384
25999	CLIP3	CAP-Gly domain containing linker protein 3	ENSG00000105270	20.3117	26.25	21.6225	1612.85	1358.19	1667.51	132.205	104.674	76.7447	16.2608	15.7606	17.6979	5.22737	5.44181	5.27772	9.88228	9.67773	9.922	7.03045	6.78397	6.46401	5.05443	5.02106	5.12126
22829	NLGN4Y	neuroligin 4 Y-linked	ENSG00000165246	236.257	155.555	251.233	228.676	250.52	235.663	1.2591	0	0	1.16149	0	0	7.43307	6.99936	7.4982	7.39936	7.49517	7.43142	4.02128	3.82448	3.82672	3.9936	3.79867	3.84104
9948	WDR1	WD repeat domain 1	ENSG00000071127	36865.8	30484	40711.1	10675.8	10710.2	11303.6	12446.2	12738.3	14386.9	29038.4	26060.1	28380.4	14.9927	14.7708	15.1092	13.5765	13.58	13.6399	13.7473	13.7732	13.91	14.7143	14.5888	14.6877
11017	SNRNP27	small nuclear ribonucleoprotein U4/U6.U5 subunit 27	ENSG00000124380	648.906	520.138	612.638	534.115	514.497	569.577	807.083	683.137	629.529	408.844	457.057	449.527	9.28343	9.04347	9.22086	9.07207	9.03173	9.14169	9.52003	9.33932	9.25044	8.78883	8.90533	8.88784
8326	FZD9	frizzled class receptor 9	ENSG00000188763	0	0.972221	0	38.786	91.0981	70.0807	107.023	109.081	111.224	17.4223	22.6558	12.9785	3.78908	3.86828	3.78632	5.2101	5.89566	5.67379	6.03665	6.05433	6.07171	4.69043	4.84541	4.53409
100506127	GVQW3	GVQW motif containing 3	ENSG00000179240	38.4854	53.4721	31.9189	50.0985	38.3026	34.3533	18.8865	37.4623	16.6836	39.4906	31.5211	33.0361	5.19007	5.40738	5.07673	5.36277	5.18712	5.12034	4.80123	5.17329	4.74476	5.20621	5.06937	5.09708
			ENSG00000273066	335.678	558.055	264.618	46.0583	37.2674	41.911	37.773	60.6008	20.0204	34.8447	28.566	31.8562	7.60831	8.16701	7.36033	5.69251	5.51826	5.613	5.53028	5.93014	5.05431	5.46514	5.30938	5.39482
440519	ZNF724	zinc finger protein 724	ENSG00000196081	95.1444	84.5832	88.5493	80.8041	118.013	100.312	3.7773	2.20367	0	123.118	146.77	102.648	6.29658	6.19532	6.23449	6.15668	6.48736	6.34361	4.48046	4.36866	4.19844	6.52526	6.68678	6.36281
84765	ZNF577	zinc finger protein 577	ENSG00000161551	113.318	129.305	106.053	0	0	0	0	0	0	19.7453	23.6409	33.0361	5.82907	5.9518	5.76872	3.37713	3.3937	3.36797	3.40929	3.39842	3.39915	4.45736	4.57308	4.80561
6760	SS18	SS18 subunit of BAF chromatin remodeling complex	ENSG00000141380	2481.24	2472.36	2738.85	1321.15	1532.1	1386.5	1009.8	929.947	841.968	2377.57	3062.48	2569.74	11.228	11.2239	11.3407	10.5214	10.6854	10.5747	10.2284	10.1399	10.0341	11.1794	11.4687	11.2679
80313	LRRC27	leucine rich repeat containing 27	ENSG00000148814	190.289	179.861	165.773	262.613	201.865	269.33	324.848	409.882	340.346	325.217	290.585	329.181	7.65695	7.60111	7.52104	7.98175	7.71571	8.00766	8.2011	8.44535	8.2498	8.20234	8.08571	8.21495
55509	BATF3	basic leucine zipper ATF-like transcription factor 3	ENSG00000123685	18.1736	17.5	27.8004	69.4915	68.3236	61.8359	754.2	663.304	660.672	74.3353	101.459	89.6694	5.09556	5.06659	5.41008	6.19611	6.1807	6.08857	8.67364	8.53165	8.52721	6.25904	6.55521	6.4361
6667	SP1	Sp1 transcription factor	ENSG00000185591	3498.96	4086.24	3688.18	4667.24	4062.15	4386.22	3483.93	3396.95	3575.86	4542.58	4492.75	4518.87	11.8197	11.9951	11.879	12.1465	11.9884	12.0758	11.8149	11.7866	11.8442	12.1157	12.1031	12.1097
89853	MVB12B	multivesicular body subunit 12B	ENSG00000196814	474.653	302.361	484.962	526.034	424.434	529.727	649.695	677.627	732.968	293.857	229.513	298.505	8.70738	8.22129	8.73092	8.82033	8.58553	8.82812	9.05366	9.1007	9.18846	8.19103	7.9317	8.20766
			ENSG00000267106	70.5565	105	63.8379	68.6835	90.0629	81.0737	270.706	224.774	244.693	108.019	117.219	96.7485	6.22513	6.56951	6.14218	6.20243	6.43384	6.34283	7.46151	7.28145	7.36358	6.59469	6.66874	6.4966
9678	PHF14	PHD finger protein 14	ENSG00000106443	1046.59	1045.14	1091.42	1385.79	1478.27	1495.74	779.382	913.42	788.58	1447.22	1565.22	1453.59	10.1076	10.106	10.154	10.4203	10.4929	10.5061	9.78614	9.95808	9.79869	10.469	10.5573	10.4739
126433	FBXO27	F-box protein 27	ENSG00000161243	245.879	519.166	421.124	2498.46	2315.76	2670.62	799.528	830.782	774.121	6.96894	2.95511	7.07916	8.0875	8.90968	8.67582	10.7347	10.644	10.8144	9.39963	9.44373	9.36274	5.09374	4.72872	5.10383
81846	SBF2	SET binding factor 2	ENSG00000133812	780.398	629.999	626.023	649.665	665.637	606.679	723.982	745.941	985.447	929.191	964.35	1030.02	9.61154	9.3773	9.37044	9.41069	9.4372	9.3363	9.5291	9.56188	9.87018	9.80468	9.84606	9.9196
9244	CRLF1	cytokine receptor like factor 1	ENSG00000006016	8.5523	11.6666	0	242.412	261.907	248.718	64.2141	66.11	88.9794	5.80745	4.92518	3.53958	4.26364	4.42813	3.53227	6.9839	7.06271	7.01082	5.69828	5.72474	5.99579	4.09129	4.01768	3.91715
			ENSG00000269430	0	0	0	0.808041	0	0	1.2591	1.10183	4.44897	0	0	0	1.9824	1.98166	1.9821	2.02648	1.98214	1.97947	2.0532	2.04407	2.20534	1.9831	1.98176	1.98323
11044	TENT4A	terminal nucleotidyltransferase 4A	ENSG00000112941	2597.76	2677.5	2845.93	1069.04	1291.94	1134.34	683.691	749.247	754.101	1065.09	1037.24	1117.33	11.1182	11.1532	11.2239	10.1103	10.3218	10.1762	9.62042	9.71949	9.72651	10.1062	10.0767	10.1594
4166	CHST6	carbohydrate sulfotransferase 6	ENSG00000183196	1.06904	0	0	16.1608	17.5985	15.1154	33.9957	17.6293	17.7959	0	0	0	3.27158	3.19174	3.19349	3.94099	3.98409	3.90806	4.36971	3.98491	3.98976	3.19745	3.19214	3.198
23275	POFUT2	protein O-fucosyltransferase 2	ENSG00000186866	3443.37	2986.66	3434.89	3322.66	3336.47	3076.68	3986.31	3779.29	3598.11	799.105	704.3	840.061	11.6294	11.466	11.6265	11.5883	11.5931	11.5	11.7985	11.7368	11.68	10.007	9.8739	10.0601
387066	SNHG5	small nucleolar RNA host gene 5	ENSG00000203875	5370.85	4995.27	5102.91	5779.91	5252.63	5658.67	1290.58	1280.33	1124.48	3036.13	3077.25	2788.01	12.2475	12.1636	12.1882	12.3327	12.2217	12.3081	10.648	10.6393	10.5004	11.594	11.6092	11.4977
246126	TXLNGY	taxilin gamma pseudogene, Y-linked	ENSG00000131002	784.674	555.138	724.869	294.127	340.583	244.595	0	0	0	0	0	0	9.02223	8.62509	8.93077	7.91266	8.07471	7.71048	3.8347	3.78524	3.78864	3.80448	3.74571	3.81028
3660	IRF2	interferon regulatory factor 2	ENSG00000168310	552.693	556.11	506.584	755.518	717.398	704.929	684.95	773.487	768.56	825.819	752.567	755.111	9.14901	9.15567	9.05498	9.49082	9.43372	9.41448	9.38284	9.51673	9.50967	9.58924	9.48647	9.49016
596	BCL2	BCL2 apoptosis regulator	ENSG00000171791	181.736	369.444	259.47	926.015	965.847	1050.52	117.096	182.904	186.857	707.347	1291.38	1139.75	7.82801	8.56824	8.19418	9.58158	9.62908	9.72464	7.39495	7.83458	7.85627	9.27899	9.96017	9.81715
8501	SLC43A1	solute carrier family 43 member 1	ENSG00000149150	91.9373	115.694	64.8675	18.5849	24.8449	8.24478	219.083	206.043	218	10.4534	5.91021	2.35972	6.29813	6.51185	5.98742	5.03238	5.23119	4.57423	7.1352	7.07389	7.13064	4.70853	4.44676	4.19666
441869	ANKRD65	ankyrin repeat domain 65	ENSG00000235098	0	0	0	0	1.03521	0	7.5546	5.50917	4.44897	2.32298	0	0	2.0854	2.0847	2.08511	2.08352	2.13964	2.08263	2.41519	2.33886	2.29608	2.20278	2.08479	2.08618
686	BTD	biotinidase	ENSG00000169814	313.228	409.305	295.508	261.805	252.59	212.303	304.702	289.782	273.612	790.974	862.891	795.226	8.37556	8.65897	8.31461	8.18866	8.15192	7.97402	8.34675	8.29425	8.23458	9.37815	9.4752	9.3841
29899	GPSM2	G protein signaling modulator 2	ENSG00000121957	1497.72	1783.05	1576.38	583.405	724.644	617.672	135.983	210.45	193.53	1131.29	1239.17	1017.04	10.3572	10.5572	10.4158	9.30452	9.54195	9.36669	7.81086	8.23628	8.15272	10.0386	10.1416	9.91888
79719	AAGAB	alpha and gamma adaptin binding protein	ENSG00000103591	1881.51	1714.02	1752.45	1513.46	1600.43	1527.35	1702.3	1705.64	1974.23	1829.35	1996.67	1727.32	10.8573	10.7523	10.7772	10.6133	10.6755	10.6234	10.7446	10.7468	10.9115	10.8256	10.9243	10.761
841	CASP8	caspase 8	ENSG00000064012	1361.95	1591.53	1382.81	2387.76	2245.36	2384.8	2015.82	1924.9	1899.71	1202.14	1389.89	1389.88	10.4345	10.6095	10.4515	11.0711	11.0006	11.0697	10.8773	10.8248	10.8098	10.2954	10.4573	10.4573
23360	FNBP4	formin binding protein 4	ENSG00000109920	1403.65	1506.94	1551.67	1627.39	1606.64	1441.46	1941.53	1560.2	1606.08	1863.03	2188.75	2055.32	10.5312	10.6093	10.6417	10.6948	10.6805	10.5603	10.8933	10.6478	10.6801	10.8467	11.0285	10.9576
10198	MPHOSPH9	M-phase phosphoprotein 9	ENSG00000051825	1314.92	1597.36	1379.72	995.506	879.925	818.295	342.475	503.538	540.55	1073.22	1198.79	1106.71	10.2546	10.4752	10.309	9.94258	9.80563	9.72546	8.79728	9.19914	9.27488	10.0264	10.1504	10.0608
			ENSG00000228201	7.48326	1.94444	7.2075	5.65628	6.21124	6.87065	23.9229	22.0367	23.3571	11.6149	8.86532	8.25902	3.22667	3.02915	3.21788	3.16627	3.18548	3.2065	3.62758	3.59085	3.6171	3.34737	3.26906	3.25085
339761	CYP27C1	cytochrome P450 family 27 subfamily C member 1	ENSG00000186684	0	0	0	353.922	344.724	327.73	0	0	1.11224	1.16149	0	0	2.55674	2.53098	2.54643	7.27258	7.24164	7.18651	2.60353	2.56516	2.80964	2.82728	2.53447	2.58459
			ENSG00000232630	34.2092	48.611	54.5711	14.5447	16.5633	10.306	12.591	14.3238	5.56121	23.2298	31.5211	25.9569	4.81139	5.01712	5.08501	4.40281	4.4539	4.28866	4.35372	4.39818	4.15188	4.60533	4.76549	4.66114
147	ADRA1B	adrenoceptor alpha 1B	ENSG00000170214	134.699	105	143.12	1578.91	1599.39	1719.04	91.9143	113.489	139.03	52.267	36.4463	54.2736	7.12191	6.86117	7.18614	9.91149	9.92654	10.0126	6.72511	6.94216	7.15542	6.16569	5.82627	6.20202
64645	MFSD14A	major facilitator superfamily domain containing 14A	ENSG00000156875	1620.66	1712.08	1555.79	1337.31	1428.58	1345.96	433.13	592.786	760.774	2057	2425.16	2089.53	10.639	10.701	10.593	10.4234	10.4972	10.4306	9.20885	9.53631	9.80336	10.9094	11.0978	10.9272
55856	ACOT13	acyl-CoA thioesterase 13	ENSG00000112304	438.306	490.971	440.687	1753.45	1434.8	1912.79	847.374	1073.19	935.396	429.751	436.371	447.167	8.90799	9.03045	8.9138	10.4592	10.2282	10.5599	9.63158	9.89737	9.74241	8.88686	8.90318	8.92959
345651	ACTBL2	actin beta like 2	ENSG00000169067	20.3117	10.6944	25.7411	18.5849	30.021	18.5508	2.5182	0	1.11224	40.6521	45.3116	35.3958	4.67817	4.37248	4.81354	4.62937	4.90793	4.62785	3.99878	3.83395	3.90869	5.1079	5.18431	5.01426
23348	DOCK9	dedicator of cytokinesis 9	ENSG00000088387	1031.62	980.971	1025.52	669.866	726.714	551.713	289.593	299.699	350.356	849.049	970.26	942.708	9.97968	9.92338	9.97304	9.50162	9.59097	9.29063	8.61346	8.64806	8.80916	9.76268	9.91112	9.87898
57026	PDXP	pyridoxal phosphatase	ENSG00000241360	11.7594	7.77776	18.5336	14.5447	9.31685	57.7135	6.2955	7.71283	3.33673	12.7764	1.97007	8.25902	3.8942	3.76191	4.07987	3.97527	3.81573	4.73798	3.7087	3.76025	3.58544	3.92492	3.52014	3.78003
83692	CD99L2	CD99 molecule like 2	ENSG00000102181	4978.51	4437.21	5611.55	1393.06	1246.39	1423.6	1493.29	1728.78	1708.4	3221.97	2999.43	3348.44	12.047	11.9128	12.1873	10.5967	10.4746	10.6206	10.6736	10.8365	10.8232	11.5425	11.4603	11.5868
2077	ERF	ETS2 repressor factor	ENSG00000105722	1640.97	1698.47	1898.66	2479.88	2331.28	2588.86	1228.88	1516.12	1254.61	2307.88	1944.46	2549.68	10.7442	10.7827	10.9077	11.2101	11.1398	11.2592	10.4249	10.6561	10.4475	11.1283	10.9345	11.2417
727866	FAM156B	family with sequence similarity 156 member B	ENSG00000179304	152.872	122.5	161.654	155.952	145.964	165.583	54.1413	42.9715	44.4897	63.8819	53.1919	60.1729	7.00165	6.79708	7.05421	7.02076	6.95849	7.07744	6.10208	5.92534	5.95117	6.23401	6.08716	6.18567
84964	ALKBH6	alkB homolog 6	ENSG00000239382	47.0377	68.0554	58.6896	104.237	97.3093	118.175	112.06	94.7576	76.7447	33.6832	24.6259	35.3958	5.7696	6.05166	5.93567	6.40561	6.34633	6.51491	6.46734	6.32366	6.14838	5.53742	5.34009	5.57054
84913	ATOH8	atonal bHLH transcription factor 8	ENSG00000168874	373.094	548.332	320.219	83.2282	49.6899	90.0055	41.5503	67.2118	27.8061	0	1.97007	0	8.02776	8.45222	7.86214	6.484	6.00836	6.55918	5.85414	6.28309	5.52093	3.95148	4.17055	3.95554
54814	QPCTL	glutaminyl-peptide cyclotransferase like	ENSG00000011478	745.119	631.943	675.446	1583.76	1238.11	1399.55	698.8	612.619	620.631	301.987	290.585	378.735	9.52664	9.34571	9.41862	10.3749	10.0945	10.2338	9.45596	9.31182	9.326	8.56086	8.52117	8.79614
100506282	LOC100506282	uncharacterized LOC100506282	ENSG00000247137	28.864	24.3055	23.6818	45.2503	24.8449	41.911	23.9229	24.2403	20.0204	13.9379	19.7007	25.9569	4.7481	4.6588	4.6459	5.00489	4.66986	4.96009	4.65102	4.65751	4.56647	4.41979	4.55902	4.69221
105369748	LOC105369748	uncharacterized LOC105369748	ENSG00000257433	13.8975	8.74998	4.11857	121.206	126.295	127.794	17.6274	12.1202	12.2347	5.80745	3.94014	4.71944	4.27904	4.06838	3.82433	5.83719	5.87295	5.88536	4.40567	4.21246	4.217	3.92465	3.81211	3.86397
100506311	HOTAIRM1	HOXA transcript antisense RNA, myeloid-specific 1	ENSG00000233429	548.416	534.721	516.881	1386.6	1134.59	1354.89	1043.79	1002.67	947.631	99.8881	143.815	93.209	9.0877	9.06001	9.02292	10.1296	9.90025	10.1032	9.80541	9.75996	9.69617	7.34197	7.69019	7.27789
219970	GLYATL2	glycine-N-acyltransferase like 2	ENSG00000156689	45.9686	34.0277	41.1857	37.1699	32.0914	40.5368	13.8501	9.9165	6.67346	60.3974	54.177	47.1944	5.18485	4.99376	5.11297	5.04821	4.95863	5.10331	4.53929	4.41476	4.29872	5.37306	5.29694	5.20219
29950	SERTAD1	SERTA domain containing 1	ENSG00000197019	505.655	444.305	570.422	707.036	702.905	754.398	525.044	517.862	493.836	211.391	149.725	169.9	8.99277	8.85327	9.12379	9.35963	9.35309	9.43145	9.03357	9.01862	8.96718	8.07849	7.73715	7.86105
5793	PTPRG	protein tyrosine phosphatase receptor type G	ENSG00000144724	1297.81	944.998	1591.83	1387.41	1327.13	1431.16	555.263	683.137	905.366	674.825	879.637	792.866	10.3421	9.98971	10.5721	10.4171	10.3672	10.452	9.41575	9.63638	9.94263	9.62326	9.91097	9.79761
120227	CYP2R1	cytochrome P450 family 2 subfamily R member 1	ENSG00000186104	212.739	262.5	215.195	114.742	128.366	123.672	387.803	415.391	459.356	336.832	569.351	385.814	7.81657	8.03147	7.82818	7.21014	7.31783	7.28107	8.44037	8.51375	8.62164	8.29134	8.85443	8.43496
84324	SARNP	SAP domain containing ribonucleoprotein	ENSG00000205323	52.3829	67.0832	54.5711	56.5628	53.8307	60.4617	74.2869	73.8228	62.2856	32.5217	32.5062	28.3166	5.725	5.90891	5.75463	5.78092	5.7447	5.83045	5.98764	5.98295	5.85245	5.40521	5.40429	5.32205
51075	TMX2	thioredoxin related transmembrane protein 2	ENSG00000213593	2222.53	2342.08	2294.04	1402.76	1321.96	1301.3	1697.27	1703.43	1782.93	3018.71	2564.05	2666.48	11.0812	11.1407	11.1172	10.5654	10.5001	10.4827	10.7774	10.7815	10.8326	11.4312	11.2439	11.2887
29102	DROSHA	drosha ribonuclease III	ENSG00000113360	5499.13	5914.02	5933.83	1424.58	1623.2	1508.11	1228.88	1400.43	1313.56	2306.72	2061.68	2139.09	12.1539	12.2396	12.2436	10.6093	10.7544	10.6725	10.4467	10.5904	10.5198	11.1499	11.0228	11.0644
162993	ZNF846	zinc finger protein 846	ENSG00000196605	32.0711	45.6944	15.4446	58.1789	55.9011	62.5229	90.6552	121.202	123.459	16.2608	24.6259	11.7986	5.32937	5.57028	4.91462	5.74868	5.71829	5.80404	6.1013	6.34945	6.36555	4.94153	5.16569	4.7943
51304	ZDHHC3	zinc finger DHHC-type palmitoyltransferase 3	ENSG00000163812	1777.81	1691.66	1825.56	1808.4	1767.1	1951.95	972.025	1144.8	1133.38	1760.82	1919.83	1743.83	10.8033	10.7475	10.8331	10.8225	10.7965	10.9087	10.1381	10.3148	10.3038	10.7925	10.8899	10.7816
			ENSG00000263072	347.437	370.416	352.138	287.662	267.083	270.704	516.231	423.104	441.56	189.323	155.636	159.281	8.34039	8.40796	8.35455	8.14329	8.06657	8.08045	8.76244	8.54908	8.59467	7.71777	7.52427	7.54724
3329	HSPD1	heat shock protein family D (Hsp60) member 1	ENSG00000144381	32915.7	29862.7	40688.4	19785.7	20109.9	18723.2	15586.4	14949.7	16114.2	36239.6	34816.1	31915.2	14.9076	14.7948	15.155	14.3231	14.3415	14.2605	14.0544	14.0079	14.0916	15.0196	14.9729	14.8718
			ENSG00000254910	12.8285	18.4722	10.2964	8.88845	9.31685	6.18359	22.6638	27.5458	21.1326	13.9379	24.6259	28.3166	3.93917	4.0818	3.86636	3.82216	3.83644	3.73069	4.17383	4.27061	4.14146	3.96923	4.21441	4.28471
4139	MARK1	microtubule affinity regulating kinase 1	ENSG00000116141	0	0	1.02964	173.729	199.795	207.494	79.3233	70.5173	88.9794	1.16149	0.985036	1.17986	3.21435	3.20275	3.3463	6.41039	6.54983	6.58976	5.64753	5.54015	5.75585	3.37417	3.33656	3.37795
357	SHROOM2	shroom family member 2	ENSG00000146950	0	0	8.23714	558.356	645.968	575.761	62.955	78.2302	67.8468	46.4596	56.147	57.8132	3.40251	3.375	4.33326	8.29818	8.46387	8.33342	5.97561	6.18832	6.04828	5.68775	5.86564	5.89374
3899	AFF3	AF4/FMR2 family member 3	ENSG00000144218	1124.63	1297.91	1295.29	729.661	957.565	901.43	452.017	467.177	627.305	1334.55	1388.9	1466.57	10.0084	10.1704	10.1681	9.5264	9.82797	9.76061	9.00726	9.04235	9.36075	10.2019	10.2473	10.3092
54478	PIMREG	PICALM interacting mitotic regulator	ENSG00000129195	2593.49	2228.33	2664.72	714.308	649.074	647.215	292.111	580.666	402.632	1069.73	1040.2	1031.2	11.0696	10.8938	11.1012	9.61271	9.50848	9.50519	8.66935	9.38804	8.99895	10.0592	10.0279	10.0182
6687	SPG7	SPG7 matrix AAA peptidase subunit, paraplegin	ENSG00000197912	2984.75	2531.66	2846.96	3526.29	3036.26	3456.63	4141.18	3161.16	2928.53	2832.87	2315.82	2698.34	11.524	11.3376	11.4703	11.7142	11.5434	11.6913	11.899	11.5893	11.5024	11.4647	11.2374	11.4096
57659	ZBTB4	zinc finger and BTB domain containing 4	ENSG00000174282	2499.41	3025.55	2417.6	2349.78	2220.52	2331.9	3485.19	3734.11	4182.03	2309.04	2373.94	2483.61	11.287	11.5035	11.2494	11.2174	11.1539	11.2088	11.6635	11.7414	11.8695	11.1977	11.2289	11.2798
3201	HOXA4	homeobox A4	ENSG00000197576	53.4519	77.7776	39.1264	84.0362	64.1828	158.025	70.5096	96.9613	74.5203	5.80745	3.94014	14.1583	5.75995	6.05769	5.53117	6.12228	5.9022	6.67947	5.97721	6.24286	6.02236	4.58065	4.47436	4.92505
51316	PLAC8	placenta associated 8	ENSG00000145287	391.268	286.805	387.146	0	3.10562	4.12239	584.222	633.554	696.264	0	0.985036	0	8.12968	7.78155	8.11781	3.43336	4.00464	4.06547	8.58664	8.68043	8.7896	3.56345	3.68693	3.5695
114787	GPRIN1	G protein regulated inducer of neurite outgrowth 1	ENSG00000169258	2299.5	2053.33	2480.41	1625.78	1670.82	1762.32	501.122	578.462	549.448	2048.87	1613.49	1950.31	11.049	10.9198	11.1359	10.6554	10.6862	10.7464	9.37479	9.52499	9.47083	10.9173	10.6468	10.8612
			ENSG00000229237	1.06904	2.91666	0	0.808041	0	1.37413	0	2.20367	1.11224	0	0	0	1.89099	1.97042	1.84065	1.87812	1.84067	1.90364	1.84174	1.94086	1.89308	1.84127	1.84043	1.84136
100505746	ITGB2-AS1	ITGB2 antisense RNA 1	ENSG00000227039	3.20711	0.972221	6.17786	105.853	138.718	186.882	41.5503	30.8513	35.5918	3.48447	1.97007	5.8993	3.88686	3.72036	4.06509	5.88969	6.13036	6.39831	5.11678	4.90203	5.00322	3.90832	3.79718	4.05344
2331	FMOD	fibromodulin	ENSG00000122176	0	0	0	0	1.03521	1.37413	0	0	0	0	0	0	1.962	1.96077	1.9615	1.95865	2.03613	2.0564	1.96438	1.96241	1.96254	1.96316	1.96093	1.96339
8556	CDC14A	cell division cycle 14A	ENSG00000079335	180.667	161.389	127.676	227.059	292.963	234.289	57.9186	83.7393	86.7549	193.969	263.005	174.619	7.4379	7.32834	7.10536	7.6641	7.92161	7.69561	6.4117	6.72198	6.75318	7.50752	7.8119	7.40466
7515	XRCC1	X-ray repair cross complementing 1	ENSG00000073050	1010.24	962.498	1064.65	1262.16	1396.49	1446.96	613.181	704.071	492.724	789.813	695.435	873.097	9.95757	9.90373	10.0161	10.2069	10.3211	10.3614	9.40955	9.55955	9.17507	9.68533	9.54606	9.79576
9334	B4GALT5	beta-1,4-galactosyltransferase 5	ENSG00000158470	5813.43	6933.88	5855.58	4714.11	4479.34	4331.95	1539.88	1818.02	1816.29	11375.6	14516.5	13300.6	12.4751	12.6776	12.4834	12.2363	12.1784	12.1406	11.0069	11.1832	11.1822	13.2539	13.5414	13.438
7739	ZNF185	zinc finger protein 185 with LIM domain	ENSG00000147394	462.893	376.249	298.596	691.683	699.799	816.921	207.751	226.978	234.683	134.733	125.1	185.238	8.8068	8.58434	8.34006	9.24645	9.25925	9.43165	7.96628	8.05615	8.09037	7.53748	7.46556	7.85051
			ENSG00000205047	144.32	99.1665	145.18	58.1789	73.4996	69.3936	171.238	110.183	121.234	126.602	102.444	147.483	7.03092	6.69076	7.03648	6.24138	6.4333	6.38454	7.19145	6.78442	6.87064	6.91008	6.71951	7.05101
146562	C16orf71	chromosome 16 open reading frame 71	ENSG00000166246	18.1736	16.5277	31.9189	84.0362	56.9363	78.3254	83.1006	55.0917	51.1632	26.7143	14.7755	11.7986	4.72504	4.679	5.03638	5.71995	5.42534	5.66583	5.70974	5.40135	5.34852	4.9306	4.62803	4.53621
78998	RHPN1-AS1	RHPN1 antisense RNA 1 (head to head)	ENSG00000254389	27.795	31.1111	17.5039	138.983	148.034	131.229	26.4411	41.8697	53.3876	42.9751	36.4463	27.1368	5.40841	5.48279	5.12849	6.69474	6.75248	6.64239	5.37775	5.69351	5.87753	5.71292	5.59278	5.39377
10819	OR7E14P	olfactory receptor family 7 subfamily E member 14 pseudogene	ENSG00000184669	6.41423	10.6944	2.05929	69.4915	47.6195	55.6523	12.591	7.71283	8.89794	119.633	122.144	112.087	4.14312	4.32667	3.90343	5.48358	5.1935	5.31104	4.40049	4.20385	4.25551	5.93361	5.95214	5.87787
4499	MT1M	metallothionein 1M	ENSG00000205364	0	0	0	0	0	0	0	0	0	0	0	0	1.85402	1.853	1.8536	1.85126	1.85366	1.84995	1.85598	1.85436	1.85447	1.85498	1.85314	1.85517
58472	SQOR	sulfide quinone oxidoreductase	ENSG00000137767	779.329	698.054	702.216	1069.04	1008.29	907.613	2027.15	2568.37	2052.09	1564.53	1654.86	1735.57	9.66666	9.54577	9.55229	10.0178	9.95233	9.83517	10.7452	11.0196	10.7593	10.4483	10.5124	10.5668
			ENSG00000235027	54.5209	50.5555	54.5711	82.4201	107.661	83.822	143.537	141.035	147.928	60.3974	41.3715	51.9139	5.8893	5.83207	5.88996	6.21923	6.44629	6.23342	6.70052	6.68508	6.72802	5.96832	5.68565	5.85231
157680	VPS13B	vacuolar protein sorting 13 homolog B	ENSG00000132549	1352.33	1734.44	1229.39	1307.41	1307.46	1115.79	1065.2	1192.18	1313.56	1357.78	1748.44	1511.4	10.4131	10.6923	10.3071	10.3754	10.3755	10.2006	10.1504	10.2732	10.3806	10.4176	10.7013	10.5377
644464	RPSAP61	ribosomal protein SA pseudogene 61	ENSG00000214016	26.7259	29.1666	20.5929	18.5849	17.5985	26.7955	25.182	29.7495	11.1224	34.8447	10.8354	34.216	4.5885	4.63511	4.45991	4.41314	4.38966	4.59021	4.55772	4.64569	4.21611	4.73472	4.20695	4.72412
55829	SELENOS	selenoprotein S	ENSG00000131871	1454.96	1278.47	1465.18	1819.71	1759.85	1626.97	1395.08	1332.12	1424.78	990.75	935.784	1048.9	10.5077	10.3632	10.5156	10.76	10.7221	10.6334	10.4607	10.409	10.4842	10.0817	10.0194	10.1442
3712	IVD	isovaleryl-CoA dehydrogenase	ENSG00000128928	2052.55	1915.27	2028.4	2439.47	2108.71	2154.64	925.438	810.949	780.794	2894.43	2583.75	2869.42	11.0056	10.9276	10.9923	11.2014	11.0361	11.0605	10.1267	9.98602	9.94607	11.3966	11.2668	11.3867
5828	PEX2	peroxisomal biogenesis factor 2	ENSG00000164751	844.54	1146.25	862.841	1160.35	1099.39	935.096	508.676	685.34	781.907	1240.47	1684.41	1218.8	9.78656	10.1254	9.81013	10.1391	10.0787	9.89885	9.2426	9.55879	9.70209	10.2139	10.5606	10.1941
			ENSG00000228393	21.3808	28.1944	16.4743	12.1206	10.3521	12.3672	74.2869	58.3972	50.0509	15.0994	23.6409	21.2375	4.38713	4.53075	4.26713	4.14373	4.0893	4.15074	5.15494	4.98437	4.87952	4.23057	4.43739	4.38384
55779	CFAP44	cilia and flagella associated protein 44	ENSG00000206530	173.184	160.416	136.943	22.6251	19.6689	18.5508	130.946	124.507	101.214	157.963	221.633	187.598	7.08261	7.00896	6.85841	5.3988	5.31441	5.27137	6.81602	6.7692	6.57923	6.99382	7.32484	7.16012
284801	MIR663AHG	MIR663A host gene	ENSG00000227195	227.705	212.916	279.033	260.997	229.816	392.314	980.838	705.173	529.428	442.527	319.152	408.232	8.05235	7.98394	8.26177	8.19225	8.06172	8.62112	9.62734	9.25928	8.94448	8.75028	8.4023	8.66366
157638	LRATD2	LRAT domain containing 2	ENSG00000168672	622.18	988.748	580.719	15107.9	12196.8	10869.4	1988.12	2686.27	2944.11	1468.12	1352.45	1434.71	9.90714	10.3883	9.83714	13.4933	13.2373	13.1002	11.1456	11.4813	11.5846	10.8128	10.7237	10.7878
84336	TMEM101	transmembrane protein 101	ENSG00000091947	1129.97	1035.41	1086.27	1306.6	1138.73	1262.83	1480.7	1516.12	1473.72	988.427	923.963	1136.21	10.1544	10.0576	10.1106	10.3166	10.163	10.2785	10.4564	10.4828	10.4511	10.0066	9.93314	10.1605
1998	ELF2	E74 like ETS transcription factor 2	ENSG00000109381	761.155	922.637	807.24	749.054	767.088	730.35	443.203	495.825	461.581	987.266	1060.88	962.766	9.5785	9.79132	9.64327	9.56087	9.58704	9.53309	8.99574	9.11406	9.03832	9.86674	9.94725	9.8387
79962	DNAJC22	DnaJ heat shock protein family (Hsp40) member C22	ENSG00000178401	2051.48	2957.49	2202.41	852.483	721.538	933.722	955.656	1040.13	1091.11	1469.28	1514.98	1585.73	10.8641	11.2855	10.9454	9.88059	9.69947	9.98036	10.006	10.0995	10.1525	10.4851	10.5197	10.5712
7124	TNF	tumor necrosis factor	ENSG00000232810	55.59	29.1666	76.1936	1012.47	847.834	953.647	0	3.3055	0	34.8447	46.2967	25.9569	5.98521	5.38417	6.29722	9.153	8.94482	9.08302	3.50846	3.96143	3.46256	5.54644	5.80891	5.28641
51602	NOP58	NOP58 ribonucleoprotein	ENSG00000055044	3341.81	3238.47	4312.14	3379.23	4080.78	3486.86	2534.57	2906.64	2699.41	3435.69	3940.14	2936.67	11.681	11.6452	11.9729	11.6937	11.9095	11.7294	11.3683	11.5227	11.4392	11.7125	11.8692	11.5343
10457	GPNMB	glycoprotein nmb	ENSG00000136235	0	2.91666	1.02964	3618.41	2925.49	2023.41	3227.07	4379.79	4857.16	2.32298	0.985036	0	3.17518	3.71033	3.39142	10.9668	10.7025	10.2476	10.8241	11.2047	11.3341	3.6711	3.36326	3.2315
8760	CDS2	CDP-diacylglycerol synthase 2	ENSG00000101290	1386.54	1755.83	1236.6	2404.73	2133.56	2230.21	1512.18	1487.47	1662.8	3156.93	3311.69	3111.29	10.5398	10.8031	10.4138	11.1591	11.023	11.0733	10.6361	10.6178	10.7421	11.4716	11.5271	11.4548
51282	SCAND1	SCAN domain containing 1	ENSG00000171222	1411.13	1038.33	1342.65	1866.57	1474.13	2300.29	1881.09	1356.36	1115.58	1543.62	1023.45	1268.35	10.4904	10.1508	10.4349	10.8054	10.5393	11.0436	10.8141	10.4462	10.2296	10.591	10.135	10.3715
3939	LDHA	lactate dehydrogenase A	ENSG00000134333	58723.3	78860.7	67555.9	59737.6	60214.8	59587.8	37065.4	37886.5	41111.8	43948.4	48936.6	49682.7	15.7864	16.129	15.9486	15.8062	15.8154	15.8033	15.2607	15.2855	15.3781	15.454	15.5768	15.5942
114984	FLYWCH2	FLYWCH family member 2	ENSG00000162076	1142.8	971.248	1006.99	1754.26	1537.28	1805.61	1724.97	1440.1	1311.33	343.801	245.274	318.562	10.0769	9.89447	9.93487	10.5645	10.4133	10.5977	10.5451	10.3388	10.2324	8.77066	8.42537	8.69169
463	ZFHX3	zinc finger homeobox 3	ENSG00000140836	1802.4	1568.19	1391.05	1945.76	1978.28	1899.74	776.864	872.652	861.988	1118.51	973.215	1110.25	10.7612	10.6041	10.4696	10.848	10.8669	10.8209	9.82933	9.95511	9.94175	10.2273	10.0741	10.2191
63910	SLC17A9	solute carrier family 17 member 9	ENSG00000101194	8549.1	5704.99	8904.35	478.36	535.201	864.328	0	2.20367	3.33673	0	0	0	12.2361	11.7337	12.2869	8.76314	8.89243	9.45183	4.02365	4.29609	4.43688	3.98358	3.9047	3.9913
84553	FAXC	failed axon connections homolog, metaxin like GST domain containing	ENSG00000146267	112.249	96.2498	105.024	356.346	434.786	418.423	95.6915	121.202	106.775	10.4534	15.7606	11.7986	6.88339	6.73799	6.82015	8.05292	8.26539	8.22472	6.73301	6.95693	6.8359	5.07451	5.30001	5.13965
6624	FSCN1	fascin actin-bundling protein 1	ENSG00000075618	12137.9	9327.48	12915.8	19327.5	18764.1	23302.5	5378.87	5957.61	5996.1	7502.06	6991.78	6904.54	13.538	13.2375	13.6094	14.0767	14.0422	14.2959	12.6224	12.735	12.7421	12.9919	12.913	12.899
11033	ADAP1	ArfGAP with dual PH domains 1	ENSG00000105963	0	0	1.02964	11.3126	16.5633	17.1766	56.6595	48.4807	33.3673	124.279	74.8627	112.087	3.67765	3.67284	3.7554	4.2907	4.47634	4.49389	5.27655	5.15935	4.89526	5.93015	5.4986	5.83911
79819	DNAI4	dynein axonemal intermediate chain 4	ENSG00000152763	87.6611	86.5276	57.66	159.184	151.14	144.971	249.302	246.811	301.418	150.994	183.217	130.965	6.55956	6.54796	6.20155	7.11094	7.06104	7.02176	7.55128	7.54149	7.74396	7.05997	7.24674	6.92545
			ENSG00000116883	88.7301	104.028	72.075	166.456	154.246	144.284	445.721	369.114	305.867	112.664	67.9675	75.5111	6.71264	6.85651	6.53007	7.30127	7.22737	7.16325	8.3015	8.10445	7.91044	6.93026	6.47968	6.57088
9315	NREP	neuronal regeneration related protein	ENSG00000134986	675.632	959.582	574.541	478.36	496.899	531.789	56.6595	90.3503	98.9896	284.565	364.463	300.864	9.23043	9.62276	9.05172	8.85178	8.89305	8.96715	6.75137	7.1623	7.24722	8.29794	8.55918	8.35633
6453	ITSN1	intersectin 1	ENSG00000205726	2430.99	2720.27	2381.56	2599.47	3349.93	3209.97	1922.64	2148.57	2095.47	2399.64	2489.18	2861.16	11.2167	11.3446	11.1934	11.2929	11.5835	11.5343	10.9519	11.0769	11.0487	11.2019	11.2435	11.4023
124935	SLC43A2	solute carrier family 43 member 2	ENSG00000167703	179.598	182.777	202.84	170.497	153.21	191.004	462.089	448.446	453.795	584.229	465.922	700.837	7.78164	7.79923	7.90573	7.7283	7.62159	7.84347	8.77853	8.74592	8.75883	9.03613	8.78762	9.23835
			ENSG00000186704	43.8306	31.1111	25.7411	28.2814	17.5985	19.9249	112.06	110.183	97.8774	9.29191	9.85036	27.1368	5.22687	5.0046	4.89213	4.94681	4.68974	4.75088	5.94371	5.93027	5.83268	4.42274	4.44136	4.92292
528	ATP6V1C1	ATPase H+ transporting V1 subunit C1	ENSG00000155097	1963.82	2071.8	1918.22	1751.02	1681.17	1527.35	2232.38	2158.49	2865.14	2681.88	3412.16	2353.82	10.9855	11.0456	10.9592	10.8572	10.812	10.7057	11.1298	11.0918	11.4133	11.3378	11.6138	11.1897
57710	KIAA1614	KIAA1614	ENSG00000135835	70.5565	79.7221	64.8675	28.2814	26.9154	25.4214	117.096	79.332	115.673	103.373	61.0722	64.8923	5.89296	5.99043	5.82747	5.2492	5.22027	5.18443	6.3091	5.98621	6.29911	6.20399	5.78123	5.82755
91653	BOC	BOC cell adhesion associated, oncogene regulated	ENSG00000144857	4.27615	10.6944	5.14821	154.336	200.83	140.848	86.8779	115.692	113.449	0	1.97007	2.35972	4.18217	4.56551	4.24326	6.65593	6.91622	6.56735	6.11077	6.37739	6.35883	3.79284	3.98204	4.03376
10409	BASP1	brain abundant membrane attached signal protein 1	ENSG00000176788	4421.54	3328.88	6340.54	325.64	371.639	443.844	630.809	829.68	853.09	4580.91	5697.45	4941.26	11.8399	11.508	12.2661	8.9579	9.09248	9.27456	9.64569	9.94079	9.97107	11.8815	12.1391	11.9707
4537	ND3	NADH dehydrogenase subunit 3	ENSG00000198840	10345.1	10905.4	10991.4	13663.2	13824.1	11312.5	47717.3	36342.9	30858.1	16758	24133.4	20513.1	13.4809	13.5395	13.5483	13.7929	13.8062	13.5804	15.2422	14.9263	14.7338	14.0255	14.4463	14.2579
92960	PEX11G	peroxisomal biogenesis factor 11 gamma	ENSG00000104883	0	0	1.02964	98.581	108.697	118.175	13.8501	23.1385	14.4592	2.32298	1.97007	3.53958	3.45142	3.44286	3.55932	5.84395	5.93276	6.01262	4.35501	4.67367	4.37814	3.68815	3.6468	3.78795
718	C3	complement C3	ENSG00000125730	735.498	1173.47	977.131	1414.88	2242.26	2103.11	3813.81	5552.14	5947.16	751.484	620.572	736.233	9.69986	10.2166	10.0124	10.4271	10.9531	10.8794	11.5721	12.0146	12.0955	9.72338	9.51551	9.70101
10892	MALT1	MALT1 paracaspase	ENSG00000172175	1251.84	1632.36	1326.18	1069.85	988.622	774.323	467.126	579.564	559.458	860.664	1568.18	959.226	10.245	10.5449	10.3098	10.0693	9.98154	9.71238	9.17068	9.39899	9.36127	9.82845	10.4993	9.94811
29916	SNX11	sorting nexin 11	ENSG00000002919	953.582	825.415	965.805	1185.4	1041.42	1034.03	757.978	921.132	954.304	802.589	793.939	824.722	9.89063	9.73144	9.90476	10.1324	9.98848	9.9806	9.63875	9.85228	9.89147	9.70081	9.68898	9.73054
			ENSG00000273014	57.728	58.3332	59.7193	58.1789	44.5139	46.7204	40.2912	40.7678	37.8163	52.267	67.9675	49.5541	5.70203	5.70975	5.72691	5.70799	5.51908	5.55212	5.45266	5.46026	5.41124	5.6305	5.82381	5.59296
4664	NAB1	NGFI-A binding protein 1	ENSG00000138386	705.565	725.277	712.513	1010.05	834.376	689.126	297.147	494.723	480.489	692.248	901.308	707.916	9.45067	9.48095	9.46143	9.84856	9.63566	9.42481	8.52968	9.06519	9.03389	9.42976	9.72137	9.45432
55181	SMG8	SMG8 nonsense mediated mRNA decay factor	ENSG00000167447	726.946	679.582	674.416	937.327	917.192	877.382	472.162	668.813	715.172	808.397	795.909	856.579	9.55411	9.48047	9.47216	9.83466	9.81051	9.76132	9.09017	9.46309	9.53624	9.67082	9.65366	9.73474
6832	SUPV3L1	Suv3 like RNA helicase	ENSG00000156502	1036.97	936.248	1141.87	892.885	858.186	763.329	1824.43	1886.34	1784.04	1281.12	1237.2	1197.56	10.0494	9.93633	10.1566	9.88409	9.84064	9.7128	10.6859	10.7241	10.6603	10.2853	10.2462	10.2098
4905	NSF	N-ethylmaleimide sensitive factor, vesicle fusing ATPase	ENSG00000073969	947.168	878.887	867.989	711.076	786.756	693.936	832.265	803.236	959.865	1173.1	1194.85	1199.92	9.90692	9.82419	9.81044	9.59213	9.70248	9.56561	9.76421	9.72521	9.92168	10.1453	10.166	10.1707
10273	STUB1	STIP1 homology and U-box containing protein 1	ENSG00000103266	1391.89	1309.58	1345.74	1529.62	1258.81	1556.2	2139.21	1665.97	1915.28	1204.46	860.921	1070.13	10.4301	10.3618	10.3923	10.5362	10.3176	10.5556	10.9176	10.6326	10.7911	10.2684	9.89882	10.1373
79139	DERL1	derlin 1	ENSG00000136986	3074.55	3698.33	3146.59	2119.49	2638.74	1889.43	2795.2	2518.79	3283.34	2205.67	2833.95	2417.53	11.5405	11.7521	11.567	11.1202	11.3669	10.9921	11.4322	11.3143	11.6156	11.1648	11.4478	11.268
84286	TMEM175	transmembrane protein 175	ENSG00000127419	539.864	465.694	502.466	269.078	234.992	322.921	1041.28	863.837	791.917	282.242	230.498	306.764	8.98346	8.82341	8.90553	8.24341	8.10453	8.43355	9.71113	9.5017	9.40491	8.29324	8.08478	8.38003
100507303	SNHG19	small nucleolar RNA host gene 19	ENSG00000260260	770.776	454.027	632.201	511.49	436.857	442.47	405.43	467.177	332.561	404.198	315.211	304.404	9.32307	8.74338	9.10385	8.87237	8.70187	8.7157	8.62179	8.77413	8.41146	8.61855	8.35507	8.31856
85359	DGCR6L	DiGeorge syndrome critical region gene 6 like	ENSG00000128185	961.065	1012.08	947.272	1093.28	1021.75	1165.26	1002.24	906.809	823.06	607.459	496.458	497.901	9.89063	9.94818	9.87458	10.0344	9.95877	10.1058	9.93728	9.82618	9.71918	9.38833	9.17376	9.17696
84795	PYROXD2	pyridine nucleotide-disulphide oxidoreductase domain 2	ENSG00000119943	237.326	239.166	226.521	273.118	212.217	270.017	591.777	533.287	440.448	449.496	364.463	473.124	7.92073	7.92862	7.87311	8.06544	7.80681	8.05362	8.88985	8.77644	8.56974	8.59155	8.36782	8.64671
1327	COX4I1	cytochrome c oxidase subunit 4I1	ENSG00000131143	9997.64	7603.74	9870.16	7912.33	6977.29	8060.65	14030.1	13377.4	10302.7	14117.9	12101.2	14038	13.2611	12.9494	13.2464	12.9944	12.8523	13.0155	13.6525	13.5971	13.2956	13.6598	13.4809	13.6531
399473	SPRED3	sprouty related EVH1 domain containing 3	ENSG00000188766	20.3117	16.5277	11.3261	43.6342	41.4082	17.1766	81.8415	92.554	122.347	42.9751	42.3565	38.9354	4.7768	4.67386	4.51073	5.23655	5.2009	4.69063	5.69913	5.79805	6.02816	5.2257	5.21617	5.15993
84518	CNFN	cornifelin	ENSG00000105427	4.27615	3.88888	4.11857	260.997	278.47	337.349	185.088	223.672	140.143	12.7764	27.581	24.7771	4.19473	4.15257	4.17785	7.36695	7.43464	7.64007	7.00829	7.20439	6.72734	4.73361	5.2668	5.18718
60	ACTB	actin beta	ENSG00000075624	194810	189915	239823	78229.6	93650.9	95902.6	101245	114077	98602.5	104144	119226	103777	17.4745	17.445	17.7167	16.4356	16.6369	16.6637	16.7248	16.8599	16.6949	16.7567	16.91	16.7527
843	CASP10	caspase 10	ENSG00000003400	351.713	499.721	296.537	870.26	870.608	843.716	657.25	610.416	611.733	469.242	391.059	469.584	8.56857	8.94429	8.38955	9.55483	9.55516	9.52032	9.24336	9.16223	9.16459	8.87629	8.68099	8.87708
11249	NXPH2	neurexophilin 2	ENSG00000144227	0	0	0	2.42412	7.24644	5.49652	0	0	0	0	6.89525	1.17986	2.25591	2.25521	2.25563	2.37111	2.56134	2.49766	2.25728	2.25615	2.25622	2.25658	2.54902	2.31519
57720	GPR107	G protein-coupled receptor 107	ENSG00000148358	9532.61	11324.4	8473.96	7812.95	7029.05	7203.19	4278.42	4941.72	5824.81	4842.25	4958.67	4862.2	13.1009	13.3018	12.9646	12.871	12.7496	12.7777	12.1881	12.3495	12.5353	12.3266	12.3533	12.3312
7113	TMPRSS2	transmembrane serine protease 2	ENSG00000184012	0	0	2.05929	4.0402	7.24644	6.18359	0	0	1.11224	0	0	0	1.76101	1.73172	2.28986	2.61897	3.01661	2.89685	1.81321	1.77049	2.08955	1.78721	1.73571	1.79223
23328	SASH1	SAM and SH3 domain containing 1	ENSG00000111961	776.121	687.36	728.987	1025.4	1159.43	1269.01	431.871	501.334	507.183	410.006	316.196	378.735	9.61106	9.47752	9.54205	9.92076	10.0587	10.1608	8.97654	9.13535	9.1478	8.92157	8.65141	8.83835
			ENSG00000269990	83.3849	129.305	115.32	124.438	99.3798	120.923	186.347	199.432	192.418	241.59	266.945	259.569	6.65099	7.04687	6.94108	7.01115	6.80612	6.98456	7.39484	7.46122	7.4262	7.65078	7.75096	7.72256
157773	C8orf48	chromosome 8 open reading frame 48	ENSG00000164743	0	0	0	58.987	73.4996	57.7135	75.546	77.1283	70.0713	16.2608	35.4613	28.3166	3.81558	3.81108	3.81376	5.38631	5.55742	5.3701	5.57855	5.59588	5.51911	4.56529	5.02126	4.87628
9744	ACAP1	ArfGAP with coiled-coil, ankyrin repeat and PH domains 1	ENSG00000072818	106.904	112.778	137.972	99.389	105.591	106.495	849.892	690.849	720.733	38.3291	43.3416	34.216	6.76236	6.81416	7.01225	6.69213	6.75043	6.75856	8.95553	8.72115	8.76869	5.84148	5.94196	5.74968
5365	PLXNB3	plexin B3	ENSG00000198753	734.429	864.304	847.396	505.833	466.878	529.727	3695.46	2638.89	3016.4	130.087	116.234	126.245	9.36366	9.54834	9.52584	8.94649	8.85787	8.99772	11.2467	10.8472	11.0056	7.51083	7.39831	7.48116
10533	ATG7	autophagy related 7	ENSG00000197548	777.19	689.304	743.402	810.465	842.658	775.697	814.637	842.902	883.121	502.925	526.994	507.34	9.60075	9.46906	9.55187	9.64698	9.69002	9.59864	9.65263	9.69034	9.74197	9.12855	9.17837	9.13787
5274	SERPINI1	serpin family I member 1	ENSG00000163536	34.2092	13.6111	13.3854	94.5408	110.767	100.312	75.546	67.2118	70.0713	8.13042	21.6708	14.1583	5.26027	4.73569	4.72866	6.03304	6.16769	6.08367	5.84629	5.75322	5.78626	4.52865	4.97737	4.75684
			ENSG00000203832	270.467	213.889	201.81	142.215	123.189	152.528	166.201	164.173	180.183	75.4968	72.8926	113.267	7.84849	7.61296	7.55537	7.2163	7.08135	7.28305	7.36568	7.35384	7.44411	6.64251	6.61167	7.00378
			ENSG00000267394	14.9665	12.6389	8.23714	35.5538	28.9858	32.2921	26.4411	27.5458	17.7959	33.6832	15.7606	35.3958	4.34433	4.27938	4.14243	4.77206	4.65611	4.71668	4.60691	4.62863	4.41687	4.73993	4.36506	4.76866
79778	MICALL2	MICAL like 2	ENSG00000164877	997.412	818.61	893.73	1011.67	984.481	920.667	3224.55	2664.23	2650.47	933.837	734.837	877.816	10.0035	9.78605	9.88229	10.0192	9.98905	9.91494	11.3397	11.1214	11.1154	9.93068	9.6688	9.86257
7070	THY1	Thy-1 cell surface antigen	ENSG00000154096	2.13808	7.77776	10.2964	12.1206	9.31685	14.4284	13.8501	7.71283	20.0204	1.16149	0	0	3.07042	3.87265	4.11863	4.2493	4.03195	4.40869	4.40368	3.88183	4.75282	2.8882	2.46605	2.58667
6237	RRAS	RAS related	ENSG00000126458	1941.37	1823.89	1579.47	3298.42	2838.53	3442.2	2335.63	2421.83	2032.07	1439.09	1568.18	1577.47	10.9037	10.8333	10.6717	11.5101	11.3369	11.5594	11.1136	11.155	10.9554	10.5678	10.6636	10.6702
9319	TRIP13	thyroid hormone receptor interactor 13	ENSG00000071539	4668.49	3973.47	4842.41	738.549	849.904	798.37	469.644	659.998	565.019	1932.72	1901.12	1828.78	11.8489	11.6592	11.8921	9.75093	9.90408	9.83558	9.26931	9.62966	9.46362	10.8238	10.805	10.7608
10893	MMP24	matrix metallopeptidase 24	ENSG00000125966	1412.2	1463.19	1847.18	437.958	570.398	587.441	2346.96	2862.56	3158.77	1614.47	1329.8	1832.32	10.4274	10.4674	10.7319	9.15168	9.43096	9.46213	11.0065	11.2364	11.351	10.5787	10.3598	10.7227
136647	MPLKIP	M-phase specific PLK1 interacting protein	ENSG00000168303	734.429	624.166	672.357	707.844	683.236	791.499	1012.32	966.308	863.1	705.024	740.747	589.93	9.51471	9.33731	9.41806	9.47427	9.43557	9.59704	9.86757	9.81658	9.69238	9.46991	9.52412	9.2767
6495	SIX1	SIX homeobox 1	ENSG00000126778	95.1444	113.75	130.765	398.364	494.828	436.974	32.7366	31.9532	42.2652	112.664	167.456	108.547	6.74745	6.91551	7.04942	8.18793	8.4207	8.28719	5.84249	5.82171	6.03978	6.90654	7.29217	6.87126
79147	FKRP	fukutin related protein	ENSG00000181027	316.435	246.944	317.13	586.638	806.425	818.982	352.548	340.466	341.459	586.552	512.219	581.671	8.5269	8.27129	8.52914	9.1879	9.53912	9.55643	8.6405	8.60364	8.60671	9.18773	9.04014	9.17859
8496	PPFIBP1	PPFIA binding protein 1	ENSG00000110841	2239.63	2684.3	2297.13	3934.35	4266.08	4239.19	2103.95	1956.86	2610.43	4134.9	5779.2	5788.39	11.2421	11.4446	11.2703	11.8788	11.9717	11.9644	11.1729	11.0931	11.4133	11.9358	12.3234	12.3253
5129	CDK18	cyclin dependent kinase 18	ENSG00000117266	1177.01	1753.89	1026.55	1334.08	1161.5	1177.63	5611.81	5382.45	5609.04	448.335	379.239	563.973	10.1656	10.6199	10.0118	10.3074	10.1506	10.1662	11.9849	11.9351	11.9844	9.10482	8.92718	9.35143
7464	CORO2A	coronin 2A	ENSG00000106789	37.4163	43.7499	37.0671	690.067	864.397	688.439	347.511	325.041	354.805	25.5528	11.8204	9.43888	5.86016	5.99552	5.85147	8.84425	9.10084	8.84176	8.07812	8.00536	8.10114	5.54667	4.98788	4.86622
148398	SAMD11	sterile alpha motif domain containing 11	ENSG00000187634	1177.01	1912.36	1027.58	294.127	295.034	311.928	138.501	340.466	218	771.229	501.383	1163.34	9.87806	10.4393	9.72308	8.34543	8.34888	8.40771	7.57443	8.50133	8.03246	9.39856	8.92066	9.86462
132332	SMIM43	small integral membrane protein 43	ENSG00000164112	0	0	0	0	0	0.687065	0	0	0	0	0	0	1.71936	1.7075	1.7146	1.6861	1.71528	1.83074	1.7412	1.72326	1.72449	1.73021	1.7091	1.73232
144571	A2M-AS1	A2M antisense RNA 1	ENSG00000245105	0	0	0	15.3528	10.3521	13.7413	26.4411	23.1385	28.9183	16.2608	18.7157	27.1368	3.23989	3.23855	3.23935	3.78224	3.64154	3.73936	4.02915	3.96295	4.07657	3.8051	3.86505	4.04284
			ENSG00000232725	133.63	149.722	191.514	55.7548	77.6404	47.4075	109.542	100.267	124.571	2.32298	3.94014	2.35972	6.50657	6.6136	6.84955	5.74364	6.01975	5.61446	6.32324	6.24401	6.44133	4.20026	4.30466	4.20413
2622	GAS8	growth arrest specific 8	ENSG00000141013	289.709	306.249	274.915	415.333	350.935	409.491	754.2	707.377	605.06	634.173	546.695	691.398	8.33151	8.38921	8.27719	8.71081	8.53208	8.69569	9.35975	9.28902	9.11743	9.16886	9.00688	9.2638
4512	COX1	cytochrome c oxidase subunit I	ENSG00000198804	210968	213408	144704	470580	482089	421225	834714	711161	549935	412576	480766	399989	17.8252	17.8381	17.4079	18.7419	18.7699	18.6134	19.4146	19.2251	18.9234	18.5894	18.7667	18.5536
10336	PCGF3	polycomb group ring finger 3	ENSG00000185619	1467.79	1469.03	1457.97	1253.27	1402.7	1277.25	1813.1	1791.58	1659.47	988.427	1017.54	1196.38	10.5016	10.5025	10.494	10.325	10.4507	10.3461	10.7387	10.7253	10.6394	10.0666	10.0975	10.2736
283955	PKD1P2	polycystin 1, transient receptor potential channel interacting pseudogene 2	ENSG00000227827	4.27615	9.72221	7.2075	100.197	126.295	103.06	57.9186	52.888	53.3876	224.167	159.576	139.224	4.47543	4.77838	4.65122	6.43154	6.64448	6.45738	5.95532	5.88064	5.88831	7.1995	6.86668	6.73589
8269	TMEM187	transmembrane protein 187	ENSG00000177854	268.328	356.805	263.589	216.555	149.07	169.018	342.475	280.967	337.01	218.36	144.8	186.418	7.96003	8.25498	7.94184	7.74291	7.37549	7.49717	8.21192	8.00718	8.19528	7.75121	7.34747	7.59376
			ENSG00000226085	11.7594	3.88888	10.2964	22.6251	13.4577	96.8762	30.2184	23.1385	18.9081	52.267	29.5511	25.9569	4.3678	4.03966	4.31558	4.67868	4.42408	5.68929	4.84639	4.69148	4.58452	5.21042	4.83298	4.75639
4683	NBN	nibrin	ENSG00000104320	3253.08	4176.66	3236.17	1422.96	1593.18	1277.25	1220.07	1520.53	1725.09	5766.79	7747.3	5531.19	11.6354	11.9219	11.6294	10.7113	10.8352	10.5937	10.5444	10.784	10.9229	12.2961	12.6425	12.2475
			ENSG00000263004	12.8285	18.4722	8.23714	80.8041	64.1828	64.5841	147.315	137.729	104.551	42.9751	23.6409	35.3958	4.70111	4.87528	4.53156	5.88488	5.70015	5.70581	6.38847	6.33182	6.09797	5.40057	5.01241	5.26664
53358	SHC3	SHC adaptor protein 3	ENSG00000148082	33.1402	99.1665	18.5336	42.8262	27.9506	47.4075	15.1092	15.4257	10.0102	10.4534	19.7007	11.7986	5.12564	5.94758	4.78505	5.29835	5.01839	5.37059	4.68483	4.69336	4.50584	4.52349	4.81716	4.57315
81569	ACTL8	actin like 8	ENSG00000117148	0	0.972221	3.08893	4.0402	2.07041	5.49652	6.2955	27.5458	23.3571	63.8819	80.7729	44.8347	3.082	3.14082	3.25925	3.3048	3.205	3.37229	3.41074	4.02809	3.9358	4.584	4.76245	4.33312
1655	DDX5	DEAD-box helicase 5	ENSG00000108654	14178.6	11454.7	14879.4	16328.9	18031.2	16875	17967.3	17464.1	19131.7	16730.1	19255.5	16100.4	13.8263	13.5885	13.8811	13.9872	14.1008	14.0249	14.0967	14.0642	14.1687	14.015	14.176	13.9711
			ENSG00000232559	416.925	406.388	396.413	572.093	512.427	474.762	275.743	304.106	310.316	248.559	213.753	234.792	8.67237	8.64511	8.61867	9.01387	8.89399	8.81167	8.23872	8.3399	8.36094	8.13252	7.98073	8.07491
11151	CORO1A	coronin 1A	ENSG00000102879	34.2092	71.9443	55.6007	18.5849	12.4225	28.8567	22.6638	13.222	21.1326	3.48447	6.89525	2.35972	4.97605	5.50239	5.30826	4.62657	4.44183	4.87082	4.7325	4.46875	4.6944	4.07678	4.23258	4.0178
83937	RASSF4	Ras association domain family member 4	ENSG00000107551	1763.91	2232.22	1612.42	155.144	165.633	230.854	785.678	778.996	843.08	866.471	697.405	804.665	10.4432	10.7176	10.3392	7.79714	7.86335	8.19944	9.52082	9.5113	9.5999	9.63064	9.38793	9.54757
55870	ASH1L	ASH1 like histone lysine methyltransferase	ENSG00000116539	2418.16	2293.47	2047.96	2391.8	2248.47	2284.49	1696.01	1934.82	2455.83	2269.55	2534.5	2706.6	11.2126	11.1527	11.025	11.2002	11.1303	11.1482	10.8159	10.9614	11.2301	11.1408	11.2658	11.3401
5899	RALB	RAS like proto-oncogene B	ENSG00000144118	4011.03	4275.83	4022.82	2619.67	2550.75	2586.8	2462.8	2343.6	2593.75	3842.21	3810.12	3818.03	11.8457	11.9195	11.849	11.3588	11.3286	11.3445	11.2889	11.233	11.3475	11.7961	11.7865	11.7888
55790	CSGALNACT1	chondroitin sulfate N-acetylgalactosaminyltransferase 1	ENSG00000147408	33.1402	26.25	44.2746	3754.16	3413.07	3291.04	259.374	340.466	309.203	17.4223	13.7905	17.6979	5.62382	5.40252	5.90583	11.0009	10.8854	10.8414	7.81279	8.12533	8.01433	5.05195	4.85325	5.06592
29998	BICRA	BRD4 interacting chromatin remodeling complex associated protein	ENSG00000063169	458.617	385.972	469.517	489.673	484.476	628.665	774.346	582.87	533.876	479.695	373.328	475.484	8.88759	8.70687	8.91263	8.95761	8.94619	9.22797	9.45318	9.14586	9.05076	8.93557	8.67279	8.92614
			ENSG00000141141	902.268	975.137	920.501	1418.92	1632.52	1433.91	1309.46	1413.65	1593.84	1577.3	1928.7	1585.73	9.96719	10.0519	9.98893	10.4679	10.6257	10.4797	10.3781	10.4637	10.5986	10.5868	10.8148	10.5928
			ENSG00000249042	3.20711	18.4722	4.11857	64.6433	116.978	108.556	79.3233	111.285	80.0815	32.5217	85.6981	55.4534	4.27687	4.89513	4.32754	5.73665	6.23194	6.16773	5.90048	6.18798	5.90871	5.23678	5.96526	5.61698
1603	DAD1	defender against cell death 1	ENSG00000129562	2170.15	2156.39	2087.09	2565.53	2644.95	2542.83	2229.86	2406.4	2749.46	1911.81	2141.47	1791.03	11.0994	11.0922	11.0555	11.2886	11.3232	11.2786	11.13	11.2161	11.367	10.9576	11.0844	10.8856
9517	SPTLC2	serine palmitoyltransferase long chain base subunit 2	ENSG00000100596	1740.39	2122.36	1780.25	1207.21	1505.19	1287.56	1290.58	2002.03	1631.66	4982.79	6141.7	6115.22	10.8657	11.0881	10.891	10.4628	10.7046	10.5329	10.5357	11.0224	10.794	12.0675	12.3126	12.3075
729359	PLIN4	perilipin 4	ENSG00000167676	12.8285	7.77776	5.14821	49.2905	45.5491	48.0946	344.993	417.595	438.224	16.2608	14.7755	10.6187	4.49666	4.22179	4.04285	5.48598	5.4186	5.46521	7.37451	7.579	7.63102	4.64615	4.58203	4.39043
139322	APOOL	apolipoprotein O like	ENSG00000155008	94.0753	136.111	125.616	86.4604	126.295	104.434	47.8458	55.0917	58.9489	160.286	186.172	154.562	6.65891	6.99229	6.91833	6.58501	6.92326	6.75119	6.10389	6.21206	6.2659	7.14516	7.28814	7.11084
54625	PARP14	poly(ADP-ribose) polymerase family member 14	ENSG00000173193	2575.31	3638.05	2220.94	2240.7	2301.26	2092.8	2334.37	2348.01	2693.85	2525.08	2238.99	2503.66	11.353	11.7444	11.1882	11.1979	11.2274	11.1232	11.2432	11.2497	11.4036	11.3308	11.1971	11.3213
9308	CD83	CD83 molecule	ENSG00000112149	459.686	293.611	483.932	298.975	256.731	263.833	118.355	123.405	136.806	112.664	160.561	106.187	8.69936	8.21941	8.75533	8.23849	8.07873	8.10708	7.3015	7.34104	7.44134	7.25395	7.5993	7.19789
155368	METTL27	methyltransferase like 27	ENSG00000165171	45.9686	45.6944	33.9782	1930.41	1745.36	2152.58	3695.46	2625.67	2539.25	40.6521	35.4613	66.0722	6.32214	6.31447	6.04998	10.3919	10.2716	10.5222	11.1737	10.7605	10.7202	6.21263	6.08606	6.66644
9759	HDAC4	histone deacetylase 4	ENSG00000068024	1194.12	1215.28	1290.14	1078.73	1105.6	1152.21	702.577	705.173	700.713	865.309	593.976	744.492	10.0582	10.0782	10.146	9.94352	9.9712	10.0179	9.46565	9.46971	9.46272	9.69643	9.28161	9.52957
54822	TRPM7	transient receptor potential cation channel subfamily M member 7	ENSG00000092439	1118.21	1478.75	991.546	1869.81	1951.36	1652.39	1366.12	1234.05	1699.51	1153.36	1674.56	1131.49	10.228	10.5388	10.0962	10.8034	10.8519	10.6637	10.4502	10.337	10.6954	10.2622	10.6787	10.241
7009	TMBIM6	transmembrane BAX inhibitor motif containing 6	ENSG00000139644	29458.4	35968.3	29730.9	27997.8	24329.4	27770.5	21670.4	20586.6	24143.5	36928.4	35589.3	35467.8	14.8373	15.0662	14.8479	14.7792	14.6197	14.7699	14.4904	14.4341	14.611	15.0963	15.0541	15.0501
317662	FAM149B1	family with sequence similarity 149 member B1	ENSG00000138286	509.931	567.777	456.132	501.793	537.272	524.231	399.134	397.762	424.877	610.943	713.166	607.628	9.00622	9.12241	8.88687	8.98889	9.0626	9.03604	8.74691	8.74328	8.81195	9.20189	9.36965	9.19599
			ENSG00000268087	28.864	32.0833	24.7114	49.2905	47.6195	44.6592	16.3683	20.9348	33.3673	40.6521	35.4613	43.6548	5.05972	5.12137	4.97329	5.39639	5.37263	5.33002	4.77176	4.88725	5.145	5.26813	5.18206	5.3145
7105	TSPAN6	tetraspanin 6	ENSG00000000003	111.18	115.694	85.4604	622.191	586.962	524.918	657.25	752.552	825.284	950.098	1175.15	792.866	7.41044	7.44783	7.16393	9.19947	9.13507	9.01238	9.26005	9.41081	9.51411	9.67271	9.91425	9.46915
9960	USP3	ubiquitin specific peptidase 3	ENSG00000140455	607.213	699.027	647.645	753.094	710.151	662.331	479.717	498.029	503.846	875.763	759.462	762.19	9.27515	9.4288	9.3453	9.51053	9.4461	9.36978	9.02437	9.06338	9.07558	9.67587	9.51975	9.52366
3918	LAMC2	laminin subunit gamma 2	ENSG00000058085	5324.88	4691.94	4300.82	11656	13115	13462.4	55.4004	52.888	46.7142	10101.5	17585.8	9225.33	12.4103	12.2668	12.1686	13.3157	13.4544	13.4852	8.16513	8.13395	8.06419	13.1482	13.8015	13.0425
4357	MPST	mercaptopyruvate sulfurtransferase	ENSG00000128309	1879.37	1768.47	1891.45	2820.87	2516.59	3176.3	2063.66	1842.26	1491.52	1656.28	1344.57	1445.33	10.8649	10.7964	10.8721	11.3279	11.1968	11.465	10.9707	10.8424	10.6056	10.7228	10.4904	10.5706
26515	TIMM10B	translocase of inner mitochondrial membrane 10B	ENSG00000132286	383.785	509.444	355.227	738.549	758.806	622.481	469.644	492.519	468.254	787.49	931.844	724.434	8.7148	9.01722	8.63361	9.42302	9.45291	9.23502	8.92971	8.9808	8.9265	9.49402	9.68212	9.4016
79157	MFSD11	major facilitator superfamily domain containing 11	ENSG00000092931	416.925	329.583	369.642	277.158	354.04	298.873	501.122	564.139	705.162	332.186	334.912	252.49	8.67745	8.43019	8.54998	8.25443	8.5047	8.32995	8.87346	8.99945	9.23559	8.43839	8.44681	8.16374
9338	TCEAL1	transcription elongation factor A like 1	ENSG00000172465	186.013	197.361	267.707	294.127	305.386	320.859	375.212	385.642	359.254	271.788	355.598	283.166	7.6763	7.73515	8.04393	8.14102	8.17989	8.23145	8.39524	8.42428	8.34958	8.05945	8.3389	8.10168
84279	PRADC1	protease associated domain containing 1	ENSG00000135617	695.944	471.527	615.726	189.89	139.753	171.766	671.1	583.972	506.07	331.024	282.705	368.116	9.19686	8.77147	9.06206	7.82139	7.52135	7.72123	9.15663	9.004	8.84797	8.3938	8.22847	8.50616
92595	ZNF764	zinc finger protein 764	ENSG00000169951	253.362	251.805	294.478	497.753	408.906	430.103	395.357	406.576	378.163	236.944	133.965	195.857	8.04507	8.03871	8.20038	8.75685	8.5459	8.60003	8.50995	8.53979	8.46284	7.97658	7.41203	7.78418
4312	MMP1	matrix metallopeptidase 1	ENSG00000196611	34.2092	72.9165	38.0968	14.5447	15.5281	9.61891	2.5182	1.10183	0	401.875	1648.95	663.082	5.15301	5.88605	5.25283	4.42059	4.47695	4.11318	3.5038	3.2989	3.1332	7.72756	9.2824	8.28952
23541	SEC14L2	SEC14 like lipid binding 2	ENSG00000100003	615.766	501.666	479.814	301.399	239.133	232.228	785.678	622.536	583.927	363.546	246.259	300.864	9.10254	8.87943	8.83129	8.33755	8.09868	8.06833	9.37109	9.11451	9.04446	8.5347	8.12867	8.33589
84364	ARFGAP2	ADP ribosylation factor GTPase activating protein 2	ENSG00000149182	2380.75	2093.19	2189.02	1435.08	1580.76	1407.11	1859.69	1929.31	1958.66	3577.39	2825.08	3759.04	11.189	11.0434	11.094	10.6225	10.7293	10.6009	10.9105	10.9517	10.9687	11.6557	11.384	11.7131
345462	ZNF879	zinc finger protein 879	ENSG00000234284	0	0.972221	0	66.2593	96.2741	54.9652	50.364	60.6008	83.4182	48.7825	53.1919	75.5111	3.69089	3.75996	3.68904	5.38764	5.693	5.2433	5.17556	5.31652	5.57257	5.15233	5.21738	5.49068
9126	SMC3	structural maintenance of chromosomes 3	ENSG00000108055	3569.52	3366.8	3548.15	2117.87	2215.34	2149.14	707.614	957.493	1094.45	3749.29	4014.02	3484.13	11.6975	11.6303	11.6906	11.1041	11.1547	11.1205	9.9137	10.2324	10.3761	11.754	11.8328	11.6696
3569	IL6	interleukin 6	ENSG00000136244	115.456	33.0555	125.616	736.933	1047.63	908.987	334.92	643.471	457.132	13.9379	25.6109	21.2375	7.15042	6.00116	7.23465	9.1392	9.54107	9.37843	8.26239	8.98557	8.60367	5.37518	5.79697	5.66346
5336	PLCG2	phospholipase C gamma 2	ENSG00000197943	1.06904	0.972221	1.02964	361.194	310.562	303.683	681.173	594.99	709.611	49.944	42.3565	44.8347	4.02425	3.98463	4.0084	8.15976	7.99229	7.9682	8.87519	8.72092	8.92233	6.11815	5.96476	6.01915
9620	CELSR1	cadherin EGF LAG seven-pass G-type receptor 1	ENSG00000075275	10138.8	9595.82	9062.92	19132	20314.9	21538.8	8009.13	6938.24	8460.83	6174.48	6409.63	6598.96	13.2345	13.1711	13.1054	13.976	14.0469	14.1162	12.9638	12.8003	13.0265	12.6683	12.7106	12.7435
55501	CHST12	carbohydrate sulfotransferase 12	ENSG00000136213	629.663	562.916	711.483	403.212	358.181	446.592	310.998	363.605	272.499	322.894	229.513	291.426	9.19196	9.06955	9.32636	8.71002	8.58448	8.81928	8.43635	8.60039	8.29913	8.47551	8.12344	8.36865
10461	MERTK	MER proto-oncogene, tyrosine kinase	ENSG00000153208	53.4519	89.4443	41.1857	1125.6	1284.69	750.275	469.644	399.965	418.203	12.7764	9.85036	23.5972	6.2309	6.72683	5.99209	9.49614	9.6504	9.02689	8.49387	8.31445	8.36417	5.07371	4.89458	5.52354
			ENSG00000269937	20.3117	22.3611	14.415	8.08041	12.4225	7.55772	45.3276	22.0367	21.1326	4.64596	4.92518	4.71944	4.07547	4.11818	3.93867	3.76405	3.88718	3.7478	4.45808	4.11139	4.09274	3.65811	3.66622	3.66061
85464	SSH2	slingshot protein phosphatase 2	ENSG00000141298	714.117	757.36	730.017	3978.79	3844.75	4118.27	926.697	899.096	952.08	2226.57	2045.92	2406.92	9.74434	9.8077	9.76804	11.6837	11.6435	11.7241	10.0275	9.99433	10.0571	11.0108	10.9141	11.1001
55759	WDR12	WD repeat domain 12	ENSG00000138442	1644.18	1744.16	1889.39	1546.59	1491.73	1436.65	1383.75	1452.22	1487.07	2097.65	2025.23	2009.3	10.6466	10.7133	10.804	10.5777	10.5371	10.4949	10.4529	10.507	10.5336	10.9231	10.883	10.874
116966	WDR17	WD repeat domain 17	ENSG00000150627	44.8996	33.0555	36.0375	209.283	258.801	232.228	177.533	153.155	164.612	92.9191	124.114	90.8492	6.00137	5.77049	5.83418	7.37758	7.58931	7.48119	7.2156	7.07354	7.14272	6.61135	6.87536	6.59129
4137	MAPT	microtubule associated protein tau	ENSG00000186868	28.864	49.5832	13.3854	404.02	285.717	316.05	180.051	257.829	271.387	62.7204	93.5784	71.9715	5.4528	5.89873	4.91342	7.97841	7.60659	7.71475	7.12548	7.49803	7.55199	6.10757	6.47902	6.23294
124044	SPATA2L	spermatogenesis associated 2 like	ENSG00000158792	396.613	287.777	421.124	523.61	446.174	478.197	708.873	541	580.591	477.372	390.074	529.757	8.6303	8.29283	8.69427	8.92893	8.75617	8.83083	9.2602	8.9643	9.04121	8.82885	8.61261	8.94146
107075116	MIR3142HG	MIR3142 host gene	ENSG00000253522	70.5565	79.7221	86.49	266.653	332.301	230.854	1.2591	11.0183	5.56121	27.8757	40.3865	29.4965	6.03992	6.14942	6.22339	7.32477	7.55316	7.17724	4.04625	4.69344	4.3829	5.28463	5.5681	5.32644
			ENSG00000268912	17.1046	10.6944	8.23714	42.0181	68.3236	62.5229	7.5546	12.1202	7.7857	12.7764	31.5211	25.9569	4.65138	4.44718	4.35529	5.17434	5.52443	5.45837	4.33123	4.49798	4.3384	4.52032	4.98823	4.87263
2649	NR6A1	nuclear receptor subfamily 6 group A member 1	ENSG00000148200	289.709	364.583	353.168	197.97	164.598	181.385	300.925	311.819	304.754	80.1428	83.728	100.288	8.02165	8.26092	8.22753	7.63545	7.45328	7.54857	8.06074	8.0977	8.07394	6.78408	6.82161	6.98448
			ENSG00000231711	141.113	93.3332	114.29	2.42412	3.10562	2.74826	13.8501	23.1385	18.9081	0	1.97007	0	6.27043	5.88529	6.07142	3.77757	3.84753	3.79868	4.45177	4.76868	4.63658	3.56374	3.748	3.56539
2869	GRK5	G protein-coupled receptor kinase 5	ENSG00000198873	304.676	247.916	220.344	122.822	135.612	129.168	181.31	172.988	199.091	358.9	438.341	304.404	8.01257	7.79968	7.67953	7.10424	7.19944	7.15226	7.48377	7.43719	7.57722	8.18424	8.39714	8.01152
84942	WDR73	WD repeat domain 73	ENSG00000177082	554.831	537.638	501.436	980.153	981.375	1014.8	1260.36	1358.56	1243.49	1041.86	848.116	919.111	9.28105	9.24719	9.17266	9.9042	9.90557	9.94292	10.1859	10.2706	10.1707	9.97224	9.74374	9.83272
219833	C11orf45	chromosome 11 open reading frame 45	ENSG00000174370	13.8975	19.4444	4.11857	75.1478	56.9363	67.3324	217.824	176.293	166.836	33.6832	41.3715	37.7555	4.89672	5.09871	4.36967	6.14318	5.90352	6.04697	7.15176	6.94159	6.88739	5.48502	5.64262	5.57205
113622	ADPRHL1	ADP-ribosylhydrolase like 1	ENSG00000153531	6.41423	6.80554	7.2075	457.351	426.505	498.122	319.811	243.505	318.101	6.96894	9.85036	18.8778	4.15354	4.17839	4.21471	8.00993	7.93097	8.10633	7.61041	7.3129	7.60502	4.20533	4.40062	4.86842
100507098	ADAMTS9-AS2	ADAMTS9 antisense RNA 2	ENSG00000241684	20.3117	31.1111	20.5929	50.0985	26.9154	26.1085	50.364	51.7862	78.9692	51.1055	75.8477	75.5111	4.84671	5.08279	4.85352	5.39262	4.9981	4.98004	5.39553	5.41528	5.72658	5.4059	5.69605	5.69208
57187	THOC2	THO complex 2	ENSG00000125676	2875.71	3768.33	3724.22	3304.08	3288.85	2894.61	1528.55	1764.03	1791.82	3182.48	3805.19	2985.05	11.4968	11.8048	11.7913	11.6546	11.6493	11.5042	10.7962	10.9515	10.9686	11.6119	11.816	11.5391
7884	SLBP	stem-loop binding protein	ENSG00000163950	3732.01	3310.41	3816.89	1843.14	1939.98	1926.53	707.614	834.088	807.488	2823.58	3014.21	2681.82	11.7298	11.5918	11.7558	10.9279	10.9852	10.9774	9.88917	10.0621	10.0278	11.4097	11.4844	11.351
330	BIRC3	baculoviral IAP repeat containing 3	ENSG00000023445	1987.34	2605.55	1509.46	1702.54	1831.28	2166.32	1230.14	1539.26	1577.16	1863.03	2499.04	1767.43	10.8481	11.1588	10.5364	10.6723	10.755	10.9467	10.3072	10.5584	10.5858	10.7745	11.1107	10.7147
100128890	FAM66B	family with sequence similarity 66 member B	ENSG00000215374	6.41423	0.972221	2.05929	63.8352	69.3588	92.0667	57.9186	46.277	36.704	4.64596	5.91021	4.71944	4.14931	3.83341	3.90835	5.41473	5.47918	5.71194	5.33796	5.17173	5.00929	4.06229	4.12313	4.0666
9520	NPEPPS	aminopeptidase puromycin sensitive	ENSG00000141279	2713.22	3327.91	2728.55	3340.44	3512.45	3268.37	4298.57	4158.32	4679.2	3551.83	3570.75	3678.8	11.4769	11.706	11.4831	11.7103	11.7673	11.6856	11.9969	11.9592	12.0931	11.7799	11.786	11.8199
84861	KLHL22	kelch like family member 22	ENSG00000099910	448.996	430.694	379.938	395.132	466.878	530.414	773.087	653.387	552.785	281.08	237.394	238.332	8.79815	8.75359	8.62011	8.66169	8.84009	8.97792	9.39068	9.20529	9.02266	8.30458	8.13107	8.13538
23363	OBSL1	obscurin like cytoskeletal adaptor 1	ENSG00000124006	1648.46	1724.72	1434.29	3986.87	3367.52	3780.23	2276.45	2534.22	1911.95	1739.91	1435.2	1820.52	10.7381	10.7888	10.5828	11.7475	11.5517	11.6857	11.1025	11.2248	10.9048	10.7987	10.5835	10.8496
			ENSG00000267904	33.1402	24.3055	22.6521	45.2503	49.6899	44.6592	17.6274	13.222	12.2347	39.4906	47.2817	37.7555	5.09576	4.91927	4.88227	5.29352	5.35634	5.28493	4.76028	4.63583	4.60576	5.20437	5.3227	5.17593
6174	RPL7P1	ribosomal protein L7 pseudogene 1	ENSG00000214485	91.9373	117.639	122.528	117.166	84.8869	67.3324	65.4732	72.721	74.5203	134.733	131.995	107.367	6.4808	6.69579	6.73202	6.6924	6.41313	6.22173	6.20004	6.28475	6.3048	6.8173	6.79898	6.61495
56674	TMEM9B	TMEM9 domain family member B	ENSG00000175348	745.119	794.304	704.276	453.311	481.371	491.939	802.046	828.578	935.396	728.254	1057.93	781.068	9.53743	9.6079	9.47549	8.99879	9.06306	9.08613	9.6186	9.65461	9.78928	9.51225	9.92691	9.58934
			ENSG00000215447	366.68	343.194	246.085	163.224	164.598	149.78	303.443	283.171	302.53	197.453	173.366	243.051	8.34834	8.27873	7.93511	7.52593	7.53436	7.44277	8.15021	8.07882	8.14715	7.71352	7.58494	7.92249
80263	TRIM45	tripartite motif containing 45	ENSG00000134253	149.665	131.25	120.468	564.012	446.174	467.204	800.787	866.041	674.019	139.379	111.309	115.626	7.41707	7.28664	7.20277	8.81759	8.56039	8.61095	9.20766	9.29609	9.01491	7.34644	7.12583	7.16336
9897	WASHC5	WASH complex subunit 5	ENSG00000164961	2409.61	2817.5	2283.75	766.831	875.784	739.282	1204.96	1522.73	1836.31	2688.85	3025.04	2534.34	11.1505	11.3297	11.0893	9.87987	10.0231	9.84062	10.3718	10.6318	10.842	11.276	11.4116	11.2082
10794	ZNF460	zinc finger protein 460	ENSG00000197714	49.1757	23.3333	19.5632	184.233	189.443	164.896	62.955	61.7027	57.8366	25.5528	39.4014	24.7771	5.79549	5.28673	5.18645	6.92948	6.95472	6.8274	5.9884	5.97231	5.921	5.3436	5.63171	5.3249
7373	COL14A1	collagen type XIV alpha 1 chain	ENSG00000187955	83.3849	130.278	65.8971	25.8573	37.2674	35.0403	12.591	7.71283	8.89794	2.32298	0	0	6.17183	6.61586	5.94657	5.12251	5.43037	5.37548	4.60403	4.30397	4.38464	3.82754	3.47224	3.5138
9798	IST1	IST1 factor associated with ESCRT-III	ENSG00000182149	4226.98	3978.33	4156.67	4792.49	4146	4236.44	7247.38	7003.25	7515.42	5829.51	5161.59	5885.14	12.1224	12.0559	12.1039	12.2625	12.1011	12.1249	12.7332	12.6942	12.7745	12.4849	12.3464	12.4958
90233	ZNF551	zinc finger protein 551	ENSG00000204519	217.015	159.444	195.632	309.48	348.864	296.812	0	4.40733	3.33673	326.378	354.613	315.023	7.716	7.40074	7.60898	8.08926	8.21716	8.04491	4.39974	4.79999	4.71302	8.14565	8.23478	8.10782
7639	ZNF85	zinc finger protein 85	ENSG00000105750	122.939	116.666	100.905	66.2593	85.9221	61.1488	1.2591	1.10183	0	90.5962	151.695	64.8923	6.52558	6.4782	6.34792	5.98771	6.20715	5.92191	4.27033	4.2464	4.15358	6.2529	6.72042	5.97035
401588	ZNF674-AS1	ZNF674 antisense RNA 1 (head to head)	ENSG00000230844	142.182	127.361	129.735	57.3709	72.4644	49.4687	65.4732	33.055	52.2754	82.4657	74.8627	42.475	6.78927	6.69028	6.70672	6.02132	6.2073	5.90789	6.12573	5.62433	5.95061	6.31381	6.23388	5.79779
25879	DCAF13	DDB1 and CUL4 associated factor 13	ENSG00000164934	2899.23	3318.19	3475.04	1657.29	1713.27	1294.43	1096.68	1090.81	1223.47	2794.54	3138.32	2706.6	11.4126	11.5676	11.6208	10.7803	10.8174	10.5067	10.3259	10.32	10.445	11.3705	11.5035	11.334
9465	AKAP7	A-kinase anchoring protein 7	ENSG00000118507	69.4875	69.9999	67.9564	500.985	526.92	472.701	54.1413	69.4155	94.5406	103.373	154.651	99.1083	6.44528	6.45142	6.42526	8.42325	8.47773	8.36051	6.2287	6.44449	6.7264	6.81025	7.19966	6.77065
5598	MAPK7	mitogen-activated protein kinase 7	ENSG00000166484	599.73	628.054	686.772	910.662	833.341	830.662	1004.76	882.568	859.764	778.198	608.752	644.204	9.33286	9.38176	9.47784	9.78782	9.68974	9.6862	9.89648	9.75315	9.72421	9.61432	9.34861	9.40894
			ENSG00000261490	89.7992	54.4443	77.2232	18.5849	22.7745	10.306	153.61	116.794	116.785	47.6211	90.6233	77.8708	6.09095	5.69085	5.9661	4.98656	5.10321	4.7029	6.56064	6.31648	6.31638	5.59097	6.09884	5.9726
100874381	NPIPP1	nuclear pore complex interacting protein pseudogene 1	ENSG00000188599	79.1088	73.8888	78.2529	59.795	70.394	60.4617	430.612	350.383	281.397	53.4285	46.2967	53.0937	6.24575	6.18631	6.23625	6.00604	6.1445	6.01519	7.89895	7.68318	7.45642	5.91366	5.79797	5.90858
11343	MGLL	monoglyceride lipase	ENSG00000074416	9636.31	11513	10876.1	7404.08	7414.14	7806.44	17511.6	17237.1	18377.6	7286.02	4911.39	5928.8	13.1336	13.3403	13.2741	12.8302	12.8318	12.8909	13.8327	13.814	13.8898	12.8118	12.3645	12.577
1601	DAB2	DAB adaptor protein 2	ENSG00000153071	1416.48	1465.14	1291.17	219.787	297.104	232.915	3589.69	3688.94	4031.88	2950.18	3797.31	4048.1	10.3554	10.394	10.2498	8.33612	8.64539	8.39435	11.4371	11.4694	11.5748	11.2058	11.5038	11.5796
7321	UBE2D1	ubiquitin conjugating enzyme E2 D1	ENSG00000072401	319.642	266.388	341.841	251.301	279.506	304.37	235.452	211.552	195.755	314.764	801.819	449.527	8.33092	8.14158	8.40136	8.08151	8.19126	8.27973	8.01523	7.90656	7.82861	8.31485	9.32377	8.69223
57167	SALL4	spalt like transcription factor 4	ENSG00000101115	0	0	0	6.46433	4.14082	7.55772	25.182	28.6477	16.6836	0	0.985036	0	2.84855	2.84735	2.84806	3.14148	3.04844	3.18208	3.65597	3.72556	3.46036	2.8497	2.90013	2.84993
1825	DSC3	desmocollin 3	ENSG00000134762	0	0	0	0.808041	0	0.687065	0	0	0	0	0.985036	0	1.91932	1.91152	1.91618	2.03693	1.91662	2.00999	1.93391	1.92191	1.92272	1.92654	2.07361	1.92794
7005	TEAD3	TEA domain transcription factor 3	ENSG00000007866	335.678	419.027	396.413	596.334	560.046	621.794	911.588	734.923	734.08	624.881	537.829	769.269	8.6451	8.87845	8.81966	9.25828	9.19007	9.30388	9.72623	9.48732	9.48606	9.30932	9.1462	9.53774
23173	METAP1	methionyl aminopeptidase 1	ENSG00000164024	2110.28	2119.44	2336.26	2096.87	2295.05	2084.56	973.284	1178.96	1235.7	5141.91	5444.29	4967.21	11.0694	11.0742	11.1843	11.0622	11.1641	11.0555	10.2174	10.424	10.4752	12.0925	12.1594	12.0521
56548	CHST7	carbohydrate sulfotransferase 7	ENSG00000147119	214.877	115.694	166.802	352.306	311.597	471.327	154.869	165.275	166.836	105.696	75.8477	66.0722	7.69682	7.09295	7.4449	8.20612	8.07749	8.51552	7.37248	7.43591	7.44514	7.00897	6.70771	6.58898
8971	H1-10	H1.10 linker histone	ENSG00000184897	1239.01	1248.33	1370.45	908.238	828.165	1020.29	1669.57	1473.15	1405.87	871.117	699.375	815.284	10.2418	10.2502	10.3551	9.89664	9.79539	10.0252	10.5788	10.4367	10.3839	9.85082	9.61193	9.7783
64743	WDR13	WD repeat domain 13	ENSG00000101940	1311.71	1190	1190.27	1529.62	1377.86	1523.22	1202.44	1090.81	1083.32	2155.72	1737.6	2146.17	10.3866	10.279	10.2793	10.5585	10.4414	10.5538	10.2905	10.1844	10.177	10.9434	10.7018	10.9384
115273	RAB42	RAB42, member RAS oncogene family	ENSG00000188060	1101.11	1745.14	1194.39	1.61608	0	0	624.513	752.552	717.397	1.16149	3.94014	4.71944	9.42354	9.97572	9.52054	3.66464	3.42824	3.25885	8.75409	8.97302	8.91678	3.69587	4.04747	4.16987
26084	ARHGEF26	Rho guanine nucleotide exchange factor 26	ENSG00000114790	0	0	4.11857	116.358	113.873	116.114	8.8137	17.6293	10.0102	92.9191	95.5485	88.4895	3.44812	3.42228	4.00058	6.58425	6.56148	6.58247	4.40742	4.87114	4.47732	6.35544	6.38385	6.30661
			ENSG00000203836	18.1736	26.25	19.5632	14.5447	11.3873	5.49652	13.8501	13.222	6.67346	26.7143	13.7905	16.518	4.1602	4.32691	4.19148	4.07266	3.98988	3.81344	4.05554	4.03907	3.85291	4.33508	4.05363	4.12147
114659	LRRC37B	leucine rich repeat containing 37B	ENSG00000185158	153.941	147.778	120.468	268.27	261.907	242.534	316.034	368.012	310.316	155.64	149.725	146.303	7.41991	7.38032	7.18614	7.97367	7.94902	7.8709	8.14227	8.30124	8.12345	7.43063	7.39296	7.37095
22818	COPZ1	COPI coat complex subunit zeta 1	ENSG00000111481	6804.43	7384.01	7497.86	10758.3	9155.36	10877.6	5883.77	6112.97	6318.65	7927.16	7386.78	7357.61	12.7299	12.8233	12.8408	13.2575	13.0706	13.2704	12.5646	12.6079	12.6455	12.9047	12.8237	12.8192
56953	NT5M	5',3'-nucleotidase, mitochondrial	ENSG00000205309	74.8326	123.472	75.1639	299.783	263.977	248.031	362.621	298.597	310.316	75.4968	63.0423	73.1513	6.39654	6.86254	6.40043	7.75497	7.62215	7.55851	7.95444	7.75021	7.79049	6.40467	6.2443	6.37641
6623	SNCG	synuclein gamma	ENSG00000173267	142.182	128.333	79.2825	2979.25	2435.84	2564.81	6729.89	6018.21	5127.44	78.9813	54.177	103.828	7.52336	7.41614	6.92922	10.9932	10.7505	10.8128	11.9854	11.8488	11.653	6.92707	6.56336	7.20022
3632	INPP5A	inositol polyphosphate-5-phosphatase A	ENSG00000068383	772.914	600.832	840.189	478.36	455.491	454.837	289.593	284.273	301.418	351.931	401.895	371.656	9.40126	9.12397	9.49398	8.87646	8.82372	8.82218	8.34522	8.32584	8.38669	8.54911	8.68978	8.60675
7227	TRPS1	transcriptional repressor GATA binding 1	ENSG00000104447	207.393	245	175.039	817.737	720.503	668.514	156.128	176.293	220.224	367.031	358.553	350.419	7.98868	8.15931	7.81769	9.46041	9.31907	9.23612	7.70522	7.82503	8.04996	8.58391	8.55896	8.53462
84851	TRIM52	tripartite motif containing 52	ENSG00000183718	171.046	194.444	160.624	151.104	171.844	124.359	256.856	223.672	209.102	163.77	179.276	208.835	7.3788	7.5037	7.31827	7.25982	7.38331	7.07633	7.7812	7.64213	7.5752	7.33689	7.42438	7.57389
79791	FBXO31	F-box protein 31	ENSG00000103264	955.72	767.082	1058.47	657.745	525.885	601.869	1527.29	1119.46	1124.48	714.316	527.979	678.42	9.83907	9.59557	9.95322	9.42709	9.18554	9.33061	10.3688	10.0161	10.0211	9.51732	9.18977	9.46092
51339	DACT1	dishevelled binding antagonist of beta catenin 1	ENSG00000165617	12.8285	12.6389	19.5632	8.88845	11.3873	7.55772	1.2591	5.50917	4.44897	0	16.7456	4.71944	4.12789	4.11757	4.40882	3.90952	4.05498	3.82059	3.28754	3.68502	3.59928	3.11006	4.30058	3.62489
27143	PALD1	phosphatase domain containing paladin 1	ENSG00000107719	1.06904	3.88888	0	130.903	199.795	127.794	5.0364	3.3055	5.56121	4.64596	18.7157	5.8993	3.52095	3.76646	3.39927	6.09106	6.50071	6.06887	3.8612	3.72614	3.89183	3.83035	4.50599	3.91619
29946	SERTAD3	SERTA domain containing 3	ENSG00000167565	704.496	667.916	774.291	1555.48	1380.96	1581.62	1066.46	986.141	892.019	314.764	312.256	291.426	9.47828	9.4197	9.58248	10.3681	10.2321	10.3872	9.93958	9.85172	9.73963	8.61524	8.60664	8.53559
22976	PAXIP1	PAX interacting protein 1	ENSG00000157212	813.538	821.526	796.944	736.933	811.601	729.663	310.998	350.383	413.754	821.173	838.265	733.873	9.6283	9.63912	9.60552	9.51922	9.62567	9.50832	8.59849	8.72151	8.89595	9.63863	9.66146	9.51464
375346	STIMATE	STIM activating enhancer	ENSG00000213533	35.2782	21.3889	26.7707	10.5045	22.7745	30.9179	11.3319	8.81466	6.67346	13.9379	9.85036	15.3382	4.67529	4.41125	4.52307	4.12763	4.44141	4.60123	4.15474	4.07555	4.00264	4.22858	4.10812	4.26602
146433	IL34	interleukin 34	ENSG00000157368	2.13808	2.91666	4.11857	2.42412	5.17603	21.9861	158.647	152.053	127.908	6.96894	5.91021	3.53958	3.40479	3.45972	3.54333	3.4183	3.60946	4.28297	5.85769	5.81897	5.65925	3.71254	3.65163	3.50856
1982	EIF4G2	eukaryotic translation initiation factor 4 gamma 2	ENSG00000110321	27523.4	24932.6	29200.7	17327.6	20099.6	17991.5	13328.8	15218.5	18660.1	32216.2	34025.1	31865.7	14.7059	14.5923	14.7741	14.1788	14.3465	14.2212	13.887	14.0336	14.2623	14.8878	14.9512	14.8751
			ENSG00000224269	0	0	0	0.808041	0	1.37413	0	0	0	0	0	0	1.37773	1.37732	1.37757	1.41947	1.37759	1.44786	1.37855	1.37788	1.37792	1.37813	1.37737	1.37821
55601	DDX60	DExD/H-box helicase 60	ENSG00000137628	971.755	1462.22	760.906	737.741	842.658	610.801	543.931	812.051	1071.09	544.738	616.632	479.023	9.92594	10.3857	9.65542	9.62144	9.76783	9.41565	9.29109	9.72701	10.0346	9.29261	9.42609	9.15563
285268	ZNF621	zinc finger protein 621	ENSG00000172888	697.013	699.027	724.869	785.416	756.735	735.16	576.667	552.018	716.284	429.751	535.859	420.03	9.44651	9.44968	9.48953	9.57791	9.53686	9.50504	9.23999	9.19273	9.47644	8.92565	9.16066	8.90162
868	CBLB	Cbl proto-oncogene B	ENSG00000114423	304.676	314.027	264.618	189.89	185.302	141.535	278.261	285.375	313.652	169.577	251.184	185.238	8.16445	8.19592	8.01899	7.6835	7.65939	7.39547	8.07062	8.09669	8.19461	7.57202	7.96567	7.65918
5557	PRIM1	DNA primase subunit 1	ENSG00000198056	393.406	475.416	426.272	534.923	585.927	561.332	36.5139	66.11	76.7447	698.055	747.642	504.98	8.65471	8.85918	8.74104	8.98784	9.08771	9.0407	6.40296	6.89023	7.0235	9.28127	9.35775	8.92482
			ENSG00000159239	83.3849	56.3888	38.0968	517.146	344.724	479.572	309.738	265.542	236.908	70.8508	44.3266	42.475	6.64462	6.29258	5.96505	8.50456	8.06647	8.42252	7.95255	7.79095	7.67224	6.49614	6.08798	6.05508
58533	SNX6	sorting nexin 6	ENSG00000129515	1020.93	1147.22	1108.93	1595.07	1792.98	1615.29	1110.53	1291.35	1454.81	2084.87	3244.71	2122.57	10.164	10.292	10.2547	10.6587	10.7904	10.6729	10.2563	10.423	10.5557	10.9613	11.4688	10.9816
			ENSG00000230330	42.7615	30.1388	31.9189	16.1608	13.4577	9.61891	6.2955	3.3055	4.44897	13.9379	14.7755	17.6979	4.82561	4.61543	4.64814	4.30423	4.2296	4.10829	3.99445	3.87149	3.92004	4.24383	4.26688	4.34489
55454	CSGALNACT2	chondroitin sulfate N-acetylgalactosaminyltransferase 2	ENSG00000169826	729.084	728.193	673.386	522.802	520.709	497.435	679.914	824.171	896.468	301.987	472.817	371.656	9.41604	9.41471	9.32852	9.05264	9.04832	8.99892	9.33908	9.55196	9.64586	8.47393	8.94438	8.68877
151534	LBX2-AS1	LBX2 antisense RNA 1	ENSG00000257702	72.6946	135.139	71.0454	269.886	269.154	320.859	1194.89	1075.39	952.08	404.198	365.448	404.692	6.78942	7.37733	6.7683	8.08351	8.08067	8.26671	9.72363	9.60306	9.46448	8.5144	8.40584	8.51571
			ENSG00000272933	64.1423	57.361	101.935	138.175	95.2389	276.887	60.4368	66.11	88.9794	184.677	168.441	182.878	6.36048	6.26862	6.7615	7.04141	6.70066	7.7194	6.3124	6.38571	6.64054	7.31824	7.22954	7.30872
55122	AKIRIN2	akirin 2	ENSG00000135334	790.019	816.665	828.863	1166	1134.59	1299.24	2076.25	1803.7	1859.67	780.521	757.492	742.132	9.72986	9.76508	9.78094	10.1561	10.1256	10.2769	10.7998	10.6419	10.676	9.71711	9.6856	9.66428
83439	TCF7L1	transcription factor 7 like 1	ENSG00000152284	10.6904	27.2222	16.4743	369.275	409.942	298.873	352.548	321.735	321.438	32.5217	38.4164	44.8347	4.8104	5.44142	5.07823	7.92879	8.04163	7.70191	7.87763	7.77968	7.77867	5.58464	5.71933	5.85163
114614	MIR155HG	MIR155 host gene	ENSG00000234883	265.121	306.249	203.869	8.08041	6.21124	8.93185	39.0321	46.277	46.7142	61.5589	146.77	48.3743	7.32047	7.46935	7.05453	4.57287	4.47227	4.61498	5.5642	5.699	5.70665	5.93667	6.73126	5.73521
729440	CCDC61	coiled-coil domain containing 61	ENSG00000104983	288.64	303.333	291.389	215.747	250.52	248.718	123.392	168.58	112.337	259.012	213.753	252.49	8.1124	8.16383	8.12221	7.81544	7.96698	7.95961	7.27077	7.57041	7.18267	8.00104	7.80617	7.97497
53944	CSNK1G1	casein kinase 1 gamma 1	ENSG00000169118	862.714	964.443	875.197	760.366	801.249	704.242	1144.52	1130.48	1472.61	879.247	1009.66	1104.35	9.78054	9.90371	9.79634	9.64282	9.69964	9.56066	10.0939	10.0802	10.3731	9.80144	9.95458	10.0542
283140	LINC02762	long intergenic non-protein coding RNA 2762	ENSG00000250303	17.1046	16.5277	6.17786	97.7729	93.1685	110.618	290.852	377.929	321.438	4.64596	5.91021	2.35972	4.62783	4.60401	4.06745	6.05478	6.00821	6.17304	7.14565	7.42516	7.25201	3.96008	4.04641	3.76074
5790	PTPRCAP	protein tyrosine phosphatase receptor type C associated protein	ENSG00000213402	34.2092	38.8888	35.0079	6.46433	8.28165	10.306	71.7687	52.888	42.2652	69.6894	24.6259	50.734	4.95516	5.03603	4.96948	4.2223	4.29734	4.36735	5.46514	5.24272	5.08997	5.44331	4.76393	5.21345
2686	GGT7	gamma-glutamyltransferase 7	ENSG00000131067	617.904	767.082	597.193	747.438	799.179	882.879	1591.5	1725.47	1602.74	69.6894	93.5784	75.5111	9.23553	9.47549	9.19797	9.4466	9.52127	9.63307	10.3043	10.3978	10.3125	7.03169	7.29661	7.10321
389813	AJM1	apical junction component 1 homolog	ENSG00000232434	662.803	367.499	594.104	25.0493	26.9154	31.605	98.2097	93.6558	125.683	96.4036	38.4164	49.5541	8.55039	7.89604	8.42692	5.30464	5.36536	5.491	6.52361	6.47742	6.76842	6.50556	5.65871	5.88254
400684	LOC400684	uncharacterized LOC400684	ENSG00000267213	22.4498	17.5	20.5929	23.4332	43.4786	46.7204	41.5503	57.2953	46.7142	34.8447	19.7007	15.3382	4.59461	4.48228	4.55391	4.61538	4.95671	5.00006	4.92948	5.11874	4.99894	4.82756	4.53371	4.42999
84128	WDR75	WD repeat domain 75	ENSG00000115368	1314.92	1402.91	1443.56	1101.36	1284.69	1115.11	1022.39	1208.71	1262.4	1108.06	1412.54	1020.58	10.3209	10.3934	10.4253	10.1232	10.2949	10.1369	10.0409	10.2268	10.2753	10.1299	10.401	10.0389
84937	ZNRF1	zinc and ring finger 1	ENSG00000186187	349.575	317.916	390.235	1379.33	1304.36	1601.55	859.965	976.224	864.213	267.143	224.588	258.389	8.65652	8.55646	8.77325	10.1716	10.1077	10.343	9.63695	9.77924	9.6425	8.37568	8.19773	8.3414
84266	ALKBH7	alkB homolog 7	ENSG00000125652	912.958	626.11	820.625	458.159	319.879	511.864	1090.38	927.743	860.876	853.695	602.842	830.622	9.73741	9.3215	9.61895	8.98417	8.60633	9.10304	9.93612	9.75531	9.67205	9.66274	9.28024	9.63234
80820	EEPD1	endonuclease/exonuclease/phosphatase family domain containing 1	ENSG00000122547	169.977	251.805	126.646	780.567	806.425	823.104	610.663	552.018	609.509	329.863	441.296	259.569	7.71042	8.11074	7.42139	9.33291	9.36921	9.39239	9.06006	8.94916	9.05807	8.39395	8.70549	8.14244
79660	PPP1R3B	protein phosphatase 1 regulatory subunit 3B	ENSG00000173281	273.674	621.249	374.79	705.42	680.13	638.284	2942.52	2731.44	3397.9	2002.41	2725.59	2936.67	8.49477	9.37034	8.82429	9.51036	9.47005	9.39999	11.1445	11.057	11.3145	10.6945	11.0546	11.1422
152217	NCBP2AS2	NCBP2 antisense 2 (head to head)	ENSG00000270170	512.069	394.722	522.029	461.391	447.209	630.039	514.972	537.695	431.55	721.285	562.455	648.923	8.99786	8.72152	9.01865	8.88598	8.85276	9.22231	9.00396	9.0506	8.81501	9.3683	9.09933	9.25415
23516	SLC39A14	solute carrier family 39 member 14	ENSG00000104635	4255.84	3745.97	4694.14	2422.51	2787.81	2340.14	4340.12	5035.38	6218.55	3907.25	4499.64	3749.6	12.0015	11.8558	12.114	11.3653	11.522	11.3269	12.024	12.1949	12.4397	11.9039	12.0654	11.8569
9969	MED13	mediator complex subunit 13	ENSG00000108510	2189.39	1972.64	2191.08	2636.64	3023.84	2352.51	1164.67	1391.62	1787.37	2206.83	2787.65	2156.78	11.1189	11.0017	11.1198	11.3293	11.4855	11.2	10.4199	10.6143	10.8914	11.1278	11.3927	11.102
53373	TPCN1	two pore segment channel 1	ENSG00000186815	4967.82	4177.63	5237.79	5795.27	4912.05	4888.47	3651.39	4363.26	3707.1	5068.74	3028.98	5114.69	12.2021	12.0037	12.263	12.3797	12.1891	12.1836	11.8506	12.0534	11.8678	12.2252	11.6396	12.2356
54965	PIGX	phosphatidylinositol glycan anchor biosynthesis class X	ENSG00000163964	673.494	680.554	741.343	813.697	772.264	824.478	546.449	630.249	596.162	547.061	619.587	561.614	9.38575	9.39717	9.49094	9.5931	9.53576	9.60754	9.15925	9.3133	9.25292	9.16043	9.29473	9.18856
23041	MON2	MON2 homolog, regulator of endosome-to-Golgi trafficking	ENSG00000061987	1267.88	1363.05	1292.2	1934.45	1817.82	1770.57	734.055	814.255	1073.31	1105.74	1347.53	1100.81	10.3089	10.39	10.3302	10.7866	10.7155	10.6856	9.70901	9.82059	10.1235	10.1565	10.3771	10.1515
54751	FBLIM1	filamin binding LIM protein 1	ENSG00000162458	2.13808	2.91666	0	957.528	1157.36	1273.13	26.4411	7.71283	15.5714	1.16149	2.95511	2.35972	3.6288	3.72562	3.17598	9.32187	9.55066	9.66688	5.33778	4.30738	4.8545	3.48639	3.73503	3.69704
1514	CTSL	cathepsin L	ENSG00000135047	5748.22	5133.32	4946.4	6427.96	5401.7	5940.37	11666.8	12086	11697.5	2765.51	2593.6	3065.28	12.4513	12.322	12.2798	12.5796	12.3801	12.489	13.2733	13.3149	13.2764	11.6278	11.5572	11.7416
63874	ABHD4	abhydrolase domain containing 4, N-acyl phospholipase B	ENSG00000100439	773.983	782.638	588.956	1671.84	1551.77	1903.86	5906.43	5413.31	5309.85	839.757	811.669	1005.24	9.81384	9.82587	9.52017	10.6691	10.5848	10.8168	12.135	12.0322	12.0094	9.90267	9.8655	10.1001
10202	DHRS2	dehydrogenase/reductase 2	ENSG00000100867	13.8975	25.2777	15.4446	16.9689	12.4225	17.1766	86.8779	59.499	62.2856	4.64596	1.97007	0	4.35866	4.651	4.40439	4.44671	4.31233	4.45208	5.48595	5.20078	5.23411	4.01844	3.8833	3.77609
3895	KTN1	kinectin 1	ENSG00000126777	5595.34	5685.55	5087.47	15885.3	16632.7	17395.1	2980.29	3565.53	4307.72	4878.25	6404.7	4692.3	12.5508	12.5688	12.4442	13.751	13.805	13.8577	11.858	12.0515	12.2591	12.3973	12.7032	12.354
284076	TTLL6	tubulin tyrosine ligase like 6	ENSG00000170703	18.1736	34.0277	20.5929	35.5538	52.7955	54.9652	909.07	969.613	953.192	4.64596	5.91021	0	4.59109	5.14192	4.69521	5.18262	5.56163	5.60254	8.67525	8.75115	8.73112	3.67215	3.78835	2.96323
80139	ZNF703	zinc finger protein 703	ENSG00000183779	531.312	351.944	670.298	132.519	143.894	137.413	2023.37	1487.47	1431.46	78.9813	65.9974	69.6118	8.90003	8.44925	9.15909	7.43131	7.51466	7.46711	10.4282	10.0696	10.0251	6.93353	6.76649	6.81736
81796	SLCO5A1	solute carrier organic anion transporter family member 5A1	ENSG00000137571	67.3494	88.4721	136.943	69.4915	85.9221	63.8971	50.364	85.943	77.857	27.8757	28.566	16.518	5.92614	6.14698	6.52069	5.95118	6.12265	5.88529	5.70484	6.12272	6.04188	5.30475	5.31888	5.01683
285761	DCBLD1	discoidin, CUB and LCCL domain containing 1	ENSG00000164465	602.937	394.722	562.185	166.456	189.443	153.216	327.366	442.937	371.489	234.621	210.798	251.31	9.06193	8.60199	8.98513	7.70763	7.83773	7.62514	8.40299	8.72586	8.53716	8.05569	7.94587	8.12656
			ENSG00000230084	8.5523	10.6944	6.17786	7.27237	9.31685	6.87065	5.0364	13.222	8.89794	3.48447	7.88028	9.43888	3.25416	3.31353	3.18318	3.21631	3.27582	3.20397	3.14763	3.3782	3.26404	3.09619	3.23458	3.27925
5602	MAPK10	mitogen-activated protein kinase 10	ENSG00000109339	104.766	169.166	75.1639	139.791	142.858	131.229	156.128	184.006	150.153	318.248	436.371	371.656	6.83851	7.29237	6.54152	7.10848	7.12917	7.04839	7.2144	7.37456	7.17688	7.9263	8.25449	8.08644
3430	IFI35	interferon induced protein 35	ENSG00000068079	430.822	499.721	446.865	1368.82	1338.52	1366.57	3277.44	2664.23	2502.55	1311.32	1033.3	1394.59	9.12025	9.27612	9.15843	10.38	10.3548	10.3782	11.383	11.1418	11.0693	10.3317	10.0654	10.401
7345	UCHL1	ubiquitin C-terminal hydrolase L1	ENSG00000154277	23926.1	22916.2	22015.8	18349	18402.9	21412.4	10351.1	10340.7	9738.8	0	0	3.53958	14.2586	14.2074	14.1599	13.9447	13.9481	14.127	13.2773	13.2761	13.2071	7.63954	7.62619	7.72389
			ENSG00000271857	113.318	107.916	103.994	2.42412	4.14082	0.687065	50.364	56.1935	41.153	74.3353	76.8328	86.1298	6.36367	6.3197	6.28618	4.20137	4.33635	4.0442	5.67296	5.76029	5.51728	5.99213	6.02068	6.11893
57003	CCDC47	coiled-coil domain containing 47	ENSG00000108588	3047.83	2477.22	2845.93	1977.28	1936.87	1820.72	2049.81	2152.98	2461.39	3441.49	3412.16	3163.21	11.5208	11.2854	11.4427	11.0322	11.0092	10.9404	11.0725	11.1275	11.2782	11.6598	11.65	11.5632
6855	SYP	synaptophysin	ENSG00000102003	37.4163	34.0277	35.0079	25.8573	30.021	23.3602	26.4411	13.222	24.4693	11.6149	19.7007	23.5972	4.9661	4.91094	4.92727	4.76013	4.84022	4.70843	4.77194	4.47044	4.73204	4.42814	4.6283	4.71395
340485	ACER2	alkaline ceramidase 2	ENSG00000177076	60.9352	52.4999	33.9782	40.402	24.8449	41.2239	176.274	118.998	204.653	27.8757	25.6109	23.5972	5.71896	5.60525	5.29615	5.41466	5.09698	5.4288	6.62898	6.27438	6.76872	5.16837	5.11515	5.06703
4354	MPP1	membrane palmitoylated protein 1	ENSG00000130830	3444.44	3297.77	4697.23	933.287	1063.16	1150.15	581.704	436.326	474.928	6679.72	5883.62	8037.21	11.5259	11.4752	11.8899	10.0439	10.1876	10.2748	9.53291	9.23063	9.31888	12.3078	12.1566	12.5297
2842	GPR19	G protein-coupled receptor 19	ENSG00000183150	94.0753	151.666	91.6382	54.1387	93.1685	88.6314	18.8865	23.1385	13.3469	0	0.985036	2.35972	5.95063	6.37638	5.92832	5.50115	5.94245	5.90116	4.7983	4.91512	4.61661	3.9176	3.98508	4.09148
28998	MRPL13	mitochondrial ribosomal protein L13	ENSG00000172172	2033.31	2446.11	2263.16	1549.82	1452.39	1431.84	1330.87	1378.39	1695.06	2633.1	2633	2391.58	10.9625	11.1726	11.084	10.6573	10.585	10.5692	10.4883	10.527	10.7575	11.2569	11.2568	11.1468
26253	CLEC4E	C-type lectin domain family 4 member E	ENSG00000166523	76.9707	137.083	53.5414	1031.87	1765.03	1301.3	12.591	16.5275	7.7857	30.1987	176.321	51.9139	6.68195	7.26387	6.33449	9.50057	10.1311	9.77183	5.17577	5.35261	4.87567	5.82799	7.52773	6.30787
57154	SMURF1	SMAD specific E3 ubiquitin protein ligase 1	ENSG00000198742	3433.75	3465.97	2879.91	3910.92	4113.91	3928.64	2033.45	2181.63	2165.54	1899.03	2022.28	2058.86	11.6668	11.6776	11.466	11.8165	11.875	11.8218	11.0738	11.1524	11.1442	10.9976	11.0676	11.0876
			ENSG00000253636	75.9017	56.3888	36.0375	28.2814	23.8097	27.4826	61.6959	52.888	34.4795	25.5528	41.3715	34.216	5.6345	5.43758	5.14758	5.00633	4.91611	4.99045	5.49712	5.39451	5.12081	4.95251	5.23389	5.11622
3727	JUND	JunD proto-oncogene, AP-1 transcription factor subunit	ENSG00000130522	1670.91	1714.02	1868.8	4211.51	4108.73	6229.62	3433.56	3231.68	2688.29	1750.36	1643.04	1845.3	10.8822	10.9102	11.0059	11.9258	11.8973	12.3805	11.6914	11.6222	11.4132	10.9334	10.8637	10.9919
6625	SNRNP70	small nuclear ribonucleoprotein U1 subunit 70	ENSG00000104852	7480.06	5817.77	8458.52	12168.3	11710.2	12747.1	8012.91	6836.87	5463.34	7797.08	6286.5	7757.58	12.9048	12.6279	13.0442	13.4595	13.4158	13.5124	12.9826	12.8041	12.5612	12.9517	12.7116	12.9459
84944	MAEL	maelstrom spermatogenic transposon silencer	ENSG00000143194	0	1.94444	0	10.5045	3.10562	1.37413	3.7773	4.40733	1.11224	5.80745	0	1.17986	2.41415	2.50214	2.41387	2.80441	2.55073	2.47578	2.57784	2.60166	2.46619	2.65282	2.41355	2.46957
2065	ERBB3	erb-b2 receptor tyrosine kinase 3	ENSG00000065361	3.20711	2.91666	6.17786	901.773	795.038	860.893	176.274	222.57	159.051	1450.7	1051.03	1612.87	4.39089	4.33873	4.66571	9.31416	9.16789	9.26047	7.48922	7.73955	7.38014	9.87085	9.49237	9.99626
1112	FOXN3	forkhead box N3	ENSG00000053254	728.015	947.915	892.7	724.004	697.729	654.086	904.033	1066.57	1181.2	259.012	332.942	285.526	9.52414	9.81669	9.74979	9.51806	9.47745	9.40665	9.76381	9.94872	10.0636	8.42703	8.68494	8.5265
79004	CUEDC2	CUE domain containing 2	ENSG00000107874	1878.3	1633.33	1775.1	2139.69	1770.2	2169.07	2550.94	2330.38	2366.85	2328.79	1872.55	2385.68	10.855	10.6977	10.7913	11.0027	10.7882	11.0182	11.2032	11.0999	11.1176	11.0991	10.8516	11.1266
91978	TPGS1	tubulin polyglutamylase complex subunit 1	ENSG00000141933	105.835	38.8888	95.7568	86.4604	49.6899	149.093	161.165	107.98	76.7447	133.571	62.0572	96.7485	6.69889	5.88363	6.61016	6.52089	6.06666	7.01309	7.08558	6.71683	6.41911	6.91028	6.24251	6.61926
84886	C1orf198	chromosome 1 open reading frame 198	ENSG00000119280	1228.32	1485.55	1279.85	2748.95	2806.44	3218.21	639.622	652.285	643.989	988.427	943.664	1006.42	10.3304	10.543	10.3762	11.2443	11.2681	11.4268	9.62069	9.64129	9.62775	10.0903	10.0394	10.1101
8233	ZRSR2	zinc finger CCCH-type, RNA binding motif and serine/arginine rich 2	ENSG00000169249	245.879	281.944	261.529	299.783	289.858	285.819	528.822	467.177	427.101	421.621	370.373	482.563	8.03355	8.17409	8.09668	8.23766	8.20274	8.18816	8.84113	8.70691	8.61064	8.59682	8.45923	8.74183
6129	RPL7	ribosomal protein L7	ENSG00000147604	32725.4	37556.9	37458.4	25972.9	23568.5	22468.4	17563.2	23176	24253.6	41831	45897.7	38003.3	14.9416	15.101	15.0979	14.6763	14.5656	14.5113	14.2341	14.5465	14.5982	15.2264	15.3349	15.1147
947	CD34	CD34 molecule	ENSG00000174059	5.34519	0.972221	2.05929	3.23216	1.03521	0	13.8501	8.81466	3.33673	0	0.985036	0	3.04582	2.69407	2.798	2.89107	2.70255	2.57563	3.47046	3.24548	2.90471	2.59827	2.69581	2.5991
814	CAMK4	calcium/calmodulin dependent protein kinase IV	ENSG00000152495	580.488	579.443	571.452	200.394	195.654	194.439	12.591	11.0183	8.89794	54.59	64.0273	42.475	8.65474	8.6529	8.63738	7.51145	7.48649	7.48037	5.15434	5.06766	4.95226	6.2546	6.39648	6.03753
55502	HES6	hes family bHLH transcription factor 6	ENSG00000144485	419.063	328.611	339.782	183.425	179.091	232.915	921.661	733.821	629.529	190.484	121.159	133.324	8.53532	8.27649	8.3118	7.67526	7.65156	7.91789	9.4021	9.14639	8.97728	7.71361	7.26982	7.3619
8536	CAMK1	calcium/calmodulin dependent protein kinase I	ENSG00000134072	56.659	73.8888	64.8675	41.2101	54.8659	93.4409	7.5546	4.40733	4.44897	59.236	58.1171	56.6333	5.80619	6.01741	5.91232	5.56875	5.78144	6.21415	4.66532	4.50125	4.50398	5.84069	5.8259	5.80582
			ENSG00000260539	1191.98	1022.78	1294.26	623.807	615.947	600.495	1029.94	907.91	857.539	797.943	710.211	863.658	10.1375	9.96617	10.2302	9.4233	9.40975	9.38229	9.97393	9.83383	9.77075	9.69144	9.56396	9.7786
57161	PELI2	pellino E3 ubiquitin protein ligase family member 2	ENSG00000139946	0	0.972221	2.05929	270.694	277.435	257.649	46.5867	72.721	67.8468	11.6149	14.7755	7.07916	3.4185	3.54072	3.67808	7.12819	7.1532	7.07675	5.41743	5.81712	5.75309	4.38804	4.53565	4.12046
79018	GID4	GID complex subunit 4 homolog	ENSG00000141034	222.36	249.861	259.47	304.631	202.9	230.854	441.944	426.409	523.866	203.261	175.336	189.958	7.88154	7.99852	8.03691	8.20196	7.79177	7.91871	8.58579	8.54919	8.76015	7.79359	7.65361	7.72874
9253	NUMBL	NUMB like endocytic adaptor protein	ENSG00000105245	1102.18	1118.05	1242.78	1328.42	1382	1547.27	1153.33	915.623	916.488	737.546	725.971	638.304	10.0876	10.1035	10.2219	10.2969	10.3415	10.4696	10.1382	9.88169	9.88274	9.64465	9.62742	9.48871
8772	FADD	Fas associated via death domain	ENSG00000168040	173.184	130.278	214.166	202.01	172.879	329.104	83.1006	110.183	119.01	341.478	211.783	253.67	7.54363	7.26702	7.75558	7.69676	7.54187	8.19743	6.85472	7.1095	7.18162	8.23574	7.74429	7.92759
7317	UBA1	ubiquitin like modifier activating enzyme 1	ENSG00000130985	16588.3	15226.9	16694.6	9102.58	8670.88	9100.87	5696.17	5437.55	5688.01	21664.1	17270.6	22267.5	13.9296	13.8306	13.937	13.2438	13.1891	13.2436	12.7226	12.6719	12.7211	14.24	13.9762	14.2721
9423	NTN1	netrin 1	ENSG00000065320	11.7594	5.83332	4.11857	1118.33	1221.54	1190	109.542	81.5356	84.5304	48.7825	90.6233	63.7125	4.53087	4.05523	3.87701	9.24772	9.35163	9.32135	6.61039	6.30034	6.33784	5.78063	6.41074	6.04729
90133	KRT8P12	keratin 8 pseudogene 12	ENSG00000229320	159.287	109.861	171.95	70.2995	61.0771	87.2573	579.186	506.843	474.928	178.869	163.516	129.785	7.29292	6.93603	7.36831	6.53097	6.41205	6.72267	8.6316	8.48663	8.41684	7.40735	7.31869	7.0943
377	ARF3	ADP ribosylation factor 3	ENSG00000134287	4261.18	4093.05	3981.63	3863.24	3748.48	3955.43	4254.5	4224.43	4194.27	6538.02	6715.97	6699.25	12.084	12.0386	12.0077	11.9739	11.9404	12.0003	12.0822	12.0742	12.0662	12.5711	12.6016	12.5987
2010	EMD	emerin	ENSG00000102119	4480.34	4217.49	5494.17	2027.37	1863.37	2114.79	3336.61	3174.38	3300.02	2952.51	2753.17	2880.04	11.978	11.9081	12.215	11.0754	10.9814	11.1226	11.6388	11.5819	11.6262	11.4993	11.4199	11.471
3321	IGSF3	immunoglobulin superfamily member 3	ENSG00000143061	4443.99	4554.85	4016.64	2843.5	2862.34	2735.89	888.924	1065.47	1049.96	2692.33	3165.9	3167.93	11.9515	11.9801	11.8344	11.4383	11.4458	11.3944	10.1546	10.3483	10.3325	11.3761	11.5608	11.5615
388722	C1orf53	chromosome 1 open reading frame 53	ENSG00000203724	21.3808	23.3333	32.9486	38.786	33.1266	57.0264	93.1734	74.9247	54.4999	130.087	101.459	103.828	5.17316	5.22426	5.44626	5.55869	5.44994	5.84658	6.24853	6.06555	5.81151	6.54255	6.32266	6.34232
221468	TMEM217	transmembrane protein 217	ENSG00000172738	16.0356	20.4166	14.415	4.84824	7.24644	6.87065	153.61	126.711	124.571	17.4223	19.7007	29.4965	4.61921	4.75134	4.56443	4.14255	4.27323	4.24706	6.29317	6.11996	6.10472	4.66394	4.73096	4.97804
160	AP2A1	adaptor related protein complex 2 subunit alpha 1	ENSG00000196961	4595.79	4123.19	4620.01	5254.69	5202.94	5831.12	5159.79	4895.44	5332.09	4436.89	3650.54	4420.94	12.1594	12.0362	12.1653	12.3121	12.3008	12.4306	12.2913	12.2313	12.3287	12.1193	11.8997	12.1153
11173	ADAMTS7	ADAM metallopeptidase with thrombospondin type 1 motif 7	ENSG00000136378	19.2427	41.8055	24.7114	464.623	422.364	520.795	1415.23	1173.45	1199	271.788	392.044	269.008	5.66744	6.27138	5.84805	8.67967	8.5745	8.80621	9.94372	9.7268	9.75166	8.09705	8.4929	8.08609
117608	ZNF354B	zinc finger protein 354B	ENSG00000178338	183.875	156.528	187.395	265.845	243.273	243.908	271.965	330.55	289.183	123.118	172.381	139.224	7.48148	7.32414	7.50021	7.85178	7.7613	7.76425	7.87459	8.07606	7.93772	7.09504	7.4181	7.21156
			ENSG00000261578	34.2092	36.9444	31.9189	19.393	12.4225	15.1154	107.023	103.572	124.571	11.6149	14.7755	18.8778	4.93271	4.9826	4.88898	4.60335	4.39509	4.47979	5.7808	5.75414	5.90957	4.36841	4.471	4.59067
8514	KCNAB2	potassium voltage-gated channel subfamily A regulatory beta subunit 2	ENSG00000069424	910.82	711.665	669.268	710.268	611.807	682.943	576.667	614.823	643.989	48.7825	49.2518	92.0291	9.57334	9.29688	9.22856	9.29477	9.12917	9.25119	9.06388	9.13458	9.18584	6.61977	6.6242	7.18081
9124	PDLIM1	PDZ and LIM domain 1	ENSG00000107438	7075.96	7300.4	6922.29	2659.26	2317.83	2232.96	20476.7	23116.5	20733.3	1932.72	1791.78	1919.63	12.6421	12.6785	12.6166	11.5265	11.374	11.3327	13.9015	14.0484	13.9166	11.1742	11.0915	11.1667
3646	EIF3E	eukaryotic translation initiation factor 3 subunit E	ENSG00000104408	6724.25	7602.76	7247.66	6570.99	6436.91	5504.77	3067.17	4090	3984.05	11096.9	15663.1	10336.8	12.7246	12.8649	12.8101	12.6984	12.6749	12.4977	11.8488	12.1651	12.1359	13.3013	13.7045	13.2189
8082	SSPN	sarcospan	ENSG00000123096	4.27615	15.5555	5.14821	23.4332	27.9506	37.7886	5.0364	3.3055	0	0	2.95511	1.17986	3.31984	3.67883	3.3536	3.86241	3.95108	4.11868	3.35046	3.28057	3.13045	3.13106	3.26498	3.18786
			ENSG00000226824	103.697	103.055	77.2232	76.7639	74.5348	57.0264	269.447	177.395	184.632	10.4534	12.8055	12.9785	6.45111	6.44577	6.19525	6.19033	6.16533	5.94529	7.35264	6.94643	6.98461	4.88055	4.9697	4.98084
3945	LDHB	lactate dehydrogenase B	ENSG00000111716	19948.2	22134.5	22999.1	29715.7	22898.8	29316.4	14196.3	16212.4	13766.2	44314.3	41970.4	38612.1	14.3311	14.4495	14.4933	14.7879	14.4883	14.7723	13.9492	14.0971	13.9152	15.2541	15.1903	15.0925
90480	GADD45GIP1	GADD45G interacting protein 1	ENSG00000179271	2517.58	1802.5	3012.74	1856.07	1810.58	2473.43	2068.7	1748.61	1477.06	2011.7	1556.36	1940.87	11.2561	10.8809	11.4591	10.9133	10.8859	11.236	11.0343	10.8476	10.6662	11.003	10.7216	10.9629
727956	SDHAP2	succinate dehydrogenase complex flavoprotein subunit A pseudogene 2	ENSG00000242086	319.642	285.833	289.33	480.784	493.793	472.701	624.513	512.352	468.254	161.447	177.306	155.742	8.3158	8.19912	8.21177	8.75025	8.77895	8.73203	9.03427	8.81882	8.72162	7.62159	7.71359	7.58649
84693	MCEE	methylmalonyl-CoA epimerase	ENSG00000124370	182.805	200.277	134.883	308.672	268.118	330.478	171.238	169.682	144.592	49.944	57.1321	47.1944	7.36019	7.45071	7.06544	7.89051	7.74509	7.96168	7.29581	7.28701	7.13191	6.18579	6.29483	6.14057
51332	SPTBN5	spectrin beta, non-erythrocytic 5	ENSG00000137877	124.008	76.8054	56.6304	34.7457	60.0419	61.1488	1057.64	505.741	507.183	52.267	49.2518	37.7555	6.8771	6.41914	6.14294	5.72569	6.19502	6.20992	9.17033	8.34645	8.34955	6.07319	6.02042	5.79802
			ENSG00000232637	168.908	160.416	158.565	103.429	102.485	104.434	91.9143	121.202	122.347	87.1117	65.9974	105.008	7.17091	7.12428	7.11368	6.72807	6.72008	6.73656	6.62598	6.86955	6.87803	6.5805	6.35895	6.7415
26227	PHGDH	phosphoglycerate dehydrogenase	ENSG00000092621	0	0	0	1877.89	2986.57	2430.15	6052.49	7215.9	6049.49	157.963	77.8178	70.7916	4.40625	4.36801	4.39095	10.4937	11.0491	10.8015	11.908	12.1241	11.9075	7.69979	6.98006	6.89109
79631	EFL1	elongation factor like GTPase 1	ENSG00000140598	518.483	483.194	444.806	340.993	299.174	322.234	571.631	580.666	600.611	796.782	855.011	998.162	9.06211	8.98598	8.89708	8.61509	8.47899	8.55574	9.16805	9.18513	9.22197	9.53319	9.61167	9.78473
1968	EIF2S3	eukaryotic translation initiation factor 2 subunit gamma	ENSG00000130741	7477.92	7773.88	9092.78	5996.47	5153.25	5319.26	5623.14	6806.02	6344.23	12627.7	13421.1	14121.7	12.8411	12.8856	13.066	12.5895	12.4185	12.4541	12.5168	12.7335	12.6535	13.4483	13.5198	13.5795
			ENSG00000260604	93.0063	86.5276	75.1639	41.2101	57.9715	48.7816	8.8137	11.0183	13.3469	33.6832	112.294	53.0937	6.08879	6.02917	5.91463	5.46421	5.71217	5.58424	4.65143	4.73371	4.81616	5.32881	6.2489	5.64621
57060	PCBP4	poly(rC) binding protein 4	ENSG00000090097	677.77	528.888	649.705	154.336	134.577	135.352	1373.68	1212.02	1090	406.521	559.5	532.117	9.25549	8.98226	9.20864	7.69275	7.55915	7.56302	10.0531	9.9099	9.78906	8.6968	9.04391	8.98887
81893	SLC7A5P1	solute carrier family 7 member 5 pseudogene 1	ENSG00000260727	14.9665	9.72221	47.3636	21.8171	14.4929	39.1627	16.3683	12.1202	14.4592	0	0.985036	0	4.16007	4.00118	4.77799	4.33152	4.14683	4.65885	4.19816	4.07781	4.14604	3.60212	3.64881	3.60247
55768	NGLY1	N-glycanase 1	ENSG00000151092	534.519	560.971	567.333	509.066	641.828	540.72	496.085	527.778	665.121	461.111	606.782	457.786	9.11378	9.16565	9.17782	9.06174	9.31182	9.12608	9.03453	9.10022	9.35076	8.958	9.25065	8.9505
40	ASIC2	acid sensing ion channel subunit 2	ENSG00000108684	1.06904	0.972221	9.26679	39.594	86.9573	79.6996	96.9506	77.1283	77.857	8.13042	14.7755	5.8993	3.8267	3.8167	4.24555	5.01757	5.61151	5.54202	5.7007	5.51382	5.52133	4.20026	4.44321	4.10029
3694	ITGB6	integrin subunit beta 6	ENSG00000115221	134.699	146.805	121.498	778.951	1196.7	976.32	210.27	417.595	374.826	878.086	2336.5	1526.74	7.51378	7.59916	7.41182	9.38651	9.87514	9.6425	7.96599	8.69523	8.57799	9.5217	10.6534	10.1563
			ENSG00000270157	72.6946	78.7499	51.4821	58.987	71.4292	46.0334	39.0321	56.1935	70.0713	13.9379	13.7905	23.5972	5.80914	5.87159	5.55311	5.65196	5.79569	5.47486	5.36372	5.61601	5.7808	4.80386	4.79745	5.06018
4486	MST1R	macrophage stimulating 1 receptor	ENSG00000164078	3.20711	0.972221	2.05929	8.08041	16.5633	14.4284	1366.12	1339.83	1223.47	0	0.985036	0	3.13623	2.67092	2.92577	3.71	4.32109	4.19079	9.20606	9.18127	9.06627	2.47295	2.678	2.48003
4267	CD99	CD99 molecule (Xg blood group)	ENSG00000002586	8567.27	6594.57	8190.81	2748.15	2588.01	2798.42	5574.03	5064.02	4978.4	3002.45	2399.55	3339	12.8822	12.5782	12.8298	11.5855	11.5191	11.6056	12.3845	12.2745	12.255	11.6839	11.4358	11.8027
283970	PDXDC2P-NPIPB14P	nuclear pore complex-interacting protein	ENSG00000196696	87.6611	76.8054	68.9861	105.045	113.873	98.2503	264.411	207.145	206.877	42.9751	31.5211	28.3166	6.43065	6.3176	6.22779	6.58961	6.66164	6.53043	7.4554	7.22003	7.21877	5.85608	5.6357	5.56713
6618	SNAPC2	small nuclear RNA activating complex polypeptide 2	ENSG00000104976	2145.56	1545.83	2261.1	559.972	545.553	598.434	2241.2	1712.25	1868.57	636.496	608.752	685.499	10.8162	10.4399	10.8769	9.3113	9.28338	9.38298	10.8666	10.5567	10.6569	9.45011	9.40165	9.53095
			ENSG00000244879	137.906	122.5	113.261	121.206	123.189	129.168	258.115	208.246	209.102	157.963	131.995	135.684	7.10468	6.9948	6.92311	6.98496	6.99999	7.04369	7.71527	7.50026	7.50429	7.23267	7.06384	7.08952
130574	LYPD6	LY6/PLAUR domain containing 6	ENSG00000187123	195.634	247.916	215.195	527.651	598.349	576.448	39.0321	65.0082	64.5101	54.59	70.9226	33.0361	7.36505	7.6145	7.46487	8.43686	8.57678	8.53572	5.8232	6.2756	6.26852	6.11622	6.35639	5.68275
5306	PITPNA	phosphatidylinositol transfer protein alpha	ENSG00000174238	3367.47	3625.41	3430.77	1972.43	2106.64	2032.34	2699.51	2863.66	2871.81	4585.56	4383.41	4738.32	11.6953	11.7794	11.7165	11.0952	11.1679	11.1282	11.445	11.5115	11.5147	12.0493	11.9972	12.0871
56681	SAR1A	secretion associated Ras related GTPase 1A	ENSG00000079332	3957.58	4265.13	4090.77	2445.13	2523.83	2228.15	1476.92	1783.87	1733.99	2861.91	3487.03	2888.3	11.877	11.963	11.915	11.3306	11.3662	11.2266	10.7736	10.9801	10.9489	11.5079	11.7322	11.5183
			ENSG00000261116	0	0	0	0	2.07041	1.37413	0	0	1.11224	0	0	0	1.71545	1.71492	1.71523	1.71402	1.8198	1.78518	1.71647	1.71563	1.77347	1.71595	1.71499	1.71605
3972	LHB	luteinizing hormone subunit beta	ENSG00000104826	0	22.3611	6.17786	4.0402	6.21124	4.80946	18.8865	9.9165	1.11224	6.96894	12.8055	7.07916	3.01384	3.68925	3.26179	3.18315	3.26296	3.21163	3.61345	3.38193	3.06482	3.28901	3.46403	3.29272
11322	TMC6	transmembrane channel like 6	ENSG00000141524	1.06904	8.74998	5.14821	1520.73	1269.16	1272.44	1300.65	1034.62	1108.91	29.0372	35.4613	33.0361	3.8227	4.63527	4.33195	9.87175	9.65563	9.65916	9.68452	9.41309	9.49518	5.58244	5.75988	5.69908
			ENSG00000265242	70.5565	66.111	68.9861	50.0985	47.6195	47.4075	15.1092	7.71283	7.7857	76.6583	107.369	112.087	5.92717	5.87625	5.90949	5.66684	5.63009	5.62669	4.94084	4.6687	4.67204	5.99308	6.27304	6.30942
			ENSG00000273162	54.5209	36.9444	52.5118	12.9287	14.4929	15.1154	3.7773	5.50917	3.33673	25.5528	11.8204	16.518	4.91545	4.66815	4.89074	4.15075	4.1961	4.21254	3.8337	3.90204	3.81315	4.45945	4.11822	4.25086
7112	TMPO	thymopoietin	ENSG00000120802	4964.61	5304.44	6208.75	4206.66	4404.8	4285.91	554.004	885.874	714.06	7843.54	10615.7	7859.05	12.2332	12.3092	12.4906	12.0441	12.0965	12.0653	9.87415	10.3461	10.1261	12.7621	13.1172	12.7644
115361	GBP4	guanylate binding protein 4	ENSG00000162654	27.795	31.1111	16.4743	1.61608	2.07041	1.37413	22.6638	34.1568	38.9285	9.29191	6.89525	8.25902	4.59998	4.66963	4.31319	3.68473	3.7188	3.66575	4.48103	4.72885	4.8151	4.06879	3.96663	4.02733
3716	JAK1	Janus kinase 1	ENSG00000162434	9694.03	11655	10333.5	0	0	0	7059.77	8340.88	9211.59	32075.7	37004.8	36818.7	12.9106	13.131	12.9869	6.19159	6.23329	6.1682	12.534	12.7315	12.8497	14.3618	14.5379	14.5317
9791	PTDSS1	phosphatidylserine synthase 1	ENSG00000156471	7868.12	7101.1	8782.85	1980.51	1865.44	1690.87	995.948	1154.72	1056.63	6229.07	5817.62	5677.49	12.7466	12.6268	12.8755	11.1788	11.1132	11.0059	10.4414	10.5967	10.5032	12.4745	12.3954	12.3672
84069	PLEKHN1	pleckstrin homology domain containing N1	ENSG00000187583	597.592	560.971	624.993	295.743	332.301	293.377	347.511	219.265	231.346	203.261	223.603	214.735	9.05907	8.99005	9.1082	8.30666	8.42884	8.29822	8.47604	7.99915	8.05366	7.92278	8.01886	7.97814
8406	SRPX	sushi repeat containing protein X-linked	ENSG00000101955	574.073	557.082	303.745	355.538	432.716	370.328	729.019	884.772	824.172	24.3913	41.3715	24.7771	8.89376	8.86059	8.20204	8.37062	8.58321	8.4146	9.15994	9.37832	9.29811	5.87216	6.27973	5.88421
			ENSG00000196205	947.168	980.971	1077.01	1232.26	1213.26	1400.24	433.13	478.196	508.295	1420.5	1391.86	1579.83	9.89966	9.93859	10.0426	10.1936	10.1761	10.3377	9.05382	9.15775	9.22249	10.3539	10.3309	10.4745
115548	FCHO2	FCH and mu domain containing endocytic adaptor 2	ENSG00000157107	231.981	319.861	205.929	556.74	550.73	544.156	448.239	404.373	532.764	844.403	1244.1	903.773	8.1562	8.48727	8.03641	9.08002	9.06816	9.05513	8.84547	8.7352	9.03208	9.53922	9.97549	9.61509
124808	CCDC43	coiled-coil domain containing 43	ENSG00000180329	213.808	256.666	264.618	448.463	423.399	364.145	424.316	472.686	484.938	464.596	588.066	488.462	7.98865	8.17429	8.20569	8.7603	8.69873	8.53859	8.70102	8.81672	8.84426	8.79815	9.05333	8.85205
10398	MYL9	myosin light chain 9	ENSG00000101335	1853.71	2547.22	1797.76	0	0	0	664.804	593.888	722.958	419.298	815.609	605.268	10.4327	10.8118	10.3964	4.27444	4.36615	4.21982	9.23746	9.10907	9.33346	8.717	9.47208	9.1306
84881	RPUSD4	RNA pseudouridine synthase D4	ENSG00000165526	812.469	700.971	668.238	240.796	251.555	232.228	211.529	256.727	234.683	585.391	470.847	509.7	9.49226	9.32812	9.27519	8.18382	8.22923	8.14639	8.05246	8.25034	8.15799	9.12948	8.89235	8.97833
10527	IPO7	importin 7	ENSG00000205339	5325.95	5341.38	5583.75	5852.64	6042.5	5096.65	2394.81	2603.63	3213.27	8416.15	10706.4	7334.01	12.3899	12.3931	12.4437	12.4974	12.5338	12.3398	11.4999	11.5908	11.8221	12.9154	13.1957	12.7563
2028	ENPEP	glutamyl aminopeptidase	ENSG00000138792	2741.01	4355.55	2726.49	110.702	136.647	168.331	235.452	226.978	295.857	4.64596	1.97007	1.17986	10.776	11.3386	10.7696	7.13129	7.35166	7.57184	7.93514	7.89508	8.18625	4.66631	4.33681	4.28745
55636	CHD7	chromodomain helicase DNA binding protein 7	ENSG00000171316	2015.14	2064.02	2070.61	456.543	466.878	386.131	441.944	440.733	441.56	1823.54	1937.57	2148.53	10.8007	10.8283	10.832	9.15619	9.18013	8.98058	9.12256	9.11946	9.12145	10.6861	10.7556	10.8745
2539	G6PD	glucose-6-phosphate dehydrogenase	ENSG00000160211	3741.63	2423.75	2400.1	27068.6	17858.3	20844.2	17869.1	15525.9	13445.9	7637.95	3944.08	5160.71	12.0612	11.5859	11.5754	14.3531	13.8574	14.0409	13.8582	13.6921	13.523	12.8668	12.1198	12.4208
55223	TRIM62	tripartite motif containing 62	ENSG00000116525	316.435	289.722	381.998	236.756	204.971	226.732	147.315	142.136	141.255	243.913	193.067	224.173	8.2427	8.15083	8.44099	7.94293	7.7969	7.89879	7.47082	7.43588	7.42991	7.97347	7.7368	7.8875
56005	MYDGF	myeloid derived growth factor	ENSG00000074842	6687.9	4413.88	6461.01	3634.57	4004.18	4212.4	3476.37	3543.5	3399.01	3024.52	2488.2	2909.54	12.561	12.0821	12.5208	11.8613	11.9711	12.0288	11.8111	11.8326	11.7857	11.6546	11.4379	11.6113
			ENSG00000257497	28.864	34.9999	27.8004	7.27237	4.14082	4.12239	50.364	53.9898	70.0713	27.8757	18.7157	7.07916	4.58676	4.69954	4.5658	4.0134	3.89051	3.88517	4.93074	4.97815	5.15806	4.56711	4.36278	4.00945
60491	NIF3L1	NGG1 interacting factor 3 like 1	ENSG00000196290	1365.16	1350.41	1310.74	1005.2	944.108	1029.91	659.768	678.729	727.407	1087.15	1010.65	1014.68	10.3155	10.3032	10.2695	9.97251	9.90296	9.99952	9.51098	9.5415	9.61661	10.0598	9.97851	9.98294
115290	FBXO17	F-box protein 17	ENSG00000269190	1917.85	3090.69	1936.76	2981.67	2769.18	3029.27	3358.02	3465.27	2807.3	969.844	665.884	969.845	10.8606	11.408	10.8718	11.3664	11.281	11.3848	11.5042	11.5408	11.2968	10.0998	9.69321	10.0998
284352	PPP1R37	protein phosphatase 1 regulatory subunit 37	ENSG00000104866	1473.13	1323.19	1683.47	3103.68	2623.21	3088.36	2670.55	2208.07	2242.28	1544.78	976.17	1329.7	10.5892	10.4697	10.7385	11.4354	11.242	11.4297	11.2624	11.0452	11.0627	10.6422	10.1356	10.4752
7385	UQCRC2	ubiquinol-cytochrome c reductase core protein 2	ENSG00000140740	3529.96	3481.52	3383.41	2144.54	1767.1	1850.27	3193.08	3832.18	3996.29	7618.21	6872.59	6144.71	11.7779	11.7622	11.7298	11.2181	11.0049	11.0552	11.6642	11.8715	11.9194	12.6667	12.5461	12.4157
84911	ZNF382	zinc finger protein 382	ENSG00000161298	32.0711	60.2777	50.4525	122.014	103.521	107.869	59.1777	55.0917	63.3978	23.2298	29.5511	38.9354	5.51508	5.9649	5.83025	6.54982	6.40666	6.44271	5.95085	5.89619	6.00416	5.31902	5.46223	5.6453
100288175	LOC100288175	uncharacterized LOC100288175	ENSG00000217801	426.546	555.138	450.984	248.068	255.696	232.228	1293.1	944.271	845.304	228.813	224.588	267.828	8.68422	8.97012	8.74427	8.11232	8.14383	8.04427	9.9179	9.55914	9.43503	8.02969	8.0104	8.19199
54187	NANS	N-acetylneuraminate synthase	ENSG00000095380	1571.49	1256.11	1750.39	926.015	892.347	903.491	1352.27	1355.25	1272.41	624.881	483.652	654.823	10.4904	10.2374	10.6131	9.89754	9.85666	9.87031	10.3204	10.3229	10.2519	9.46792	9.19449	9.51847
487	ATP2A1	ATPase sarcoplasmic/endoplasmic reticulum Ca2+ transporting 1	ENSG00000196296	70.5565	46.6666	62.8082	50.0985	62.1124	38.4757	280.779	170.784	177.959	59.236	37.4314	63.7125	6.08124	5.75672	5.98706	5.81008	5.97816	5.61436	7.33805	6.86107	6.89972	5.94055	5.59602	5.99853
9498	SLC4A8	solute carrier family 4 member 8	ENSG00000050438	38.4854	19.4444	26.7707	141.407	153.21	151.154	11.3319	12.1202	10.0102	0	0.985036	1.17986	5.43201	4.94326	5.16122	6.57505	6.65175	6.63989	4.63276	4.66449	4.56557	3.84787	3.93423	3.97171
100506211	MIR210HG	MIR210 host gene	ENSG00000247095	229.843	400.555	190.484	496.945	511.392	474.075	1067.72	937.66	789.692	139.379	155.636	191.137	7.84933	8.44434	7.65361	8.68129	8.71274	8.62941	9.5426	9.3942	9.19906	7.3354	7.44649	7.65725
			ENSG00000227063	451.134	446.249	313.011	520.378	445.139	417.049	183.829	170.784	250.255	411.167	766.358	247.771	8.72385	8.7122	8.33644	8.87799	8.7095	8.63983	7.79351	7.72047	8.10472	8.62455	9.30193	8.09456
112441434	SHLD3	shieldin complex subunit 3	ENSG00000253251	11.7594	19.4444	18.5336	28.2814	30.021	15.8025	30.2184	37.4623	40.0407	24.3913	63.0423	30.6764	4.41703	4.6079	4.58692	4.7933	4.82587	4.51998	4.82937	4.95264	4.99216	4.716	5.26595	4.83776
22836	RHOBTB3	Rho related BTB domain containing 3	ENSG00000164292	1211.22	1198.75	1105.84	790.264	819.883	818.982	718.946	1023.6	993.233	238.105	263.005	297.325	10.1485	10.1368	10.0461	9.67219	9.71283	9.71158	9.56826	9.95951	9.92586	8.40295	8.50286	8.62867
63977	PRDM15	PR/SET domain 15	ENSG00000141956	688.46	569.721	623.964	381.395	399.589	347.655	365.139	338.263	332.561	403.037	270.885	379.915	9.25076	9.04878	9.14598	8.62013	8.66933	8.52348	8.57462	8.49542	8.478	8.67844	8.27408	8.61612
4803	NGF	nerve growth factor	ENSG00000134259	36.3473	17.5	32.9486	0	0	0	0	0	0	0	3.94014	4.71944	4.66943	4.08921	4.58679	2.67207	2.70589	2.65273	2.73649	2.71526	2.7167	2.72345	3.23594	3.3201
51109	RDH11	retinol dehydrogenase 11	ENSG00000072042	866.99	968.332	724.869	1716.28	1707.05	1676.44	1354.79	1188.88	1245.71	1007.01	1229.32	921.471	9.89598	10.0169	9.70303	10.6569	10.6507	10.6302	10.39	10.244	10.296	10.06	10.2813	9.96252
643338	C15orf62	chromosome 15 open reading frame 62	ENSG00000188277	24.5879	46.6666	21.6225	33.1297	40.373	24.7343	31.4775	37.4623	36.704	202.099	202.917	215.914	5.13089	5.57225	5.05207	5.32539	5.46549	5.13204	5.29215	5.412	5.39757	6.83697	6.84141	6.90025
60488	MRPS35	mitochondrial ribosomal protein S35	ENSG00000061794	1894.34	1874.44	2239.47	1708.2	1527.96	1558.26	1335.9	1508.41	1548.24	4289.38	4672.02	4094.12	10.9038	10.8919	11.093	10.7877	10.6633	10.6851	10.5149	10.649	10.678	11.8422	11.9415	11.7879
5111	PCNA	proliferating cell nuclear antigen	ENSG00000132646	5847.64	6561.52	5943.1	4368.27	4344.76	4621.2	2022.11	1926	2068.77	8935.34	8480.17	6748.8	12.4905	12.6225	12.509	12.1592	12.1531	12.2228	11.3082	11.2558	11.3328	12.9795	12.9188	12.6549
84159	ARID5B	AT-rich interaction domain 5B	ENSG00000150347	886.232	1168.61	791.795	437.958	463.772	502.932	332.402	537.695	601.723	328.701	941.694	534.477	9.66746	9.97788	9.54224	8.89736	8.95876	9.04583	8.60646	9.11815	9.24042	8.59467	9.73525	9.11167
406	ARNTL	aryl hydrocarbon receptor nuclear translocator like	ENSG00000133794	230.912	215.833	222.403	284.43	383.026	277.574	1033.72	1019.2	1253.5	245.074	316.196	269.008	8.00584	7.93661	7.96731	8.22181	8.53676	8.19624	9.63028	9.61433	9.85249	8.06721	8.33309	8.1638
9689	BZW1	basic leucine zipper and W2 domains 1	ENSG00000082153	6154.45	6938.74	7015.99	4882.99	5917.24	4839	3115.01	2979.36	3778.29	5439.25	7296.16	4835.07	12.5047	12.6431	12.6559	12.2394	12.4594	12.2291	11.7321	11.6825	11.9486	12.3627	12.7013	12.2282
2140	EYA3	EYA transcriptional coactivator and phosphatase 3	ENSG00000158161	2045.07	2357.63	2169.46	975.305	959.636	919.293	246.783	235.792	210.214	714.316	658.989	693.758	10.7835	10.9479	10.8516	9.94365	9.92562	9.87784	8.4807	8.43457	8.3209	9.59974	9.51165	9.56782
100129215	LOC100129215	uncharacterized LOC100129215	ENSG00000226180	48.1067	22.3611	51.4821	16.1608	20.7041	19.9249	71.7687	45.1752	38.9285	47.6211	46.2967	46.0146	5.36049	4.90029	5.40704	4.74258	4.86128	4.84061	5.646	5.31816	5.22118	5.35348	5.33471	5.33036
219736	STOX1	storkhead box 1	ENSG00000165730	2.13808	6.80554	5.14821	13.7367	16.5633	16.4896	3.7773	12.1202	7.7857	12.7764	13.7905	14.1583	3.67029	3.95104	3.86208	4.24994	4.34939	4.34563	3.78586	4.19061	4.00235	4.21637	4.25301	4.2675
55159	RFWD3	ring finger and WD repeat domain 3	ENSG00000168411	4642.83	3954.02	4847.56	2171.21	2240.19	2191.05	1129.41	1310.08	1458.15	3920.03	3731.31	3440.47	12.1171	11.9333	12.1667	11.2594	11.2941	11.2695	10.5524	10.7096	10.8244	11.9235	11.8673	11.7752
51533	PHF7	PHD finger protein 7	ENSG00000010318	140.044	162.361	112.231	84.8443	97.3093	101.686	100.728	117.896	145.704	74.3353	60.0872	63.7125	6.93912	7.07018	6.74232	6.50038	6.61738	6.65564	6.64735	6.7859	6.97428	6.39228	6.22846	6.27246
653583	PHLDB3	pleckstrin homology like domain family B member 3	ENSG00000176531	33.1402	51.5277	20.5929	1000.35	975.164	1118.54	956.915	844.004	972.1	13.9379	15.7606	17.6979	5.74415	6.14807	5.34137	9.35367	9.32352	9.48475	9.30112	9.15499	9.31973	5.05304	5.13215	5.22968
7392	USF2	upstream transcription factor 2, c-fos interacting	ENSG00000105698	1719.01	1580.83	1859.54	3614.37	3020.73	3776.8	2271.42	2193.75	1999.81	1772.43	1348.51	1733.21	10.8405	10.7476	10.9281	11.6838	11.4773	11.7347	11.153	11.1137	11.0095	10.8745	10.5734	10.8496
26071	RTL8A	retrotransposon Gag like 8A	ENSG00000203950	2153.04	2119.44	3025.09	1572.45	1423.41	1572.01	4192.8	3223.96	3080.91	2660.97	2217.32	2596.87	11.0547	11.0369	11.4428	10.7019	10.5916	10.7016	11.8212	11.5162	11.4638	11.2957	11.088	11.2678
10171	RCL1	RNA terminal phosphate cyclase like 1	ENSG00000120158	656.389	509.444	733.106	416.949	398.554	371.702	506.158	554.222	615.07	1011.66	1133.78	966.306	9.33156	9.05592	9.45311	8.84114	8.79337	8.71935	9.04901	9.14708	9.26044	9.81138	9.9396	9.75999
201161	CENPV	centromere protein V	ENSG00000166582	289.709	320.833	409.798	353.114	285.717	359.335	55.4004	47.3788	51.1632	601.651	585.111	539.196	8.18894	8.29623	8.55685	8.39784	8.17441	8.41647	6.60116	6.4681	6.532	8.97428	8.94378	8.8541
8601	RGS20	regulator of G protein signaling 20	ENSG00000147509	1245.43	1089.86	1266.46	584.213	584.891	564.081	305.961	345.976	361.479	1174.27	1133.78	1173.96	10.0363	9.88474	10.0554	9.18959	9.19086	9.15119	8.49602	8.62517	8.67161	9.9693	9.92952	9.96899
4247	MGAT2	alpha-1,6-mannosyl-glycoprotein 2-beta-N-acetylglucosaminyltransferase	ENSG00000168282	17.1046	20.4166	32.9486	16.9689	14.4929	14.4284	3.7773	22.0367	7.7857	17.4223	13.7905	22.4173	4.20753	4.28296	4.51675	4.20413	4.14339	4.14119	3.83317	4.31752	3.95839	4.21509	4.12531	4.32538
7784	ZP3	zona pellucida glycoprotein 3	ENSG00000188372	135.768	231.388	201.81	646.433	788.827	745.466	2767.5	2584.9	2584.85	188.161	220.648	232.432	7.44912	8.00235	7.85809	9.12931	9.35489	9.29082	10.8215	10.7399	10.7399	7.78506	7.95203	8.00736
650	BMP2	bone morphogenetic protein 2	ENSG00000125845	264.052	248.888	259.47	207.666	189.443	191.691	67.9914	68.3137	57.8366	410.006	359.538	409.412	7.83943	7.77875	7.82145	7.59474	7.50239	7.51434	6.53892	6.54212	6.39869	8.30052	8.16148	8.29895
816	CAMK2B	calcium/calmodulin dependent protein kinase II beta	ENSG00000058404	1.06904	5.83332	1.02964	144.639	219.464	250.092	56.6595	49.5825	45.6019	16.2608	22.6558	15.3382	3.61941	4.01325	3.61191	6.32132	6.73326	6.86721	5.46242	5.35084	5.28187	4.53674	4.7529	4.50117
4790	NFKB1	nuclear factor kappa B subunit 1	ENSG00000109320	2364.71	2135	2651.33	1337.31	1494.84	1547.96	764.273	1183.37	1237.93	2793.38	2889.11	3067.64	11.1577	11.0418	11.2882	10.5183	10.6418	10.6806	9.91358	10.3838	10.4333	11.3479	11.3865	11.4554
9459	ARHGEF6	Rac/Cdc42 guanine nucleotide exchange factor 6	ENSG00000129675	1227.26	2733.88	1872.92	2239.89	1840.6	2024.09	3179.23	3262.53	4179.81	1.16149	4.92518	2.35972	10.0362	10.9775	10.5298	10.741	10.5093	10.6214	11.1576	11.1886	11.4863	4.85743	5.16415	4.98229
54776	PPP1R12C	protein phosphatase 1 regulatory subunit 12C	ENSG00000125503	2249.26	1810.27	2340.38	1965.15	1984.49	2112.73	3878.03	3222.86	3013.07	1910.65	1584.92	2034.08	11.1449	10.9034	11.1898	10.9938	11.0047	11.0746	11.7607	11.5518	11.4758	10.9627	10.7603	11.0322
23408	SIRT5	sirtuin 5	ENSG00000124523	396.613	528.888	403.62	437.958	415.118	445.905	871.297	911.216	972.1	703.862	638.303	681.959	8.69669	9.00625	8.71534	8.80263	8.74533	8.82193	9.55604	9.60616	9.67861	9.31918	9.21159	9.28431
728621	CCDC30	coiled-coil domain containing 30	ENSG00000186409	25.6569	36.9444	22.6521	63.8352	55.9011	59.0876	65.4732	90.3503	72.2958	112.664	106.384	82.5902	5.1226	5.35121	5.05097	5.74476	5.6439	5.686	5.76345	6.02052	5.84109	6.20377	6.15621	5.94721
			ENSG00000260708	215.946	128.333	192.543	125.246	121.119	126.42	123.392	123.405	98.9896	75.4968	78.8028	86.1298	7.4001	6.92864	7.29762	6.90659	6.87615	6.91512	6.89289	6.89305	6.69684	6.47084	6.50486	6.5782
			ENSG00000254353	38.4854	41.8055	61.7786	77.5719	55.9011	65.2712	56.6595	44.0733	53.3876	5.80745	6.89525	1.17986	5.29125	5.34673	5.6262	5.80243	5.55195	5.66861	5.56144	5.38278	5.51827	4.42312	4.46733	4.18355
9420	CYP7B1	cytochrome P450 family 7 subfamily B member 1	ENSG00000172817	16.0356	34.9999	27.8004	18.5849	17.5985	21.9861	0	0	1.11224	0	0	0	4.30187	4.82697	4.65924	4.39076	4.35769	4.49893	3.35092	3.33936	3.45508	3.34379	3.33052	3.34515
60676	PAPPA2	pappalysin 2	ENSG00000116183	89.7992	281.944	149.298	187.465	127.33	151.841	80.5824	85.943	130.132	1053.47	587.081	942.708	6.5944	7.76793	7.10102	7.3363	6.93958	7.11868	6.4905	6.55201	6.96147	9.23525	8.5734	9.10888
			ENSG00000214975	79.1088	65.1388	58.6896	45.2503	39.3378	48.7816	62.955	99.165	72.2958	73.1738	68.9525	61.3527	6.12629	5.97572	5.89696	5.71059	5.61863	5.7625	5.94969	6.30316	6.05599	6.06533	6.01943	5.93023
8125	ANP32A	acidic nuclear phosphoprotein 32 family member A	ENSG00000140350	4680.25	4626.8	4777.54	4021.62	3574.57	3729.39	2884.6	3421.19	3087.59	6821.43	7416.33	7002.47	12.1782	12.1652	12.2017	12.0063	11.8748	11.9218	11.6435	11.8265	11.7154	12.6069	12.702	12.6367
2671	GFER	growth factor, augmenter of liver regeneration	ENSG00000127554	590.109	435.555	687.801	836.322	770.193	885.627	706.355	571.851	499.397	681.794	449.176	640.664	9.23464	8.90831	9.40193	9.61775	9.52648	9.6815	9.43113	9.20053	9.05433	9.3923	8.94101	9.32421
			ENSG00000225892	66.2803	53.4721	72.075	108.277	123.189	117.488	244.265	167.479	140.143	67.3664	38.4164	71.9715	6.04676	5.87281	6.11662	6.47108	6.5876	6.54515	7.24118	6.87421	6.70641	6.0602	5.62039	6.11534
196528	ARID2	AT-rich interaction domain 2	ENSG00000189079	957.858	985.832	860.782	1174.89	1250.53	1115.79	332.402	416.493	454.907	1209.11	1352.45	1133.85	9.90696	9.93895	9.78866	10.135	10.2051	10.0771	8.7713	9.00552	9.09856	10.1672	10.2935	10.0951
169436	STKLD1	serine/threonine kinase like domain containing 1	ENSG00000198870	37.4163	35.9722	20.5929	65.4513	50.7251	54.9652	79.3233	69.4155	76.7447	18.5838	10.8354	14.1583	5.20395	5.17869	4.85616	5.59569	5.40961	5.46752	5.74111	5.63923	5.71599	4.80509	4.57158	4.68012
4088	SMAD3	SMAD family member 3	ENSG00000166949	7907.67	10499	8843.6	11065.3	10795.1	11051.4	7971.36	7761.31	7741.21	13224.7	10852.1	14757.7	12.9975	13.3199	13.124	13.38	13.3517	13.3786	13.0065	12.9765	12.9736	13.5835	13.3578	13.7085
84256	FLYWCH1	FLYWCH-type zinc finger 1	ENSG00000059122	2703.6	2708.61	2537.04	5959.3	5002.11	5791.96	6933.86	5459.58	5868.19	1909.49	1298.28	1841.76	11.4268	11.4289	11.355	12.3356	12.1318	12.3024	12.5129	12.2335	12.3176	11.0372	10.6151	10.9971
55798	METTL2B	methyltransferase like 2B	ENSG00000165055	1554.38	1400.97	1463.12	671.482	651.144	651.338	1285.54	1044.54	1086.66	636.496	743.702	758.65	10.4033	10.2852	10.3345	9.46528	9.43176	9.432	10.1877	9.95411	9.99841	9.40701	9.57725	9.59915
101926978	LINC01111	long intergenic non-protein coding RNA 1111	ENSG00000254300	211.669	179.861	307.863	484.824	613.877	605.304	93.1734	229.181	201.316	400.714	1247.06	514.419	7.88162	7.71647	8.27032	8.75663	9.01487	8.99962	7.08254	7.9631	7.8306	8.55062	9.80935	8.82092
3090	HIC1	HIC ZBTB transcriptional repressor 1	ENSG00000177374	10.6904	14.5833	8.23714	7.27237	6.21124	10.306	282.038	199.432	192.418	72.0123	94.5634	43.6548	4.55077	4.72673	4.41684	4.34915	4.29103	4.51907	7.27724	6.92248	6.88632	5.94778	6.19714	5.518
			ENSG00000237697	5.34519	11.6666	5.14821	7.27237	6.21124	9.61891	6.2955	2.20367	2.22449	20.9068	44.3266	22.4173	3.54913	3.76952	3.54093	3.62161	3.58289	3.70341	3.58739	3.41271	3.41381	4.01394	4.43646	4.04801
			ENSG00000267243	7.48326	26.25	18.5336	1.61608	1.03521	2.0612	11.3319	4.40733	12.2347	33.6832	22.6558	33.0361	3.51851	3.99096	3.82693	3.28987	3.26592	3.30843	3.63928	3.40786	3.6651	4.12268	3.91846	4.1119
84283	TMEM79	transmembrane protein 79	ENSG00000163472	306.814	272.222	348.019	164.032	150.105	151.841	776.864	674.322	709.611	145.186	117.219	139.224	8.13191	8.00692	8.26488	7.49125	7.40386	7.41468	9.13737	8.97987	9.03634	7.3714	7.16462	7.33053
50807	ASAP1	ArfGAP with SH3 domain, ankyrin repeat and PH domain 1	ENSG00000153317	6823.67	7442.35	8351.43	2387.76	3017.63	2454.88	3189.3	3260.32	3694.87	2137.14	2686.19	2442.31	12.6189	12.7195	12.8537	11.4316	11.6907	11.462	11.7525	11.7771	11.9177	11.3106	11.5614	11.4565
7498	XDH	xanthine dehydrogenase	ENSG00000158125	1.06904	6.80554	2.05929	249.685	329.195	342.158	7.5546	14.3238	11.1224	0	2.95511	1.17986	3.37935	3.95983	3.50605	7.01671	7.31214	7.35528	4.02763	4.41387	4.24774	3.2292	3.60701	3.40928
100507290	ZNF865	zinc finger protein 865	ENSG00000261221	403.027	419.999	514.821	782.991	650.109	927.538	1622.98	1297.96	1188.99	529.639	351.658	464.865	8.84863	8.8923	9.11032	9.56866	9.36391	9.75704	10.3899	10.1352	10.0359	9.141	8.70507	9.00069
387845	EEF1A1P16	eukaryotic translation elongation factor 1 alpha 1 pseudogene 16	ENSG00000213235	13.8975	11.6666	13.3854	15.3528	15.5281	23.3602	7.5546	7.71283	4.44897	24.3913	9.85036	17.6979	3.81401	3.75378	3.80058	3.85115	3.8554	4.03095	3.63074	3.63532	3.52264	4.05034	3.70131	3.90734
100133612	LINC01134	long intergenic non-protein coding RNA 1134	ENSG00000236423	103.697	69.0277	70.0157	20.201	38.3026	23.3602	86.8779	63.9063	35.5918	38.3291	14.7755	28.3166	6.03868	5.71561	5.7264	4.91287	5.29345	4.99087	5.89524	5.65656	5.24556	5.29394	4.76215	5.10368
55840	EAF2	ELL associated factor 2	ENSG00000145088	58.7971	30.1388	36.0375	71.9156	39.3378	49.4687	22.6638	16.5275	18.9081	23.2298	33.4912	23.5972	5.48488	5.06199	5.1674	5.61915	5.2217	5.37043	4.91233	4.77266	4.82851	4.92412	5.12326	4.93194
5265	SERPINA1	serpin family A member 1	ENSG00000197249	5538.68	6860.96	4220.51	117.974	249.485	169.018	166.201	135.525	145.704	4983.95	5179.32	4953.05	12.0209	12.278	11.6968	7.80433	8.5405	8.14885	8.13639	7.93844	8.00782	11.8947	11.9407	11.8873
9914	ATP2C2	ATPase secretory pathway Ca2+ transporting 2	ENSG00000064270	23.5188	21.3889	23.6818	14.5447	14.4929	13.0542	172.497	102.47	122.347	39.4906	21.6708	44.8347	4.77673	4.72303	4.7806	4.52472	4.52474	4.47403	6.2951	5.83267	5.98515	5.10165	4.73033	5.18943
			ENSG00000229932	41.6925	32.0833	30.8893	14.5447	7.24644	10.306	11.3319	16.5275	21.1326	37.1677	29.5511	41.2951	4.87683	4.72046	4.69887	4.33582	4.10892	4.2096	4.24481	4.3895	4.50087	4.80626	4.67422	4.87056
23150	FRMD4B	FERM domain containing 4B	ENSG00000114541	628.594	1052.91	681.624	940.559	866.467	890.437	332.402	370.216	370.377	393.745	470.847	390.534	9.24613	9.81973	9.33515	9.69305	9.60122	9.63182	8.5621	8.67543	8.67589	8.7408	8.93209	8.73211
8208	CHAF1B	chromatin assembly factor 1 subunit B	ENSG00000159259	1898.61	1817.08	1843.06	1149.03	1261.92	1097.24	421.798	450.65	378.163	1299.71	1093.39	1307.29	10.7514	10.7013	10.7175	10.1843	10.2891	10.1329	9.10078	9.1696	8.98757	10.3222	10.129	10.3287
284307	ZIK1	zinc finger protein interacting with K protein 1	ENSG00000171649	2.13808	0	0	90.5006	77.6404	87.9444	0	0	1.11224	1.16149	0.985036	2.35972	3.3205	2.99317	3.00244	5.77795	5.62835	5.75095	3.03757	3.01381	3.18929	3.20175	3.15582	3.35671
65264	UBE2Z	ubiquitin conjugating enzyme E2 Z	ENSG00000159202	5101.45	5084.71	4764.16	5909.2	5963.82	6030.37	7737.17	8041.18	8854.56	6332.44	5998.87	6615.48	12.3616	12.3579	12.285	12.528	12.5385	12.5512	12.8355	12.8794	12.989	12.6069	12.5452	12.6569
			ENSG00000270172	355.99	306.249	323.308	259.381	279.506	232.915	101.987	76.0265	104.551	162.608	202.917	172.26	8.23079	8.07393	8.13021	7.9029	7.97945	7.79331	6.9933	6.73065	7.01565	7.43546	7.65437	7.49196
10085	EDIL3	EGF like repeats and discoidin domains 3	ENSG00000164176	2960.17	2555.97	2273.45	4109.69	3534.19	4177.36	18.8865	19.833	33.3673	265.981	835.31	337.44	11.2414	11.0694	10.9328	11.629	11.4502	11.6484	6.32042	6.33979	6.6934	8.56459	9.79209	8.81161
2745	GLRX	glutaredoxin	ENSG00000173221	254.431	208.055	175.039	411.293	309.527	323.608	915.365	775.691	632.866	138.217	92.5933	110.907	8.03938	7.83284	7.65862	8.54601	8.24387	8.29081	9.42559	9.24046	9.01477	7.4258	7.04533	7.21466
81543	LRRC3	leucine rich repeat containing 3	ENSG00000160233	0	0	0	0	1.03521	0	3.7773	1.10183	0	1.16149	0	0	2.06998	2.06821	2.06926	2.06516	2.15254	2.06287	2.33511	2.15836	2.07076	2.1635	2.06845	2.07197
29967	LRP12	LDL receptor related protein 12	ENSG00000147650	3767.29	2867.08	3409.15	2326.35	2797.13	2364.88	1062.68	1343.13	1616.09	761.937	820.535	594.65	11.7324	11.4184	11.6171	11.1806	11.3902	11.1992	10.3112	10.567	10.7717	9.9552	10.0335	9.6973
10200	MPHOSPH6	M-phase phosphoprotein 6	ENSG00000135698	559.107	505.555	646.616	265.037	331.266	292.003	396.616	364.707	347.02	482.018	588.066	420.03	9.05104	8.9419	9.21006	8.26176	8.49208	8.36084	8.6819	8.59309	8.54078	8.89046	9.1061	8.74292
3241	HPCAL1	hippocalcin like 1	ENSG00000115756	7885.22	7097.21	9015.55	4996.12	4140.82	4339.5	16407.3	12805.5	13412.5	2197.54	1326.84	1826.42	12.7532	12.6303	12.9103	12.224	12.009	12.0625	13.6212	13.3252	13.3803	11.2975	10.7486	11.0942
7174	TPP2	tripeptidyl peptidase 2	ENSG00000134900	1829.12	2295.41	1843.06	1329.23	1326.1	1208.55	666.064	739.33	762.998	3331.15	3900.74	3544.3	10.807	11.0652	10.8156	10.4487	10.4461	10.343	9.69784	9.80829	9.84193	11.494	11.6777	11.566
3400	ID4	inhibitor of DNA binding 4, HLH protein	ENSG00000172201	54.5209	51.5277	26.7707	1422.15	1309.54	1807.67	0	0	0	1623.76	1597.73	1798.11	6.43847	6.38353	5.80129	9.98895	9.89133	10.2738	4.1721	4.11652	4.12035	10.1458	10.1267	10.2671
			ENSG00000259943	128.285	130.278	92.6679	58.1789	74.5348	61.8359	171.238	199.432	124.571	174.223	208.828	135.684	6.88742	6.90166	6.59612	6.20532	6.40941	6.25408	7.15693	7.3031	6.86051	7.17351	7.34779	6.93894
6713	SQLE	squalene epoxidase	ENSG00000104549	4063.41	4560.69	4068.12	6068.39	4983.48	4713.95	1067.72	947.576	1205.67	2367.12	3281.15	2692.44	11.9313	12.0638	11.9326	12.3945	12.166	12.1019	10.4525	10.3269	10.5815	11.3199	11.6875	11.4642
55336	FBXL8	F-box and leucine rich repeat protein 8	ENSG00000135722	244.81	225.555	224.462	164.84	108.697	144.971	371.434	271.051	258.04	131.248	117.219	141.583	7.78656	7.70419	7.69929	7.39467	7.00072	7.27074	8.21455	7.88984	7.83981	7.17664	7.07046	7.24852
123355	LRRC28	leucine rich repeat containing 28	ENSG00000168904	158.218	181.805	123.557	313.52	268.118	302.996	193.901	198.33	207.989	207.907	213.753	197.037	7.45556	7.59106	7.22128	8.1427	7.98124	8.10734	7.6548	7.67715	7.72452	7.72413	7.75184	7.67068
			ENSG00000269044	35.2782	47.6388	48.3932	96.1568	98.3446	74.203	144.796	130.016	101.214	90.5962	68.9525	68.4319	5.71575	5.92877	5.94066	6.49315	6.51235	6.27525	6.85554	6.75831	6.53714	6.44204	6.21569	6.20977
55294	FBXW7	F-box and WD repeat domain containing 7	ENSG00000109670	239.464	296.527	253.292	420.181	424.434	377.199	459.571	474.89	501.621	423.944	526.009	480.203	8.10385	8.3226	8.1607	8.68953	8.70025	8.57481	8.78535	8.82063	8.87967	8.699	8.93109	8.83258
10272	FSTL3	follistatin like 3	ENSG00000070404	7272.66	5378.32	8631.5	1420.54	1695.67	1716.29	7189.46	8152.46	8437.47	727.092	1357.38	1127.95	12.6127	12.261	12.814	10.7638	10.957	10.9702	12.5992	12.7468	12.7872	10.0563	10.7146	10.5158
10362	HMG20B	high mobility group 20B	ENSG00000064961	3960.79	3302.63	4394.52	2315.04	2042.46	2273.5	2545.9	3209.64	2644.91	2194.05	1891.27	2146.17	11.8215	11.616	11.9391	11.2142	11.0756	11.194	11.321	11.5836	11.3642	11.1545	10.9921	11.1301
9399	STOML1	stomatin like 1	ENSG00000067221	614.697	477.36	506.584	383.819	385.097	373.763	1494.55	1095.22	1310.22	283.403	269.9	264.289	9.20289	8.92757	8.99188	8.69362	8.69727	8.66533	10.2007	9.84643	10.0499	8.37526	8.32457	8.30324
1719	DHFR	dihydrofolate reductase	ENSG00000228716	2060.04	2439.3	2321.84	1561.94	1674.96	1777.44	350.03	460.566	392.622	2593.61	2849.71	2621.65	10.9181	11.1115	11.0549	10.6044	10.6832	10.7504	8.9961	9.27743	9.11264	11.182	11.2907	11.1944
220	ALDH1A3	aldehyde dehydrogenase 1 family member A3	ENSG00000184254	176.391	161.389	158.565	1574.06	1165.64	1238.78	271.965	323.939	357.03	1995.44	906.233	1481.9	7.98569	7.89687	7.87974	10.3628	10.0187	10.0881	8.42786	8.61077	8.71378	10.6373	9.73393	10.2932
10973	ASCC3	activating signal cointegrator 1 complex subunit 3	ENSG00000112249	2275.98	2679.44	2283.75	1483.56	1730.86	1645.52	535.117	587.277	754.101	2453.07	2664.52	2097.79	11.0391	11.2264	11.043	10.5543	10.7278	10.6708	9.44518	9.54282	9.80968	11.1249	11.22	10.946
7486	WRN	WRN RecQ like helicase	ENSG00000165392	492.826	623.193	528.207	1231.45	1305.39	1018.92	589.258	598.295	783.019	397.229	615.647	349.239	9.01312	9.26827	9.08809	10.028	10.0941	9.81418	9.20706	9.22368	9.51991	8.78226	9.25494	8.64626
51175	TUBE1	tubulin epsilon 1	ENSG00000074935	121.87	175	130.765	357.154	523.814	372.389	707.614	754.756	803.039	134.733	137.905	93.209	7.22627	7.58115	7.29395	8.32025	8.73285	8.36491	9.06294	9.13486	9.20432	7.32323	7.34547	6.97619
			ENSG00000224113	38.4854	44.7221	54.5711	30.7055	38.3026	30.9179	22.6638	25.3422	22.2449	37.1677	31.5211	42.475	5.27055	5.36731	5.50067	5.13424	5.26756	5.13803	4.97446	5.02991	4.96494	5.2488	5.14963	5.33351
8218	CLTCL1	clathrin heavy chain like 1	ENSG00000070371	629.663	780.693	671.327	184.233	180.126	175.889	600.59	636.86	557.234	500.602	435.386	444.807	9.1923	9.43019	9.26289	7.89679	7.87499	7.85021	9.14033	9.20478	9.0584	8.9418	8.79113	8.81416
9770	RASSF2	Ras association domain family member 2	ENSG00000101265	213.808	467.638	345.96	2130	2134.59	2974.31	2208.46	1794.89	2286.77	761.937	1028.38	808.204	8.13846	8.97142	8.64509	10.6944	10.6968	11.0883	10.7366	10.4941	10.7777	9.51266	9.852	9.57897
53838	C11orf24	chromosome 11 open reading frame 24	ENSG00000171067	2162.66	1634.3	2270.36	1130.45	1245.35	1275.88	914.106	747.043	796.366	1174.27	1032.32	1081.93	10.9264	10.6075	10.9821	10.1941	10.3019	10.329	9.95972	9.73976	9.8091	10.2364	10.0936	10.1455
1471	CST3	cystatin C	ENSG00000101439	4628.93	5079.85	4711.65	7078.44	5435.87	6573.84	12089.9	9875.73	8590.96	4332.35	3436.79	4251.04	12.2354	12.3405	12.2554	12.7197	12.4175	12.6347	13.3431	13.1062	12.9437	12.1608	11.9028	12.1395
7546	ZIC2	Zic family member 2	ENSG00000043355	498.172	400.555	533.355	169.689	127.33	173.828	78.0642	123.405	66.7346	1004.69	775.223	863.658	8.76216	8.52541	8.83695	7.62801	7.34367	7.65211	6.88301	7.31342	6.74095	9.54391	9.25175	9.3729
51149	MRNIP	MRN complex interacting protein	ENSG00000161010	436.167	462.777	434.509	1372.86	1391.32	1343.21	1512.18	1059.96	958.753	844.403	781.133	844.78	8.95181	9.01502	8.94773	10.2195	10.2346	10.1947	10.3296	9.92662	9.81397	9.67222	9.58579	9.67272
284739	C20orf204	chromosome 20 open reading frame 204	ENSG00000196421	21.3808	16.5277	25.7411	13.7367	18.6337	13.0542	326.107	200.534	169.061	16.2608	7.88028	3.53958	4.5847	4.42644	4.70697	4.32025	4.49857	4.29136	6.93149	6.44618	6.28008	4.4181	4.05312	3.79032
23167	EFR3A	EFR3 homolog A	ENSG00000132294	3465.82	4511.1	3117.76	1543.36	1685.32	1487.5	1412.71	1530.45	1950.87	4784.17	6214.59	4143.67	11.7159	12.0187	11.5953	10.8105	10.9069	10.7703	10.7145	10.8014	11.0685	12.0866	12.3908	11.9207
9716	AQR	aquarius intron-binding spliceosomal factor	ENSG00000021776	1559.73	1696.52	1563	1124.79	1135.62	1015.48	749.164	733.821	831.958	1991.95	1996.67	1755.63	10.5836	10.6785	10.586	10.2184	10.229	10.1055	9.77426	9.7519	9.88756	10.8607	10.8634	10.7173
6282	S100A11	S100 calcium binding protein A11	ENSG00000163191	19242.7	22727.6	20072.9	8984.6	8561.15	9863.51	39503	31384.6	28621.3	18546.7	20775.4	19852.3	14.1739	14.3664	14.2226	13.3106	13.2571	13.4146	15.0145	14.7431	14.6351	14.1314	14.2624	14.2099
5685	PSMA4	proteasome 20S subunit alpha 4	ENSG00000041357	3452.99	3549.58	3661.41	2900.87	3300.24	2836.89	2683.14	2811.88	3041.98	4367.2	4835.54	4023.32	11.7741	11.8053	11.8404	11.5796	11.7232	11.5552	11.4945	11.5455	11.6322	12.0409	12.1568	11.9476
26960	NBEA	neurobeachin	ENSG00000172915	312.159	450.138	268.737	345.841	357.146	322.234	392.839	512.352	556.121	451.819	534.874	480.203	8.30893	8.69651	8.15346	8.41638	8.45026	8.34212	8.55106	8.83587	8.92472	8.70042	8.88252	8.7659
3269	HRH1	histamine receptor H1	ENSG00000196639	620.042	578.471	618.815	364.426	449.279	395.063	1183.55	1217.53	1495.97	154.478	214.738	172.26	9.23638	9.16029	9.23421	8.66188	8.88585	8.74777	9.95922	9.99148	10.2269	7.78695	8.11283	7.89337
100506714	NUP50-DT	NUP50 divergent transcript	ENSG00000226328	91.9373	103.055	96.7864	304.631	339.548	340.784	1223.84	1176.76	1103.34	97.5651	112.294	89.6694	6.82613	6.93669	6.87572	8.05328	8.17011	8.17446	9.60615	9.56147	9.48779	6.88397	7.02111	6.80256
84866	TMEM25	transmembrane protein 25	ENSG00000149582	0	2.91666	4.11857	88.8845	107.661	117.488	13.8501	9.9165	4.44897	1.16149	0	0	2.86147	3.36994	3.53302	6.02478	6.22308	6.31735	4.31432	4.06416	3.5797	3.12151	2.83636	2.89284
339122	RAB43	RAB43, member RAS oncogene family	ENSG00000172780	82.3159	54.4443	84.4307	64.6433	42.4434	63.8971	103.246	84.8411	143.479	61.5589	56.147	66.0722	6.36511	6.04306	6.38619	6.1709	5.8752	6.16178	6.55628	6.39023	6.83764	6.13404	6.06536	6.18831
645638	WFDC21P	WAP four-disulfide core domain 21, pseudogene	ENSG00000261040	3.20711	0	4.11857	16.9689	6.21124	21.9861	8.8137	20.9348	24.4693	2.32298	2.95511	2.35972	3.33416	2.88115	3.42568	4.22631	3.61119	4.42073	3.80468	4.38288	4.50377	3.2403	3.30082	3.24605
93621	MRFAP1	Morf4 family associated protein 1	ENSG00000179010	13387.6	12590.3	14693	8281.61	8002.14	8373.26	8189.18	7910.06	8202.79	8441.7	9268.2	8964.58	13.6153	13.5452	13.7213	13.068	13.0296	13.0804	13.0554	13.0167	13.0573	13.0895	13.1952	13.1574
9043	SPAG9	sperm associated antigen 9	ENSG00000008294	4563.72	4311.8	4247.28	9563.16	9529.07	9045.9	5260.52	5475.01	6234.12	5675.04	5884.6	6173.03	12.2346	12.1725	12.1562	13.0732	13.0691	13.0099	12.3929	12.438	12.5856	12.4786	12.5198	12.5743
401554	GPRACR	GPR107 adjacent cis regulating lncRNA	ENSG00000196979	12.8285	16.5277	13.3854	0	1.03521	0.687065	1.2591	1.10183	1.11224	4.64596	1.97007	3.53958	3.34327	3.44722	3.35978	2.82481	2.88439	2.86187	2.89829	2.88857	2.88922	3.05506	2.93171	3.00704
29958	DMGDH	dimethylglycine dehydrogenase	ENSG00000132837	82.3159	166.25	80.3122	558.356	490.688	638.971	477.199	496.927	530.54	615.589	718.091	756.29	6.85398	7.54009	6.8307	8.82897	8.68629	8.9789	8.65549	8.70012	8.7722	8.9369	9.10914	9.16715
150051	LOC150051	uncharacterized LOC150051	ENSG00000237594	0	0	0	26.6653	30.021	43.9722	0	2.20367	0	5.80745	0.985036	3.53958	3.00185	3.00031	3.00122	3.88186	3.94756	4.18307	3.00485	3.12234	3.00254	3.28683	3.05671	3.18777
8630	HSD17B6	hydroxysteroid 17-beta dehydrogenase 6	ENSG00000025423	4.27615	6.80554	8.23714	39.594	42.4434	40.5368	18.8865	42.9715	31.1428	8.13042	2.95511	2.35972	3.82183	3.92191	3.97455	4.68987	4.73298	4.70505	4.28619	4.74065	4.54525	3.97165	3.76269	3.738
254263	CNIH2	cornichon family AMPA receptor auxiliary protein 2	ENSG00000174871	27.795	12.6389	24.7114	18.5849	9.31685	12.3672	7.5546	16.5275	14.4592	11.6149	12.8055	23.5972	4.28842	3.94656	4.22908	4.09748	3.84906	3.93849	3.79331	4.04816	3.99575	3.91804	3.95119	4.20629
4131	MAP1B	microtubule associated protein 1B	ENSG00000131711	6407.81	5516.38	6445.56	11138	10746.5	12436.6	8930.79	8441.14	9662.05	5677.36	5657.06	5745.92	12.6393	12.4689	12.646	13.2775	13.2357	13.4064	13.0208	12.9557	13.1121	12.5015	12.4974	12.5151
353116	RILPL1	Rab interacting lysosomal protein like 1	ENSG00000188026	351.713	310.138	413.916	511.49	417.188	399.185	790.714	697.46	612.846	375.161	258.079	382.275	8.45776	8.32527	8.63108	8.85934	8.6395	8.5924	9.33757	9.19871	9.05642	8.52619	8.13412	8.54617
55691	FRMD4A	FERM domain containing 4A	ENSG00000151474	1286.05	1480.69	1467.24	1471.44	986.551	1197.55	1708.6	1781.66	2040.97	850.21	647.168	659.542	10.3198	10.4782	10.4679	10.4711	10.025	10.2401	10.6402	10.6878	10.8428	9.86151	9.56567	9.58613
1915	EEF1A1	eukaryotic translation elongation factor 1 alpha 1	ENSG00000156508	152466	158255	163411	210279	181356	214573	59782	77742	79434.1	235403	238185	216927	17.2291	17.2718	17.3085	17.5992	17.4283	17.6227	16.1851	16.4715	16.4952	17.7303	17.744	17.6353
55750	AGK	acylglycerol kinase	ENSG00000006530	1411.13	1361.11	1330.3	681.178	723.609	686.378	1139.48	1122.77	1087.77	969.844	894.412	799.945	10.3545	10.3137	10.2878	9.54693	9.61253	9.55511	10.1139	10.0974	10.062	9.93435	9.84476	9.72203
			ENSG00000259498	107.973	122.5	135.913	64.6433	79.7108	68.7065	45.3276	41.8697	35.5918	397.229	479.712	528.577	6.77241	6.89117	6.99031	6.3113	6.49538	6.36361	6.02201	5.95941	5.8387	8.07083	8.27169	8.37809
100130417	LINC02593	long intergenic non-protein coding RNA 2593	ENSG00000223764	972.824	1540	688.831	151.104	164.598	204.058	273.225	413.187	261.377	600.49	391.059	710.276	9.52009	10.0494	9.12929	7.50316	7.59048	7.81102	8.11785	8.56318	8.07086	8.97561	8.50327	9.16361
107075141	MTCO1P12	MT-CO1 pseudogene 12	ENSG00000237973	448.996	485.138	287.27	1068.23	1093.18	972.884	1873.54	1632.92	1262.4	909.446	2868.42	823.543	8.99786	9.08091	8.52815	9.95132	9.97729	9.84626	10.5923	10.434	10.1401	9.77072	11.0873	9.66016
10172	ZNF256	zinc finger protein 256	ENSG00000152454	86.5921	70.9721	54.5711	261.805	257.766	233.602	0	0	0	182.354	231.483	202.936	6.44976	6.27035	6.04209	7.53169	7.51513	7.4149	4.15047	4.12695	4.12854	7.16352	7.4049	7.27084
317762	CCDC85C	coiled-coil domain containing 85C	ENSG00000205476	1466.72	1585.69	1402.37	566.437	587.997	770.2	123.392	200.534	181.296	412.329	311.271	369.296	10.2614	10.351	10.21	9.19547	9.23634	9.53407	7.63145	8.10346	8.00276	8.85241	8.55467	8.73506
4731	NDUFV3	NADH:ubiquinone oxidoreductase subunit V3	ENSG00000160194	837.057	750.554	819.596	1330.03	1154.25	1233.97	1704.82	1518.33	1221.24	987.266	915.098	1153.9	9.7976	9.67855	9.77451	10.3123	10.1533	10.2281	10.5937	10.4619	10.2165	9.9795	9.89558	10.153
10460	TACC3	transforming acidic coiled-coil containing protein 3	ENSG00000013810	9286.73	7652.35	9915.46	3064.9	3400.65	3673.74	851.151	1091.92	797.478	4303.32	3249.63	3900.62	12.9562	12.7297	13.0333	11.6822	11.7991	11.8863	10.3019	10.5596	10.2355	12.0659	11.748	11.9542
			ENSG00000261799	62.0042	125.416	79.2825	77.5719	99.3798	67.3324	73.0278	73.8228	94.5406	104.534	134.95	87.3097	6.11413	6.69334	6.30894	6.29111	6.49715	6.17755	6.2424	6.25103	6.45509	6.53967	6.75449	6.38853
5827	PXMP2	peroxisomal membrane protein 2	ENSG00000176894	97.2824	88.4721	103.994	47.6744	48.6547	54.2782	23.9229	31.9532	43.3775	92.9191	63.0423	94.3888	6.33232	6.25317	6.38888	5.77206	5.78722	5.86746	5.32554	5.49972	5.70528	6.29368	5.98154	6.30678
23518	R3HDM1	R3H domain containing 1	ENSG00000048991	2826.54	2910.83	2899.47	915.51	933.756	952.272	669.841	807.644	820.835	1710.87	1747.45	1638.83	11.2322	11.2663	11.2617	9.95634	9.97811	9.99966	9.61677	9.81916	9.83683	10.6558	10.6799	10.607
1829	DSG2	desmoglein 2	ENSG00000046604	5018.06	5639.85	4220.51	3337.21	3843.72	3394.79	3177.97	3006.9	4001.85	6659.98	8924.42	6747.62	12.2566	12.3906	12.0594	11.7945	11.9535	11.8137	11.7399	11.6783	11.9991	12.5826	12.9239	12.5977
57703	CWC22	CWC22 spliceosome associated protein homolog	ENSG00000163510	708.772	809.86	831.952	968.841	1006.22	1028.54	979.579	1015.89	1177.86	797.943	1061.87	825.902	9.54809	9.693	9.72257	9.89103	9.93302	9.9574	9.90323	9.94363	10.1076	9.67677	9.99275	9.71455
8295	TRRAP	transformation/transcription domain associated protein	ENSG00000196367	5941.71	5321.94	5021.57	3973.14	4106.66	4135.45	2832.97	3189.81	3358.97	4068.7	3954.92	4028.04	12.4471	12.3204	12.2538	11.9873	12.0247	12.0326	11.6082	11.7401	11.798	12.0142	11.9821	12.0028
			ENSG00000232187	18.1736	30.1388	16.4743	160.8	169.774	207.494	99.4688	121.202	95.6529	68.5279	30.5361	80.2305	5.17895	5.49881	5.12263	6.89254	6.9437	7.13828	6.44954	6.62815	6.41506	6.12822	5.50797	6.26175
29901	SAC3D1	SAC3 domain containing 1	ENSG00000168061	823.159	629.999	923.59	606.839	551.765	737.908	663.545	435.224	461.581	592.36	408.79	541.556	9.60544	9.3113	9.73357	9.27046	9.16724	9.48466	9.36799	8.91317	8.97563	9.24423	8.84697	9.14709
57820	CCNB1IP1	cyclin B1 interacting protein 1	ENSG00000100814	559.107	641.666	540.563	1387.41	1322.99	1228.47	1102.97	1251.68	1196.77	914.092	1015.57	828.262	9.31029	9.45885	9.27411	10.3141	10.2603	10.1768	10.0559	10.1978	10.1474	9.84679	9.96373	9.7379
100506411	LOC100506411	uncharacterized LOC100506411	ENSG00000259153	118.663	139.028	159.595	64.6433	91.0981	58.4005	129.687	105.776	149.041	30.1987	33.4912	54.2736	6.72249	6.86659	6.9943	6.20224	6.48959	6.12047	6.80259	6.61999	6.93053	5.64417	5.71121	6.0643
58506	SCAF1	SR-related CTD associated factor 1	ENSG00000126461	3788.67	2991.52	4637.51	4143.63	4113.91	4830.76	4759.4	4077.88	3782.74	3259.14	2324.68	3305.97	11.9052	11.639	12.1355	12.007	11.9988	12.1822	12.1652	11.9888	11.9034	11.7352	11.3598	11.7512
268	AMH	anti-Mullerian hormone	ENSG00000104899	749.396	491.944	1026.55	84.8443	97.3093	105.808	1262.88	785.607	652.886	408.844	239.364	345.699	9.12224	8.64901	9.4823	6.80784	6.94248	7.02357	9.72165	9.17587	8.96607	8.44399	7.86439	8.26018
2965	GTF2H1	general transcription factor IIH subunit 1	ENSG00000110768	1233.67	1403.89	1206.74	1643.55	1524.86	1530.09	1347.24	1518.33	1798.5	1823.54	1968.1	1682.48	10.3111	10.4554	10.2865	10.6327	10.5482	10.5521	10.4093	10.5434	10.7347	10.7504	10.8372	10.6592
124637	CYB5D1	cytochrome b5 domain containing 1	ENSG00000182224	302.538	280.972	295.508	551.084	520.709	499.496	870.038	777.894	798.59	592.36	684.6	601.729	8.45477	8.37813	8.43033	9.09266	9.03117	8.98619	9.59527	9.47092	9.50004	9.17126	9.32987	9.18838
10302	SNAPC5	small nuclear RNA activating complex polypeptide 5	ENSG00000174446	361.335	415.138	359.345	782.991	815.742	789.438	814.637	722.803	699.601	563.322	690.51	725.614	8.65799	8.80496	8.65215	9.49497	9.54036	9.5041	9.53878	9.40646	9.3705	9.13347	9.35614	9.41073
10040	TOM1L1	target of myb1 like 1 membrane trafficking protein	ENSG00000141198	1013.45	1093.75	961.687	2026.57	1998.98	2010.35	1172.22	1578.93	1662.8	2264.9	2381.82	2594.51	10.1018	10.1859	10.0441	10.8789	10.8633	10.8698	10.2627	10.5959	10.6543	11.0059	11.0637	11.162
83607	AMMECR1L	AMMECR1 like	ENSG00000144233	1332.02	1401.94	1488.86	1099.74	1038.31	1057.39	1605.35	1814.72	1885.25	867.632	878.652	984.004	10.33	10.3876	10.4556	10.1156	10.0518	10.072	10.5409	10.6807	10.7243	9.85364	9.86745	9.99226
9262	STK17B	serine/threonine kinase 17b	ENSG00000081320	562.314	523.055	558.066	332.913	370.604	273.452	244.265	329.448	306.979	149.832	166.471	133.324	9.00094	8.92202	8.99267	8.43741	8.55113	8.23111	8.1149	8.42646	8.35218	7.62393	7.72697	7.51085
1780	DYNC1I1	dynein cytoplasmic 1 intermediate chain 1	ENSG00000158560	306.814	235.277	256.381	32.3216	47.6195	41.2239	83.1006	79.332	78.9692	2.32298	5.91021	11.7986	7.38748	7.11316	7.20133	5.29008	5.60479	5.4845	6.09518	6.05308	6.04887	4.00183	4.27196	4.6141
8727	CTNNAL1	catenin alpha like 1	ENSG00000119326	5757.84	5592.21	5781.45	1596.69	2374.76	1924.47	1791.7	2089.08	2871.81	3901.44	4152.91	3346.08	12.3416	12.3077	12.3463	10.8946	11.3326	11.0993	11.0208	11.1901	11.5457	11.8933	11.9648	11.7185
			ENSG00000257742	204.186	224.583	249.174	127.67	131.471	116.114	119.614	81.5356	112.337	209.068	379.239	207.655	7.57107	7.66599	7.77042	7.11705	7.14489	7.02817	7.05658	6.70973	6.99819	7.59446	8.20169	7.58772
81493	SYNC	syncoilin, intermediate filament protein	ENSG00000162520	133.63	108.889	98.8457	20.201	28.9858	27.4826	366.398	516.76	565.019	4.64596	0.985036	4.71944	6.89347	6.68961	6.59468	5.21303	5.49638	5.44785	7.9519	8.33029	8.42961	4.39529	3.99163	4.40327
10010	TANK	TRAF family member associated NFKB activator	ENSG00000136560	832.78	909.026	841.218	798.344	818.848	777.758	1471.89	1668.18	1682.82	941.968	984.051	818.823	9.72459	9.82147	9.73571	9.67804	9.70599	9.6493	10.363	10.5062	10.5163	9.86097	9.90959	9.70596
7871	SLMAP	sarcolemma associated protein	ENSG00000163681	1408.99	1321.25	1391.05	1456.09	1485.52	1508.11	1388.79	1532.65	1864.12	1443.73	1732.68	1395.77	10.5185	10.4481	10.5044	10.5547	10.5769	10.5937	10.5026	10.6116	10.8314	10.5453	10.749	10.5081
			ENSG00000231123	8.5523	12.6389	5.14821	0	0	0	0	0	0	6.96894	4.92518	10.6187	2.79464	2.90115	2.69314	2.51313	2.51423	2.51255	2.51529	2.51455	2.51459	2.74898	2.686	2.85021
220064	LTO1	LTO1 maturation factor of ABCE1	ENSG00000149716	691.667	603.749	769.143	425.837	419.258	423.919	1183.55	886.976	890.906	728.254	701.345	740.952	9.39403	9.24526	9.51106	8.86892	8.85248	8.86405	9.99272	9.66922	9.67414	9.45074	9.40932	9.46979
5819	NECTIN2	nectin cell adhesion molecule 2	ENSG00000130202	2066.45	2164.16	2250.8	2963.89	3024.87	3332.27	2946.29	3435.52	3077.58	1613.31	1439.14	1757.99	11.0888	11.1405	11.1846	11.4959	11.5191	11.6297	11.4891	11.6646	11.5388	10.8148	10.6905	10.9092
23534	TNPO3	transportin 3	ENSG00000064419	6311.6	6761.79	5724.81	4066.87	4059.04	3714.27	3345.43	3131.41	3573.64	3703.99	3546.13	3631.61	12.4862	12.5646	12.3755	11.9865	11.9843	11.8838	11.7667	11.6937	11.8404	11.8807	11.8317	11.8585
51200	CPA4	carboxypeptidase A4	ENSG00000128510	36.3473	5.83332	52.5118	101.813	690.482	97.5633	577.927	364.707	364.816	91.7577	231.483	133.324	5.85318	4.68409	6.16689	6.78051	8.79747	6.73909	8.59846	8.09391	8.09422	6.681	7.61012	7.04573
2921	CXCL3	C-X-C motif chemokine ligand 3	ENSG00000163734	21.3808	14.5833	19.5632	19.393	18.6337	27.4826	74.2869	84.8411	63.3978	19.7453	23.6409	20.0576	4.52771	4.35036	4.48371	4.47914	4.46036	4.6615	5.31548	5.41653	5.19945	4.4884	4.57948	4.49608
84077	C3orf20	chromosome 3 open reading frame 20	ENSG00000131379	1.06904	2.91666	0	8.08041	6.21124	8.24478	0	0	4.44897	1.16149	0	0	2.40188	2.47818	2.35354	2.65974	2.59859	2.66505	2.35496	2.35399	2.53666	2.40632	2.35326	2.35447
54585	LZTFL1	leucine zipper transcription factor like 1	ENSG00000163818	285.433	316.944	316.1	648.857	616.983	534.537	289.593	342.67	363.703	270.627	436.371	285.526	8.30342	8.41196	8.40921	9.18077	9.12528	8.96885	8.31849	8.49371	8.55644	8.24876	8.75007	8.30384
170961	ANKRD24	ankyrin repeat domain 24	ENSG00000089847	5.34519	7.77776	8.23714	126.054	136.647	163.522	589.258	391.151	373.714	8.13042	5.91021	9.43888	4.12633	4.29978	4.333	6.51557	6.59544	6.77878	8.14833	7.69944	7.64975	4.33235	4.16549	4.41423
115908	CTHRC1	collagen triple helix repeat containing 1	ENSG00000164932	329.264	493.888	273.885	0	2.07041	0	6.2955	23.1385	14.4592	3.48447	3.94014	0	7.88575	8.36522	7.67051	2.70827	3.31403	2.62559	3.93853	4.9966	4.56677	3.57743	3.60675	2.91277
			ENSG00000269928	9.62134	8.74998	11.3261	7.27237	3.10562	7.55772	45.3276	37.4623	41.153	63.8819	82.743	103.828	4.22274	4.18949	4.28251	4.12994	3.94915	4.13996	5.03273	4.90594	4.9678	5.27778	5.47179	5.64076
284403	WDR62	WD repeat domain 62	ENSG00000075702	2582.8	2308.05	2733.7	1763.14	2206.02	2065.32	273.225	348.179	251.367	1004.69	745.672	834.161	11.167	11.0375	11.2326	10.7301	10.9857	10.9103	8.72913	8.9728	8.6461	10.1008	9.77489	9.89685
			ENSG00000255509	259.776	226.527	231.67	97.7729	110.767	110.618	225.379	305.208	180.183	626.043	635.348	561.614	7.99178	7.85087	7.87386	7.02695	7.14501	7.14243	7.84572	8.15964	7.6193	8.93221	8.94864	8.81303
81539	SLC38A1	solute carrier family 38 member 1	ENSG00000111371	7338.94	8994.01	8932.15	10183.7	11647.1	10411.1	7640.21	8836.7	10044.7	16465.3	22382	19018.2	12.9182	13.1487	13.1409	13.2907	13.445	13.316	12.9636	13.1286	13.2749	13.8472	14.2072	14.0163
54932	EXD3	exonuclease 3'-5' domain containing 3	ENSG00000187609	249.086	217.777	181.217	488.865	451.35	511.177	1203.7	1183.37	997.682	173.062	141.845	145.123	8.10033	7.96161	7.77481	8.81829	8.73143	8.86703	9.82432	9.80504	9.61118	7.72885	7.53114	7.55425
6389	SDHA	succinate dehydrogenase complex flavoprotein subunit A	ENSG00000073578	11779.7	13659.7	10282	2744.91	2621.14	2641.08	6231.28	6867.73	6973.76	9116.53	6734.69	8347.51	13.3099	13.4842	13.1508	11.651	11.6007	11.6089	12.5713	12.6829	12.7005	13.0105	12.6604	12.9082
90736	FAM104B	family with sequence similarity 104 member B	ENSG00000182518	258.707	272.222	238.877	277.966	256.731	274.826	153.61	154.257	134.581	365.869	354.613	404.692	8.01914	8.07137	7.93783	8.09288	8.0113	8.0812	7.49939	7.50317	7.37202	8.37889	8.34614	8.48538
[truncated: 16,426 more rows]

## Sheet: DESeq2 786-O
ENTREZ	Symbol	Genename	ENSEMBL	baseMean	log2FoldChange	lfcSE	stat	pvalue	padj
[truncated: 13,462 more rows]

[truncated: 3 more sheets: DESeq2 CAKI-2, DESeq2 A498, DESeq2 769-P]
