# Supplementary material for: KDM5C and KDM5D mutations have different consequences in clear cell renal cell carcinoma cells
Source: Commun Biol. 2025 Feb 15;8:244. doi: 10.1038/s42003-025-07695-8 (PMC11830100; doi:10.1038/s42003-025-07695-8)
Supplement: Supplementary file 4 — Supplementary Dataset 2 [file 42003_2025_7695_MOESM4_ESM.xlsx]

## Sheet: normCounts, rlogCounts
ENTREZ	Symbol	Genename	ENSEMBL	normCounts_ctrl_ctrl_1	normCounts_ctrl_ctrl_3	normCounts_c4_ctrl_1	normCounts_c4_ctrl_2	normCounts_c4_ctrl_3	normCounts_c5_ctrl_3	normCounts_c5_ctrl_1	normCounts_d2_ctrl_1	normCounts_d2_ctrl_2	normCounts_d2_ctrl_3	normCounts_d4_ctrl_1	normCounts_d4_ctrl_2	normCounts_d4_ctrl_3	normCounts_c4_d2_2	normCounts_c4_d2_3	normCounts_c4_d4_1	normCounts_c4_d4_2	normCounts_c5_d2_1	normCounts_c5_d2_2	normCounts_c5_d2_3	normCounts_c5_d4_1	normCounts_c5_d4_2	normCounts_c5_d4_3	normCounts_ctrl_ctrl_2	normCounts_c5_ctrl_2	normCounts_c4_d2_1	normCounts_c4_d4_3	rlog_ctrl_ctrl_1	rlog_ctrl_ctrl_3	rlog_c4_ctrl_1	rlog_c4_ctrl_2	rlog_c4_ctrl_3	rlog_c5_ctrl_3	rlog_c5_ctrl_1	rlog_d2_ctrl_1	rlog_d2_ctrl_2	rlog_d2_ctrl_3	rlog_d4_ctrl_1	rlog_d4_ctrl_2	rlog_d4_ctrl_3	rlog_c4_d2_2	rlog_c4_d2_3	rlog_c4_d4_1	rlog_c4_d4_2	rlog_c5_d2_1	rlog_c5_d2_2
8242	KDM5C	lysine demethylase 5C	ENSG00000126012	3502.85	3176.36	1010.58	882.211	900.619	828.813	975.405	3219.12	3412.35	3445.25	2955.72	2996.81	3279.04	1113.11	1038.28	961.75	1043.59	1215.22	1239.62	1085.8	876.938	942.887	920.501	3207.02	826.685	955.504	975.757	11.3519	11.2556	10.2087	10.0944	10.1132	10.0448	10.1798	11.2687	11.3258	11.3358	11.1846	11.1988	11.2865	10.2896	10.2316	10.1671	10.235	10.3648	10.3824
143888	POGLUT3	protein O-glucosyltransferase 3	ENSG00000178202	143.278	148.939	814.771	825.794	853.846	619.801	568.986	528.129	548.538	578.81	1049.49	927.561	943.897	960.387	927.545	984.004	1045.4	676.541	624.425	744.728	830.055	831.039	888.946	182.678	629.668	1054.13	1203.98	8.38809	8.40121	9.56954	9.58189	9.60966	9.34325	9.27605	9.21723	9.24721	9.28899	9.78882	9.68132	9.69582	9.7116	9.68049	9.73278	9.78641	9.4146	9.34973
26253	CLEC4E	C-type lectin domain family 4 member E	ENSG00000166523	135.254	168.19	1073.67	1295.11	1219.07	578.802	699.533	219.883	221.278	235.205	873.2	926.639	625.832	1152.46	1244.27	342.515	380.476	753.234	669.439	799.657	348.431	327.124	409.312	139.315	618.635	1161.81	355.572	8.16452	8.27453	9.66162	9.83736	9.77853	9.12969	9.28574	8.43251	8.43955	8.47457	9.47667	9.53048	9.19321	9.72721	9.79609	8.72761	8.80353	9.34978	9.2491
84631	SLITRK2	SLIT and NTRK like family member 2	ENSG00000185985	324.381	359.683	980.118	983.266	957.343	629.448	684.754	258.927	243.406	278.156	188.038	190.127	179.626	817.968	833.481	587.306	565.279	1119.35	1126.5	1081.96	570.063	541.198	598.641	333.065	647.793	798.968	500.282	8.70263	8.77425	9.58445	9.59005	9.56411	9.2061	9.27478	8.5499	8.51294	8.59679	8.35846	8.35756	8.33171	9.42673	9.44177	9.14924	9.11844	9.70492	9.70914
160428	ALDH1L2	aldehyde dehydrogenase 1 family member L2	ENSG00000136010	18.3396	19.2507	431.861	506.512	530.42	3.21557	3.69471	88.3641	68.7128	103.286	168.059	137.519	167.041	397.272	404.834	243.824	324.311	8.2171	5.77102	8.94185	4.26216	3.60798	3.60627	24.9107	3.15228	386.364	310.919	6.13651	6.13556	7.69407	7.83955	7.86998	5.94518	5.9978	6.63123	6.51722	6.71098	6.99477	6.87323	6.9913	7.62914	7.63843	7.25236	7.46816	6.01473	6.01226
51363	CHST15	carbohydrate sulfotransferase 15	ENSG00000182022	1053.38	1029.4	2094.04	2188.48	2083.86	1801.52	2022.24	1536.1	1524.49	1659.73	2101.32	2122.78	2124.63	1752.12	1715.78	1382.64	1357.03	2008.62	1964.46	1872.68	1792.24	1927.87	1852.72	1043.48	1837.78	1652.23	1310.66	10.3214	10.302	10.9209	10.9623	10.9166	10.784	10.8888	10.6419	10.6354	10.7104	10.9241	10.9337	10.9343	10.7589	10.7401	10.5501	10.5339	10.8829	10.8623
1890	TYMP	thymidine phosphorylase	ENSG00000025708	157.032	147.926	565.662	619.966	533.405	321.557	375.629	115.079	129.273	123.738	57.5865	66.4522	70.9353	474.103	522.712	576.663	630.503	448.288	470.915	408.77	270.647	289.841	301.124	136.548	307.347	492.229	564.781	7.81185	7.77621	8.70604	8.78686	8.65883	8.27041	8.38332	7.6464	7.70839	7.68233	7.37291	7.40734	7.44355	8.56457	8.64071	8.72306	8.79816	8.52056	8.55758
445	ASS1	argininosuccinate synthase 1	ENSG00000130707	120.353	156.032	886.566	839.434	741.393	172.837	183.504	160.288	190.998	146.236	571.164	441.169	541.168	968.819	1013.27	571.825	669.457	203.601	214.682	212.05	69.26	43.2958	53.1925	132.857	153.674	791.729	590.416	7.69994	7.83734	9.14902	9.10506	8.99057	7.89376	7.93734	7.85325	7.96087	7.80067	8.76477	8.55572	8.72009	9.23147	9.26978	8.76759	8.90251	7.9978	8.03458
30818	KCNIP3	potassium voltage-gated channel interacting protein 3	ENSG00000115041	205.174	221.889	915.937	920.029	904.599	307.087	459.376	216.8	220.114	222.934	1560.71	1736.06	1728.76	939.774	1009.7	899.826	1108.82	431.854	459.373	429.209	479.492	491.889	523.811	196.518	351.479	877.689	1091.52	8.45671	8.50051	9.57732	9.58346	9.56677	8.70954	9.00713	8.48665	8.49942	8.50364	10.066	10.1695	10.164	9.60077	9.66345	9.56223	9.74957	8.95852	9.00679
6693	SPN	sialophorin	ENSG00000197471	74.5044	61.8047	388.349	363.92	398.064	106.114	112.073	58.5669	65.2189	63.4032	123.4	134.75	115.556	282.026	273.858	910.469	865.13	134.213	159.28	106.025	36.2283	42.0932	33.358	82.1131	129.243	248.829	859.989	6.98144	6.90163	7.99307	7.94916	8.01407	7.13917	7.17401	6.88196	6.92827	6.91186	7.22406	7.2706	7.18873	7.75204	7.72789	8.72665	8.68091	7.26824	7.36954
124359	CDYL2	chromodomain Y like 2	ENSG00000166446	128.377	106.385	462.32	470.554	449.812	275.735	295.577	238.377	262.04	223.956	229.171	204.894	275.732	366.352	375.066	536.993	501.866	264.773	279.317	287.417	335.645	312.692	277.683	116.25	295.526	398.127	471.34	7.71857	7.62545	8.5392	8.5563	8.51865	8.16443	8.21209	8.06911	8.13118	8.02948	8.04493	7.97359	8.16498	8.3647	8.38091	8.6582	8.60481	8.13738	8.17367
57007	ACKR3	atypical chemokine receptor 3	ENSG00000144476	112.33	81.0554	669.004	629.265	677.703	248.403	246.314	61.6493	64.0543	96.1274	510.052	496.545	649.859	525.636	500.089	164.484	161.249	297.642	273.546	238.875	155.569	126.279	119.007	96.875	198.594	543.805	120.729	7.49687	7.34463	8.72318	8.67685	8.73542	7.95919	7.95357	7.23978	7.26053	7.41953	8.4956	8.47658	8.69768	8.52283	8.47942	7.69858	7.68619	8.08533	8.0251
440193	CCDC88C	coiled-coil domain containing 88C	ENSG00000015133	151.301	152.992	604.823	548.67	532.41	285.382	304.198	347.291	383.161	386.555	1054.19	1040.16	1203.61	636.198	595.344	697.607	733.775	259.295	353.187	301.468	363.349	398.081	382.265	163.304	271.884	611.668	676.415	8.09781	8.09948	9.04406	8.96635	8.94105	8.4769	8.52454	8.61627	8.68827	8.69438	9.52349	9.5134	9.64466	9.08649	9.0307	9.16355	9.20684	8.41369	8.62898
23542	MAPK8IP2	mitogen-activated protein kinase 8 interacting protein 2	ENSG00000008735	69.9195	78.0158	464.496	488.533	430.904	619.801	907.668	123.299	170.035	161.576	121.049	114.445	135.006	270.782	311.96	211.895	231.909	597.109	644.046	600.381	501.869	499.105	494.059	79.3452	661.979	266.926	235.67	7.43901	7.47443	8.55511	8.59902	8.49674	8.79366	9.12122	7.68332	7.86123	7.82941	7.67834	7.64268	7.73336	8.15508	8.25457	7.9926	8.05052	8.76125	8.82254
4897	NRCAM	neuronal cell adhesion molecule	ENSG00000091129	82.528	77.0026	455.793	462.494	472.7	184.091	113.305	54.4569	47.7496	57.2674	487.723	394.098	441.629	515.33	532.237	312.52	309.816	206.341	235.458	199.276	66.0634	72.1597	66.7161	80.2678	131.608	645.146	339.861	7.23868	7.20509	8.29497	8.31249	8.3253	7.65117	7.38573	7.07704	7.04309	7.09383	8.34825	8.18268	8.2692	8.39619	8.41933	8.00811	8.00226	7.72352	7.80971
100289678	ZNF783	zinc finger family member 783	ENSG00000204946	382.838	346.512	1014.93	982.026	890.667	611.762	706.922	551.762	538.056	527.678	217.419	227.045	280.309	1060.64	1108.53	850.481	847.918	703.019	779.088	735.786	765.057	792.554	788.872	365.357	610.754	996.222	797.144	8.93061	8.85896	9.71381	9.68674	9.59998	9.28605	9.40395	9.20414	9.18479	9.16924	8.56251	8.58177	8.71858	9.75358	9.79181	9.56029	9.55789	9.39975	9.4852
3757	KCNH2	potassium voltage-gated channel subfamily H member 2	ENSG00000055118	264.777	217.836	1049.74	1027.9	1005.11	86.0165	83.7469	491.14	703.432	566.538	115.173	136.596	104.115	1090.62	1144.25	453.783	417.618	166.168	196.215	157.121	8.52431	4.81065	9.91725	224.196	85.8996	1012.51	371.284	8.10766	7.97162	9.26187	9.24809	9.22228	7.43369	7.44313	8.58693	8.89452	8.70749	7.59341	7.67893	7.54105	9.29985	9.34216	8.52213	8.45512	7.79532	7.90388
441518	RTL8B	retrotransposon Gag like 8B	ENSG00000212747	144.424	135.768	531.94	541.85	558.284	500.825	589.923	387.363	469.343	435.641	642.854	620.22	610.959	511.582	551.288	471.199	601.515	635.456	585.182	608.046	548.752	582.088	541.843	174.375	567.41	559.187	568.916	8.14401	8.10817	8.99432	9.00965	9.03277	8.94734	9.07633	8.75377	8.89724	8.84065	9.14625	9.11782	9.10487	8.96386	9.02237	8.90015	9.09297	9.13771	9.07005
29965	CDIP1	cell death inducing p53 target 1	ENSG00000089486	668.247	653.509	1315.16	1385	1334.51	1679.33	1747.6	883.641	967.802	917.301	451.29	364.564	418.747	1456.98	1468.12	1155.26	1142.33	1494.6	1607.81	1557.16	1689.94	1784.75	1667.9	621.845	1657.31	1363.58	1070.85	9.70436	9.68605	10.272	10.319	10.2851	10.4945	10.5303	9.92928	10.0058	9.96046	9.41254	9.26168	9.35984	10.3642	10.3706	10.1577	10.1479	10.3874	10.4536
374378	GALNT18	polypeptide N-acetylgalactosaminyltransferase 18	ENSG00000110328	168.495	150.966	535.203	558.589	564.255	271.716	269.714	95.5565	123.45	104.308	761.553	700.517	617.823	571.547	595.344	1143.65	1078.02	254.73	257.388	293.804	435.805	428.148	358.824	151.309	256.911	491.325	1084.08	8.04913	7.98434	8.85288	8.89025	8.89648	8.34412	8.34271	7.7598	7.88473	7.79879	9.14838	9.07837	8.97064	8.90736	8.93955	9.51438	9.46072	8.30137	8.31071
7837	PXDN	peroxidasin	ENSG00000130508	291.14	327.261	927.903	993.805	946.396	152.74	176.115	181.866	230.595	184.074	68.1637	70.144	66.3588	798.292	865.629	1361.35	1370.62	882.882	968.378	846.921	18.1142	36.0798	32.4565	330.297	179.68	782.681	1174.22	8.35072	8.43617	9.31074	9.37894	9.32985	7.92087	8.01747	8.03264	8.18849	8.04006	7.5468	7.53979	7.53439	9.1754	9.2462	9.67365	9.68086	9.26692	9.34944
1852	DUSP9	dual specificity phosphatase 9	ENSG00000130829	191.419	147.926	685.321	625.545	636.902	368.987	336.219	187.003	269.028	251.567	166.883	144.903	131.574	774.868	785.853	570.858	495.525	285.772	296.631	287.417	249.336	279.017	278.585	195.595	387.73	855.068	504.417	8.04105	7.89216	8.97144	8.89852	8.91051	8.47969	8.41163	8.02526	8.25675	8.21118	7.96224	7.87869	7.83452	9.07809	9.08791	8.82009	8.70624	8.29661	8.32326
50861	STMN3	stathmin 3	ENSG00000197457	124.938	121.583	426.422	446.995	445.831	167.21	193.357	142.821	202.644	165.666	152.781	155.978	173.906	390.713	396.499	382.184	386.817	168.907	181.21	191.611	175.814	197.236	166.79	149.464	163.13	379.125	348.957	7.49478	7.47888	8.275	8.31623	8.31019	7.64643	7.73409	7.56166	7.76209	7.64302	7.59963	7.60829	7.67162	8.21027	8.21893	8.1935	8.20305	7.65314	7.69547
57194	ATP10A	ATPase phospholipid transporting 10A (putative)	ENSG00000206190	1476.33	1359.7	455.793	441.416	442.846	392.299	479.081	1228.88	1422	1438.84	2171.84	2131.08	2031.95	476.914	417.931	405.406	311.628	572.458	525.163	476.473	474.165	463.025	474.225	1299.97	446.836	388.174	299.342	10.1106	10.0344	9.10591	9.07799	9.08345	8.99151	9.14474	9.9409	10.0753	10.0871	10.4818	10.4647	10.4167	9.13943	9.04196	9.01739	8.82946	9.28272	9.2153
7348	UPK1B	uroplakin 1B	ENSG00000114638	684.295	685.931	189.279	175.45	198.037	106.114	140.399	272.285	216.62	195.323	11.7524	23.9966	11.4412	267.034	272.667	360.898	290.792	275.729	271.238	222.269	652.11	678.301	681.586	625.535	118.21	276.879	324.15	8.75261	8.75636	7.79263	7.74168	7.8201	7.46695	7.62165	8.03129	7.87804	7.81164	6.91605	6.98699	6.90995	8.01788	8.03198	8.23608	8.07794	8.0403	8.0284
3718	JAK3	Janus kinase 3	ENSG00000105639	14.9009	19.2507	257.811	199.629	250.78	13.6662	16.0104	20.5498	16.3047	15.3395	3.52571	0.922947	1.14412	296.08	248.854	262.207	281.733	63.9108	49.6308	37.0448	1.06554	1.20266	1.80314	23.0655	11.033	258.782	243.112	5.66274	5.69727	6.82538	6.6601	6.80813	5.63317	5.67698	5.70972	5.67669	5.66098	5.55083	5.50295	5.52288	6.93132	6.79718	6.84098	6.89529	6.03633	5.9424
80020	FOXRED2	FAD dependent oxidoreductase domain containing 2	ENSG00000100350	755.36	707.208	1905.85	1804.72	1760.44	1476.75	1253.74	955.565	1149.48	1093.19	1060.06	978.324	964.491	2184.06	2232.54	2785.59	2430.52	1512.86	1455.45	1603.15	1493.89	1574.28	1331.62	715.952	1506	2279.28	2438.57	9.9562	9.90407	10.748	10.6985	10.6753	10.517	10.3736	10.1441	10.2991	10.2563	10.2308	10.1631	10.1522	10.8752	10.8953	11.1072	10.9764	10.5385	10.5041
2263	FGFR2	fibroblast growth factor receptor 2	ENSG00000066468	967.411	862.227	262.163	247.986	276.654	524.138	500.018	556.899	603.275	689.254	514.753	537.155	712.785	295.143	301.244	315.423	255.463	527.72	604.803	560.782	428.347	396.878	393.084	939.226	476.782	293.166	240.632	9.46316	9.36289	8.44835	8.4056	8.4826	8.94915	8.91144	8.99694	9.06104	9.17158	8.93422	8.96839	9.1991	8.52549	8.54173	8.57138	8.42909	8.95434	9.06313
153090	DAB2IP	DAB2 interacting protein	ENSG00000136848	93.9902	94.2269	345.924	345.941	302.528	187.307	183.504	144.876	152.566	157.485	815.613	790.042	922.159	273.593	306.007	497.323	528.137	268.425	332.411	329.571	202.452	214.074	212.77	91.3392	193.077	297.69	525.09	7.52376	7.51979	8.29132	8.29318	8.1949	7.87749	7.87014	7.7326	7.76356	7.77874	8.98594	8.96091	9.09543	8.12467	8.20271	8.5713	8.62045	8.11153	8.26204
23149	FCHO1	FCH and mu domain containing endocytic adaptor 1	ENSG00000130475	44.7027	50.6596	238.231	252.326	228.887	41.8024	27.0946	62.6768	80.359	60.3353	37.6075	38.7638	36.6118	267.034	328.63	252.532	242.78	74.8669	93.4906	80.4766	26.6385	19.2426	19.8345	44.2857	47.2842	291.356	269.574	6.33114	6.36645	7.13417	7.18203	7.10917	6.30207	6.21132	6.44016	6.53933	6.42624	6.28436	6.28447	6.27649	7.21504	7.35845	7.17591	7.15028	6.50802	6.60544
7041	TGFB1I1	transforming growth factor beta 1 induced transcript 1	ENSG00000140682	718.681	668.707	2097.3	2028.53	1923.64	1551.51	1525.92	1395.33	1873.88	1866.3	2177.71	2051.71	2172.68	2026.65	2153.95	2348.26	2011.99	1034.44	1203.84	1074.3	1440.61	1660.88	1461.44	751.012	1388.58	1995.16	2072.24	9.97376	9.91797	10.8842	10.854	10.8046	10.6105	10.5958	10.5171	10.7805	10.7769	10.9191	10.8641	10.917	10.8527	10.9088	10.9901	10.846	10.2622	10.3901
115908	CTHRC1	collagen triple helix repeat containing 1	ENSG00000164932	146.716	168.19	501.481	488.533	455.783	388.28	358.387	141.793	131.602	172.825	2522.06	2661.78	2242.47	589.35	622.729	304.78	269.957	499.417	415.514	447.092	426.216	416.121	448.981	151.309	356.208	540.186	262.958	8.03577	8.10927	8.88232	8.86199	8.80545	8.67937	8.61983	8.01262	7.97805	8.12565	10.382	10.4393	10.2628	9.01661	9.06199	8.49914	8.41232	8.87936	8.73253
			ENSG00000224078	767.969	736.591	306.763	343.461	353.281	306.283	295.577	451.068	455.368	479.614	1241.05	1266.28	1221.92	349.487	414.359	478.94	490.089	403.551	363.574	387.054	317.531	311.489	278.585	905.089	299.467	402.651	473.821	9.28337	9.24852	8.5716	8.64754	8.67018	8.56785	8.54768	8.8517	8.85907	8.89903	9.71075	9.73139	9.69665	8.66208	8.78779	8.89794	8.91592	8.76731	8.69172
56833	SLAMF8	SLAM family member 8	ENSG00000158714	63.0422	42.5541	306.763	316.183	327.407	69.1347	61.5786	35.9621	48.9142	57.2674	208.017	169.822	136.15	554.682	538.191	235.116	250.027	37.4335	57.7102	34.49	126.799	88.997	112.696	45.2083	62.2575	438.844	260.477	6.75909	6.625	7.63303	7.6627	7.68242	6.78551	6.75292	6.57949	6.67326	6.72075	7.3647	7.23971	7.11158	8.10007	8.07016	7.44787	7.49062	6.58428	6.72762
26499	PLEK2	pleckstrin 2	ENSG00000100558	259.046	287.747	757.117	756.358	738.408	736.365	741.406	636.016	669.658	712.774	1698.22	1671.46	1588.03	823.59	746.561	925.95	808.059	577.936	668.284	568.446	773.581	763.69	709.534	248.184	657.25	637.003	752.491	8.74614	8.81008	9.53272	9.53217	9.51193	9.50969	9.51522	9.38979	9.43166	9.48268	10.254	10.2404	10.191	9.60371	9.52098	9.70415	9.58762	9.31309	9.42998
254552	NUDT8	nudix hydrolase 8	ENSG00000167799	65.3347	77.0026	265.426	285.184	249.785	144.701	137.936	102.749	83.8529	74.6521	76.3903	80.2964	91.5294	326.063	369.113	202.219	201.109	218.21	210.065	178.837	225.894	229.708	262.356	69.1964	145.005	324.835	195.151	6.95868	7.01607	7.67658	7.7303	7.63693	7.30839	7.2849	7.1389	7.05358	7.00427	7.01697	7.03058	7.08966	7.82107	7.90795	7.50233	7.49921	7.55011	7.52495
100287616	LOXL1-AS1	LOXL1 antisense RNA 1	ENSG00000261801	42.4102	50.6596	239.319	202.729	226.896	214.639	227.841	61.6493	58.2312	83.8558	420.734	407.942	445.062	235.178	248.854	216.732	226.474	232.818	234.304	233.766	262.123	240.532	272.274	51.6666	262.427	218.97	252.208	6.96918	7.01281	7.75323	7.64828	7.71907	7.68407	7.72101	7.07704	7.06354	7.19323	8.15313	8.1326	8.19685	7.74246	7.77837	7.68991	7.71814	7.73598	7.73923
84766	CRACR2A	calcium release activated channel regulator 2A	ENSG00000130038	174.226	121.583	531.94	518.291	524.449	412.397	522.186	425.38	462.355	456.094	446.59	332.261	415.315	607.152	537	543.766	504.584	379.813	407.434	401.106	550.884	547.211	503.977	124.554	422.405	487.705	443.225	8.1383	7.94889	8.8956	8.87659	8.8847	8.69999	8.88051	8.72325	8.78629	8.77608	8.75987	8.54317	8.70534	9.00257	8.90273	8.9135	8.85458	8.63917	8.69112
8284	KDM5D	lysine demethylase 5D	ENSG00000012817	383.984	329.288	739.712	738.379	794.137	1147.96	1261.13	857.953	923.546	978.658	508.877	502.083	568.626	695.226	682.264	774.044	793.564	1151.31	1222.3	1216.09	948.33	947.697	1011.56	307.232	1123	653.29	740.087	9.05845	8.95114	9.55917	9.55741	9.6181	9.93744	10.0203	9.6832	9.74589	9.79624	9.26376	9.25192	9.34866	9.50819	9.49328	9.59671	9.61752	9.93967	9.99242
8187	ZNF239	zinc finger protein 239	ENSG00000196793	40.1178	34.4485	175.138	189.09	198.037	175.249	192.125	63.7043	61.725	80.7879	71.6894	70.144	70.9353	223.934	214.324	215.765	188.426	111.387	128.117	149.457	209.911	221.29	213.672	37.8274	167.071	208.112	182.748	6.61484	6.57274	7.21739	7.26602	7.29091	7.21953	7.27072	6.74968	6.74204	6.8386	6.79514	6.78217	6.79065	7.36785	7.33765	7.34408	7.26166	6.97863	7.04809
21	ABCA3	ATP binding cassette subfamily A member 3	ENSG00000167972	254.461	235.061	682.058	705.521	658.795	428.475	502.481	262.01	281.839	260.771	102.245	116.291	117.844	943.521	904.922	834.033	767.293	921.228	1069.95	846.921	710.714	809.391	814.116	221.428	397.187	829.732	719.414	8.47648	8.42328	9.21525	9.24585	9.18654	8.84244	8.96634	8.49375	8.54414	8.49055	7.98331	8.02884	8.04575	9.49709	9.45841	9.38817	9.31624	9.476	9.6086
10553	HTATIP2	HIV-1 Tat interactive protein 2	ENSG00000109854	606.351	548.137	1082.37	1186.61	1215.09	1583.67	1475.42	940.152	953.826	932.64	1184.64	1145.38	1099.5	1338.92	1349.05	1555.83	1494.73	1605.99	1642.43	1893.12	2025.59	1959.14	1852.72	525.893	1428.77	1255.91	1438	9.69814	9.62167	10.1639	10.2427	10.2635	10.4995	10.435	10.0451	10.0575	10.0385	10.2415	10.2123	10.1774	10.3487	10.3553	10.4832	10.4471	10.5121	10.5321
4242	MFNG	MFNG O-fucosylpeptide 3-beta-N-acetylglucosaminyltransferase	ENSG00000100060	194.858	239.113	1244.46	1141.98	1114.58	293.421	426.124	381.198	328.424	292.473	339.643	465.165	600.662	1203.06	1210.93	1355.54	1286.37	797.059	828.719	650.2	239.746	301.868	223.589	229.732	298.678	1087.61	1271.79	8.3977	8.51907	9.82879	9.75271	9.72817	8.65064	8.92308	8.83905	8.73348	8.65168	8.75722	8.98868	9.19226	9.79854	9.8029	9.90915	9.86072	9.43074	9.46347
5909	RAP1GAP	RAP1 GTPase activating protein	ENSG00000076864	58.4573	84.095	374.207	293.244	328.402	101.29	126.852	84.2541	59.3958	57.2674	41.1332	75.6816	70.9353	526.573	515.567	482.81	537.196	367.944	410.897	361.506	216.304	222.492	246.128	75.6547	96.1445	468.704	497.801	7.07789	7.21329	8.11236	7.936	8.01544	7.2924	7.41381	7.21457	7.08425	7.06484	6.97192	7.16574	7.14838	8.38512	8.3643	8.31393	8.40203	8.10141	8.1836
1903	S1PR3	sphingosine-1-phosphate receptor 3	ENSG00000213694	369.083	361.71	863.722	938.008	955.352	512.079	439.671	480.865	531.068	558.357	517.104	482.701	450.782	742.075	860.867	897.891	866.942	503.069	496.308	608.046	356.955	362.001	337.187	397.649	520.914	854.163	945.161	8.83152	8.81611	9.50251	9.57639	9.59055	9.07368	8.959	9.02569	9.10256	9.1418	9.08187	9.02831	8.97723	9.37396	9.49921	9.5366	9.50652	9.0601	9.0502
5318	PKP2	plakophilin 2	ENSG00000057294	184.542	161.098	30.4587	30.9983	20.8983	14.4701	12.3157	4.10996	11.6462	14.3168	2.35047	8.30652	11.4412	50.596	52.3902	154.809	130.449	20.0862	17.3131	21.7159	22.3763	18.0399	17.1298	170.684	11.033	38.003	137.268	6.02659	5.94976	5.29763	5.29819	5.22373	5.16638	5.158	5.07904	5.15072	5.17009	5.06791	5.11452	5.14845	5.43397	5.44381	5.92815	5.83554	5.21586	5.1976
4313	MMP2	matrix metallopeptidase 2	ENSG00000087245	260.192	300.918	1113.92	1085.56	1143.44	390.692	577.607	1092.22	1293.9	1164.78	6633.03	6654.45	7082.09	751.444	820.383	1056.57	1063.52	908.446	1041.09	730.677	428.347	381.244	323.663	298.928	373.545	713.914	1028.68	8.88613	8.97754	10.0208	9.99821	10.0446	9.15683	9.46105	10.0031	10.1574	10.0614	11.8082	11.8128	11.8796	9.67602	9.75131	9.97335	9.97932	9.83945	9.95992
2335	FN1	fibronectin 1	ENSG00000115414	129735	128938	262562	276096	260822	214096	254132	207032	202074	200572	378241	358162	395661	249826	268064	284010	256139	175189	197242	189479	203350	206379	189398	125955	212356	220525	258603	17.2723	17.2669	17.9293	17.9782	17.9228	17.7332	17.8976	17.7013	17.6784	17.6714	18.2905	18.2357	18.3358	17.8811	17.9494	18.0059	17.9052	17.5449	17.6556
6712	SPTBN2	spectrin beta, non-erythrocytic 2	ENSG00000173898	584.573	467.082	1499	1342.85	1364.36	1377.87	1355.96	608.274	759.334	693.344	1007.18	1031.85	1120.09	1628.44	1583.61	1556.8	1276.41	964.14	1060.71	1159.89	1383.07	1599.54	1481.28	547.113	1409.86	1544.55	1248.64	9.60114	9.43486	10.3878	10.2895	10.3032	10.3123	10.2973	9.63033	9.80499	9.73196	10.0383	10.0587	10.1294	10.4638	10.4376	10.4225	10.244	10.001	10.0825
150368	PHETA2	PH domain containing endocytic trafficking adaptor 2	ENSG00000177096	25.2169	25.3298	167.523	171.111	168.182	147.916	124.389	39.0446	24.4571	37.8374	36.4323	24.9196	48.0529	145.229	158.361	130.62	101.46	102.257	130.425	129.018	220.567	271.802	233.506	24.9107	134.76	152.917	119.902	6.25648	6.25181	6.94276	6.96039	6.94604	6.87568	6.78173	6.34718	6.25177	6.33909	6.33448	6.24495	6.40701	6.86452	6.90988	6.80802	6.68441	6.68803	6.80616
10951	CBX1	chromobox 1	ENSG00000108468	4895.51	4623.2	2937.09	3027.29	3012.35	3420.56	3099.87	3581.83	3743.1	3720.33	4913.66	4782.71	4964.33	2944.87	2952.9	3271.3	3044.71	2853.16	3135.97	3101.54	3054.9	2861.13	2867.89	4613.09	3261.82	2962.43	3003.35	12.0824	12.0275	11.6047	11.6319	11.6275	11.7439	11.6537	11.7865	11.8275	11.8219	12.0859	12.0601	12.0959	11.607	11.6096	11.7028	11.6372	11.5784	11.6642
84886	C1orf198	chromosome 1 open reading frame 198	ENSG00000119280	1373.17	1337.41	2197.38	2231.26	2069.93	1828.05	1777.16	1511.44	1619.99	1653.6	1916.81	1792.36	1883.22	1919.84	1951.54	1747.4	1612.49	1506.47	1590.49	1585.26	1649.45	1702.97	1612	1303.66	1813.35	1932.72	1557.08	10.5492	10.5263	10.9696	10.9844	10.9146	10.8015	10.776	10.6323	10.6935	10.7116	10.8443	10.7837	10.8283	10.8459	10.8606	10.7609	10.6893	10.6294	10.6772
23138	N4BP3	NEDD4 binding protein 3	ENSG00000145911	64.1884	75.9894	340.485	343.461	307.504	149.524	190.894	77.0617	81.5236	91.0142	226.82	239.966	178.482	460.986	400.071	273.818	269.051	164.342	183.519	109.857	212.042	210.466	240.719	88.5714	182.832	405.365	302.65	7.10072	7.15822	7.99973	8.01074	7.92772	7.47324	7.6156	7.16416	7.1906	7.23249	7.72214	7.75943	7.57572	8.22998	8.11791	7.84743	7.83587	7.52711	7.59208
9162	DGKI	diacylglycerol kinase iota	ENSG00000157680	119.207	133.741	412.281	497.213	508.526	216.247	208.136	143.848	157.224	189.187	262.078	250.119	263.147	344.802	361.969	35.7995	34.424	162.516	151.201	203.108	74.5877	54.1198	44.1768	148.542	197.806	358.314	55.4032	7.26936	7.32726	8.06477	8.21897	8.23142	7.61002	7.58404	7.36667	7.41682	7.52543	7.73497	7.7053	7.73799	7.93195	7.96486	6.82159	6.80826	7.43491	7.39489
11145	PLAAT3	phospholipase A and acyltransferase 3	ENSG00000176485	370.23	369.815	118.571	112.214	108.472	45.018	49.2629	311.329	327.259	311.903	345.519	336.876	372.982	95.5702	129.785	161.582	183.897	83.084	83.1027	66.4252	24.5074	30.0665	35.1612	300.774	45.7081	95.0075	189.363	7.81175	7.81304	7.08884	7.05728	7.04376	6.69332	6.73798	7.68569	7.71992	7.68709	7.75969	7.74483	7.81737	6.98287	7.13601	7.25734	7.33495	6.92004	6.92467
140862	ISM1	isthmin 1	ENSG00000101230	169.641	147.926	467.759	461.874	486.633	229.913	246.314	269.202	222.443	284.292	417.209	386.715	345.523	326.063	290.528	303.812	285.357	115.952	116.575	154.566	189.666	139.509	171.298	117.173	278.189	315.787	282.804	7.73845	7.66147	8.42398	8.41859	8.4557	7.91984	7.96484	8.02348	7.89984	8.06039	8.33562	8.28067	8.19669	8.1563	8.07477	8.10637	8.06324	7.53577	7.54398
4811	NID1	nidogen 1	ENSG00000116962	789.747	761.921	325.256	331.062	312.48	791.03	938.458	1312.1	1274.1	1363.17	9.40188	5.53768	6.8647	389.777	423.885	433.465	377.758	871.926	964.915	808.599	579.653	542.4	528.319	738.095	800.679	370.982	353.092	9.33973	9.30931	8.63412	8.64272	8.60481	9.34306	9.49155	9.80087	9.77221	9.8369	7.44014	7.36866	7.4158	8.76565	8.83012	8.84669	8.74203	9.4281	9.51702
114897	C1QTNF1	C1q and TNF related 1	ENSG00000173918	474.536	484.306	1398.93	1619.97	1346.45	646.329	801.753	628.823	819.895	891.735	1196.39	1269.97	1128.1	1059.7	1164.49	155.776	155.814	675.628	648.663	595.272	320.727	309.084	332.679	455.774	668.283	875.879	175.305	9.10254	9.11744	10.0247	10.1655	9.98964	9.34662	9.52657	9.32424	9.54584	9.61878	9.88004	9.93602	9.82686	9.77157	9.85538	8.37754	8.37501	9.3832	9.34965
11309	SLCO2B1	solute carrier organic anion transporter family member 2B1	ENSG00000137491	19.4858	18.2375	156.645	148.792	164.201	83.6048	121.926	18.4948	32.6094	20.4526	233.872	239.966	247.129	162.095	165.505	146.101	108.707	285.772	313.944	227.378	58.6046	63.7411	48.6847	8.30357	81.1712	158.346	132.306	6.27668	6.25963	6.98095	6.95559	7.00875	6.6688	6.846	6.26248	6.37347	6.27765	7.22472	7.24561	7.26164	7.00183	7.01148	6.94287	6.78945	7.36486	7.42702
			ENSG00000227496	52.7262	36.4749	230.616	207.069	217.94	177.66	141.631	81.1716	93.1699	103.286	82.2665	104.293	116.7	215.501	230.993	119.009	127.731	162.516	150.047	166.063	86.3086	63.7411	104.582	43.3631	131.608	195.444	138.921	6.63065	6.52727	7.31948	7.25735	7.28497	7.1635	7.03593	6.77924	6.83746	6.88181	6.78637	6.88571	6.93915	7.27862	7.31926	6.94832	6.98341	7.1118	7.06675
3777	KCNK3	potassium two pore domain channel subfamily K member 3	ENSG00000171303	276.24	260.39	660.302	644.764	593.115	472.689	418.734	366.814	418.1	428.483	821.49	765.123	671.597	899.484	1006.13	1717.41	1764.68	372.509	402.817	433.041	754.401	870.727	767.235	258.333	416.101	908.453	1860.55	8.69117	8.65032	9.33685	9.31744	9.2494	9.07008	8.98133	8.88342	8.97973	8.99694	9.5203	9.46032	9.35079	9.59964	9.69725	10.1927	10.2191	8.8933	8.9523
6272	SORT1	sortilin 1	ENSG00000134243	766.823	786.237	313.29	290.144	260.732	125.407	121.926	330.851	300.473	349.74	2371.63	2355.36	2613.16	299.828	283.384	329.936	301.663	175.298	177.747	204.385	43.6871	44.4985	64.0113	667.976	136.336	284.118	255.516	9.08604	9.11014	8.33989	8.28084	8.20418	7.72961	7.73049	8.38129	8.30877	8.42414	10.1846	10.1801	10.2854	8.30653	8.26567	8.37914	8.31102	7.93381	7.94766
8425	LTBP4	latent transforming growth factor beta binding protein 4	ENSG00000090006	938.756	932.137	3667.01	3477.39	3341.74	2864.27	4577.75	1854.62	1954.24	1760.97	3689.06	4251.09	4829.32	3467.7	3791.15	2608.53	2828.21	5553.85	6056.11	4184.79	3116.7	3579.12	3792	998.273	3472.24	3480.89	2647.77	10.5767	10.5701	11.7367	11.6868	11.6494	11.5066	11.9491	11.1211	11.1664	11.0769	11.7423	11.8779	12.0013	11.6841	11.7682	11.4215	11.495	12.1391	12.2249
241	ALOX5AP	arachidonate 5-lipoxygenase activating protein	ENSG00000132965	160.471	184.401	418.807	497.833	430.904	163.19	147.789	96.584	80.359	117.603	151.605	160.593	135.006	732.705	737.035	864.027	954.814	257.469	231.995	218.437	124.668	129.887	125.318	131.934	136.336	720.248	871.566	7.73089	7.81246	8.3901	8.53328	8.41333	7.73564	7.68543	7.46255	7.38723	7.55853	7.69877	7.72793	7.63407	8.85795	8.85995	9.00423	9.09573	8.03081	7.96057
100506178	LOC100506178	uncharacterized LOC100506178	ENSG00000232759	129.523	106.385	338.309	342.221	331.388	209.816	264.788	127.409	119.956	169.757	165.708	171.668	180.771	399.146	366.732	325.099	320.687	271.164	289.705	301.468	305.81	317.503	322.761	101.488	191.501	382.745	285.285	7.55818	7.46093	8.14482	8.15613	8.13061	7.82565	7.97522	7.54777	7.52085	7.70101	7.68889	7.70649	7.73804	8.26725	8.20247	8.11714	8.10779	7.99183	8.03595
374654	KIF7	kinesin family member 7	ENSG00000166813	421.81	400.211	139.24	128.333	123.4	268.5	263.556	354.484	405.289	403.94	394.879	375.639	417.603	153.662	100.018	196.414	170.308	154.299	168.514	181.392	246.139	342.759	279.486	470.536	243.514	107.675	155.46	8.31775	8.27908	7.60047	7.54945	7.53708	7.99436	7.98107	8.18895	8.28729	8.286	8.26764	8.23241	8.31014	7.65124	7.44309	7.79366	7.70888	7.65322	7.70525
4905	NSF	N-ethylmaleimide sensitive factor, vesicle fusing ATPase	ENSG00000073969	1776.64	1826.79	944.22	1005.58	932.464	1002.45	910.131	1646.04	1658.42	1485.88	1259.85	1268.13	1195.6	886.367	995.414	1158.16	1035.44	696.628	682.135	822.65	929.15	867.119	887.143	1876.61	1024.49	1001.65	1118.81	10.5366	10.5629	9.9768	10.0295	9.96613	10.027	9.94632	10.4664	10.473	10.373	10.2252	10.2312	10.1792	9.9237	10.0214	10.1515	10.0548	9.72832	9.71319
7124	TNF	tumor necrosis factor	ENSG00000232810	324.381	234.047	1517.5	1481.1	1431.04	286.99	417.503	382.226	398.301	444.845	452.466	443.014	437.053	2008.85	2042.03	963.685	1916.87	237.383	251.617	263.146	491.213	425.742	519.303	254.643	256.123	1709.23	1745.61	8.77636	8.55548	10.0724	10.0523	10.0173	8.68589	8.96068	8.89323	8.92497	9.00752	9.02143	9.00377	8.99473	10.3452	10.3596	9.65302	10.2994	8.56203	8.60519
10874	NMU	neuromedin U	ENSG00000109255	459.635	526.86	107.693	106.014	123.4	364.163	323.903	290.779	224.772	213.73	159.832	141.211	132.718	105.877	82.1574	56.1182	35.3299	298.555	258.542	306.578	188.6	199.642	211.869	362.589	409.796	94.1027	33.9034	8.18934	8.30024	7.26239	7.24616	7.32812	8.01498	7.9242	7.84945	7.67528	7.64352	7.46893	7.3985	7.36748	7.25156	7.14512	6.99622	6.85999	7.86908	7.76762
79827	CLMP	CXADR like membrane protein	ENSG00000166250	597.182	514.702	1324.95	1408.56	1221.06	849.714	880.574	863.091	880.455	959.228	2657.21	2707.93	2573.12	1184.32	1147.82	925.95	846.106	588.892	640.584	816.263	760.795	760.082	668.964	568.333	832.99	1088.51	768.202	9.53073	9.41647	10.2011	10.2578	10.1281	9.81422	9.84473	9.82765	9.84455	9.91715	10.8588	10.8786	10.8273	10.101	10.0729	9.887	9.81081	9.51829	9.58553
4192	MDK	midkine	ENSG00000110492	18.3396	14.1847	129.45	138.252	138.327	9.64671	18.4736	33.9071	25.6217	29.6563	8.22665	7.38357	6.8647	187.393	182.175	240.921	341.523	47.4766	53.0934	49.8189	3.19662	12.0266	1.80314	10.1488	11.821	167.394	286.939	5.60192	5.56	6.25949	6.3062	6.2985	5.50687	5.60591	5.72503	5.6631	5.69196	5.51154	5.49042	5.49691	6.4829	6.45867	6.64882	6.90328	5.82203	5.86092
27122	DKK3	dickkopf WNT signaling pathway inhibitor 3	ENSG00000050165	927.294	912.886	416.632	409.797	399.059	1066.77	1173.69	841.514	941.016	976.613	3854.77	3745.32	3442.65	382.281	441.745	681.159	623.256	1134.87	1230.38	1015.54	1004.8	964.535	947.548	846.964	990.604	393.603	586.281	9.85521	9.84174	9.22038	9.20159	9.18816	9.97776	10.062	9.77228	9.86787	9.90009	11.2123	11.1839	11.0967	9.15676	9.2641	9.59663	9.52474	10.0326	10.1046
57586	SYT13	synaptotagmin 13	ENSG00000019505	786.308	926.058	2003.75	1866.1	1832.09	757.267	701.996	952.482	790.779	792.54	935.488	1050.31	921.015	1927.33	1875.33	1694.19	1570.82	2360.13	2269.17	2008.08	1197.67	1271.21	1179.25	952.142	828.261	1849.48	1598.42	9.91566	10.048	10.7308	10.6655	10.6476	9.88375	9.82711	10.0714	9.92028	9.9213	10.0569	10.1533	10.0439	10.6948	10.6688	10.5756	10.5068	10.8859	10.8478
4128	MAOA	monoamine oxidase A	ENSG00000189221	268.216	222.902	622.228	609.426	580.178	221.874	220.451	256.872	202.644	266.907	90.4931	66.4522	72.0794	800.166	816.811	871.767	949.378	225.514	186.981	194.166	206.715	177.994	201.951	207.589	224.6	722.962	1037.78	8.19627	8.07165	8.84469	8.83143	8.78671	8.06663	8.06657	8.16617	8.01256	8.19239	7.58652	7.44845	7.49242	9.06392	9.07944	9.13991	9.21754	8.07833	7.96294
8492	PRSS12	serine protease 12	ENSG00000164099	79.0893	78.0158	256.724	251.706	221.92	92.4476	104.684	24.6597	25.6217	23.5205	76.3903	71.9898	66.3588	251.106	248.854	189.641	215.603	131.474	132.734	118.799	41.556	52.9171	43.2753	90.4166	92.9922	228.018	192.671	6.66439	6.65751	7.29566	7.28996	7.20181	6.72753	6.78558	6.33185	6.34508	6.32318	6.65099	6.62481	6.59771	7.2833	7.27335	7.10439	7.18468	6.89812	6.90213
8405	SPOP	speckle type BTB/POZ protein	ENSG00000121067	1247.09	1274.6	695.112	764.418	766.272	881.87	832.542	1027.49	1030.69	1121.83	1132.93	1086.31	1077.76	781.427	687.026	738.245	726.528	801.624	885.275	827.76	777.843	713.178	776.25	1288.9	913.373	764.584	750.837	10.0892	10.109	9.59302	9.66918	9.67182	9.78858	9.74054	9.91911	9.92161	9.99572	10.0041	9.96771	9.96042	9.68782	9.58398	9.64134	9.62819	9.70886	9.79185
9388	LIPG	lipase G, endothelial type	ENSG00000101670	479.121	433.646	1657.82	2102.3	2011.22	482.335	750.027	364.759	409.947	509.271	3030.93	3307.84	3567.36	1582.53	1583.61	730.504	1055.37	419.985	473.224	579.943	521.048	396.878	575.201	389.345	642.277	1379.87	845.105	9.29365	9.21791	10.3575	10.5877	10.5429	9.29526	9.64961	9.09377	9.17896	9.33885	10.9481	11.038	11.1142	10.3142	10.3139	9.6271	9.9436	9.19309	9.28443
9536	PTGES	prostaglandin E synthase	ENSG00000148344	25.2169	30.3958	213.211	183.51	208.983	312.714	504.944	55.4844	33.7741	30.6789	15.2781	26.7655	36.6118	322.315	313.151	33.8644	56.1655	807.102	923.364	806.044	570.063	615.763	713.141	13.8393	402.704	268.736	44.6533	6.68977	6.72105	7.6259	7.52517	7.6125	7.90791	8.29005	6.90873	6.76051	6.72419	6.60551	6.68214	6.78083	7.92963	7.90436	6.7455	6.9067	8.71098	8.83159
7138	TNNT1	troponin T1, slow skeletal type	ENSG00000105048	104.306	131.715	473.198	422.817	366.218	78.7814	107.147	125.354	123.45	107.376	1324.49	1343.81	1526.25	320.441	390.545	364.768	439.359	288.512	341.645	240.153	49.0148	57.7278	42.3737	96.875	96.1445	294.071	377.072	7.45584	7.57517	8.46825	8.38107	8.26364	7.30938	7.47196	7.54818	7.54336	7.46636	9.394	9.41135	9.5326	8.16157	8.31249	8.26075	8.40941	8.08348	8.20898
			ENSG00000175911	317.504	289.773	106.606	112.214	123.4	169.621	133.01	230.158	267.863	249.522	141.028	145.826	125.853	127.427	134.548	151.906	139.508	128.735	139.659	117.521	174.748	202.047	183.92	335.833	181.256	129.391	115.768	7.78871	7.72686	7.15414	7.17255	7.2227	7.39154	7.26178	7.5748	7.6723	7.62682	7.29147	7.30811	7.23359	7.23824	7.26737	7.33024	7.28459	7.24322	7.28631
4072	EPCAM	epithelial cell adhesion molecule	ENSG00000119888	43.5564	46.6068	189.279	245.506	229.882	1.60778	3.69471	25.6872	27.951	29.6563	83.4417	88.6029	76.6559	237.989	194.082	286.396	321.593	2.73903	3.46261	3.83222	3.19662	2.40532	0	60.8928	3.94035	250.639	365.495	6.0289	6.04818	6.73025	6.9178	6.86244	5.63949	5.69555	5.88772	5.9112	5.92032	6.27658	6.30561	6.23887	6.88793	6.74423	7.01974	7.10778	5.66142	5.68764
51280	GOLM1	golgi membrane protein 1	ENSG00000135052	8151.93	7966.73	5770.84	5579.07	5591.8	7245.48	7003.95	8143.88	8210.59	8216.85	4126.25	3913.29	3959.79	5720.16	5615.28	5605.05	5566.73	7084.97	7328.04	7673.38	7106.08	6740.92	6405.64	8057.23	7512.67	5611.78	5952.94	12.8735	12.8514	12.5465	12.5152	12.5174	12.7605	12.7282	12.8726	12.8804	12.8812	12.2431	12.1962	12.2068	12.5383	12.5213	12.5196	12.5132	12.7391	12.7712
3709	ITPR2	inositol 1,4,5-trisphosphate receptor type 2	ENSG00000123104	4023.24	3772.12	7329.67	7509.65	7718.45	4747.79	5319.16	4060.64	4422.07	4793.07	2035.51	2143.08	2284.8	9123.21	8734.88	8098.44	8470.12	7517.73	6885.98	7581.41	5956.36	5570.73	6283.93	4346.46	5581.9	9368.65	7969.78	12.1479	12.0904	12.7074	12.7311	12.7576	12.2979	12.403	12.1561	12.2332	12.3067	11.5717	11.6116	11.6642	12.9217	12.8786	12.8044	12.8485	12.732	12.6472
1951	CELSR3	cadherin EGF LAG seven-pass G-type receptor 3	ENSG00000008300	110.037	99.2928	341.573	321.762	340.344	225.09	256.167	87.3366	132.767	106.354	91.6684	137.519	117.844	397.272	419.122	538.928	473.783	342.379	352.032	292.526	270.647	288.639	303.829	84.8809	237.997	351.075	398.572	7.47267	7.4219	8.15321	8.11292	8.15121	7.86823	7.95278	7.36653	7.56529	7.45364	7.3918	7.57951	7.50535	8.26634	8.30476	8.50508	8.40277	8.15609	8.17471
137902	PXDNL	peroxidasin like	ENSG00000147485	36.6791	46.6068	155.557	153.752	141.313	16.0778	12.3157	12.3299	16.3047	26.5884	18.8038	27.6884	20.5941	341.054	336.964	675.354	647.715	29.2164	25.3925	37.0448	30.9006	33.6745	27.9486	36.9047	13.3972	334.788	677.241	6.09997	6.17498	6.77811	6.77899	6.71899	5.88742	5.88059	5.8648	5.91622	6.00646	5.94155	6.01142	5.9569	7.35133	7.3347	7.93635	7.90013	6.02503	6.00239
146857	SLFN13	schlafen family member 13	ENSG00000154760	251.023	227.968	71.7956	89.2751	88.5691	174.445	195.82	195.223	199.151	162.598	176.285	188.281	193.356	90.8854	117.878	94.8204	73.3775	450.115	476.686	470.086	140.651	151.535	135.235	223.274	185.196	87.7689	87.6527	7.64287	7.58093	6.9905	7.06854	7.07284	7.4166	7.48473	7.4836	7.49524	7.37586	7.42237	7.46195	7.47736	7.08284	7.20674	7.10209	6.99382	8.06832	8.10966
7161	TP73	tumor protein p73	ENSG00000078900	107.745	98.2797	16.3172	8.05955	4.97579	63.5075	83.7469	95.5565	119.956	85.9011	12.9276	5.53768	9.15294	15.9284	7.14412	11.6107	8.15306	56.6067	56.556	53.6511	31.9662	44.4985	42.3737	93.1845	72.5024	12.6677	11.5768	5.6985	5.65935	5.18297	5.1043	5.08821	5.48906	5.58809	5.64674	5.74901	5.60159	5.15825	5.09095	5.12736	5.1773	5.11203	5.14334	5.11302	5.44923	5.44726
4016	LOXL1	lysyl oxidase like 1	ENSG00000129038	245.292	280.654	979.03	884.071	827.972	639.094	964.321	393.528	512.434	431.551	1378.55	1305.05	1636.09	1144.97	1268.08	833.065	1053.56	803.45	867.962	687.245	674.486	794.959	751.006	255.565	773.097	1002.56	1042.74	8.7563	8.83701	9.79134	9.70394	9.64754	9.43336	9.77784	9.06601	9.26169	9.13247	10.0975	10.0484	10.2568	9.93007	10.0211	9.65276	9.85619	9.62221	9.68743
729993	SHISA9	shisa family member 9	ENSG00000237515	155.886	134.755	423.159	541.23	528.429	419.632	476.618	83.2266	82.6882	138.055	1241.05	1185.06	1499.94	464.734	533.428	567.955	580.679	779.712	771.009	725.567	573.26	514.739	541.843	185.446	457.081	483.181	589.589	8.13382	8.05223	8.78762	8.9817	8.96154	8.78073	8.87946	7.83344	7.83952	8.06507	9.70339	9.66263	9.88208	8.8598	8.96869	9.02002	9.03835	9.28721	9.27602
51477	ISYNA1	inositol-3-phosphate synthase 1	ENSG00000105655	174.226	176.295	48.9515	50.2172	45.7773	24.9207	32.0209	16.4398	23.2925	22.4979	11.7524	18.4589	22.8823	65.5874	71.4412	35.7995	51.636	109.561	130.425	98.3603	23.4419	33.6745	31.5549	169.762	22.066	71.4819	43.8264	6.27119	6.28099	5.72302	5.7298	5.70333	5.55975	5.61637	5.49992	5.5545	5.54594	5.4669	5.51307	5.55113	5.81871	5.8485	5.63884	5.73886	6.03224	6.11382
6932	TCF7	transcription factor 7	ENSG00000081059	456.196	426.554	948.572	915.069	899.624	537	577.607	777.809	950.333	800.721	934.312	906.334	918.726	713.966	788.235	559.247	554.408	359.726	384.35	362.784	670.224	650.64	537.335	406.875	507.517	674.101	489.532	9.05033	8.99983	9.64417	9.61474	9.59857	9.17357	9.23157	9.4744	9.64547	9.4989	9.63065	9.60527	9.61619	9.40306	9.4852	9.20574	9.1988	8.8766	8.9257
113675	SDSL	serine dehydratase like	ENSG00000139410	528.408	514.702	215.387	235.587	215.949	377.829	269.714	399.693	427.417	405.985	401.931	398.713	364.973	263.287	252.426	307.683	280.828	178.95	199.677	160.953	235.484	258.572	217.278	522.202	303.407	234.352	266.266	8.65096	8.63121	8.01518	8.06849	8.01604	8.39606	8.1594	8.43677	8.48639	8.44846	8.4402	8.43545	8.36941	8.14266	8.11593	8.24847	8.1858	7.90286	7.96997
150946	GAREM2	GRB2 associated regulator of MAPK1 subtype 2	ENSG00000157833	41.264	48.6332	188.191	172.35	180.124	139.877	152.715	73.9792	78.0298	111.467	267.954	256.579	315.776	189.266	191.701	185.771	199.297	176.211	183.519	180.114	145.979	105.834	112.696	35.0595	115.058	156.536	167.863	6.69755	6.73757	7.33198	7.28268	7.30671	7.16603	7.21308	6.87838	6.90148	7.05289	7.55407	7.52813	7.6671	7.33627	7.34233	7.32501	7.36759	7.2943	7.31681
219699	UNC5B	unc-5 netrin receptor B	ENSG00000107731	52.7262	48.6332	323.08	344.081	311.485	55.4686	108.378	129.464	167.706	186.119	136.327	127.367	92.6735	339.181	395.308	148.036	148.567	83.997	95.799	48.5415	43.6871	28.8639	51.3894	50.744	64.6217	267.831	153.806	6.63669	6.60743	7.58419	7.63829	7.55939	6.64342	6.92296	7.01152	7.15414	7.21718	7.0387	7.00295	6.85034	7.62221	7.73227	7.08415	7.08637	6.80488	6.86525
2878	GPX3	glutathione peroxidase 3	ENSG00000211445	242.999	236.074	73.9712	70.6761	91.5546	63.5075	59.1154	486.002	547.373	573.696	39.958	41.5326	53.7735	58.0917	63.1064	78.372	82.4365	74.8669	76.1775	108.58	56.4736	61.3357	63.1098	251.875	53.5888	49.7658	61.1915	7.23393	7.21653	6.57925	6.55386	6.6721	6.51373	6.49532	7.75869	7.85395	7.89648	6.36984	6.37217	6.46042	6.48287	6.5184	6.60224	6.62375	6.58212	6.59224
60312	AFAP1	actin filament associated protein 1	ENSG00000196526	461.927	407.303	934.43	943.588	1014.07	333.615	369.471	621.631	722.066	793.562	1391.48	1292.13	1550.28	1004.42	968.029	1470.68	1241.98	481.157	498.616	516.072	355.89	340.353	320.958	400.416	297.102	921.121	1226.31	9.11781	9.02365	9.69118	9.70116	9.76332	8.87912	8.95617	9.34876	9.47147	9.55084	10.0491	9.98209	10.1501	9.75509	9.72173	10.1017	9.94595	9.1472	9.17578
			ENSG00000187456	108.891	112.464	6.52687	4.95973	6.96611	30.5479	24.6314	47.2645	43.0911	49.0863	23.5047	31.3802	28.6029	12.1805	10.7162	4.83778	4.52948	49.3026	54.2476	26.8255	49.0148	38.4852	29.7518	82.1131	25.2182	10.858	4.96148	5.37183	5.38969	4.78438	4.76085	4.78621	4.96211	4.92232	5.06783	5.04182	5.07864	4.91423	4.96779	4.94922	4.82758	4.81975	4.76775	4.76373	5.08086	5.10711
3689	ITGB2	integrin subunit beta 2	ENSG00000160255	49.2875	47.62	195.806	213.888	160.221	50.6452	34.484	100.694	109.475	112.489	286.757	246.427	216.238	226.745	221.468	248.662	268.145	46.5636	64.6355	57.4833	33.0317	37.2825	29.7518	50.744	41.7677	202.683	215.824	6.51807	6.50404	7.14722	7.20878	7.02907	6.5172	6.42577	6.78842	6.82821	6.8412	7.39623	7.29706	7.20863	7.24203	7.22326	7.30239	7.35443	6.4944	6.60771
1291	COL6A1	collagen type VI alpha 1 chain	ENSG00000142156	512.361	443.778	1146.55	1185.37	1075.77	632.663	741.406	793.222	1058.64	899.916	15584.8	15282.2	15402.1	891.989	1100.19	1088.5	1052.65	761.451	829.873	726.845	349.497	424.54	378.659	475.149	576.867	909.358	1007.18	9.46601	9.35406	10.1476	10.1782	10.0899	9.63122	9.76598	9.82232	10.0756	9.93147	12.8584	12.8368	12.8451	9.92352	10.1102	10.1005	10.0703	9.78694	9.86155
164284	APCDD1L	APC down-regulated 1 like	ENSG00000198768	50.4338	79.029	275.216	243.647	247.795	122.996	179.809	237.35	248.065	195.323	1279.83	1361.35	1424.43	216.438	285.765	186.738	194.768	241.035	308.173	241.43	174.748	145.522	159.578	66.4285	124.515	218.065	221.613	7.13502	7.29605	8.0142	7.92877	7.94046	7.50419	7.7311	7.91079	7.94114	7.78156	9.31658	9.37937	9.42029	7.84832	8.04082	7.75253	7.77899	7.92132	8.09591
127294	MYOM3	myomesin 3	ENSG00000142661	302.603	291.799	639.633	653.444	589.134	250.011	291.882	296.944	244.571	283.269	64.638	53.5309	69.7912	790.797	796.57	712.121	694.822	487.548	550.556	586.33	394.249	346.367	396.69	247.262	267.944	687.674	650.78	8.40801	8.38209	8.98375	9.00502	8.91609	8.27567	8.38356	8.39428	8.265	8.36174	7.60859	7.52906	7.63333	9.16606	9.17024	9.07542	9.05492	8.76355	8.85981
23530	NNT	nicotinamide nucleotide transhydrogenase	ENSG00000112992	1831.66	1807.54	2739.11	2712.35	2816.3	2395.6	2415.11	2785.52	2788.11	2919.61	2223.55	2112.63	2105.18	2461.4	2464.72	2706.25	2681.45	2721.69	2727.39	2674.89	2008.54	1963.95	1905.01	1955.03	2640.03	2658.4	2840.45	10.9933	10.9815	11.3554	11.3465	11.3813	11.2324	11.2398	11.371	11.3718	11.4148	11.165	11.119	11.116	11.2571	11.2583	11.3443	11.3358	11.3496	11.3514
23516	SLC39A14	solute carrier family 39 member 14	ENSG00000104635	5053.69	4791.39	6964.17	7013.67	6762.1	5766.32	5851.2	4114.07	4426.73	4579.34	4693.89	4660.88	4376.25	6953.2	6803.59	5644.72	5971.66	6380.12	6375.83	6033.19	5831.69	5786	6095.5	4963.69	6036.62	6750.96	5930.62	12.3618	12.3128	12.6637	12.6706	12.6355	12.4845	12.4982	12.1747	12.2407	12.2714	12.294	12.2875	12.2303	12.6622	12.6413	12.4645	12.5174	12.5801	12.5794
399665	FAM102A	family with sequence similarity 102 member A	ENSG00000167106	1594.39	1634.28	1038.86	900.81	994.164	1017.73	1082.55	1516.57	1562.92	1483.84	1077.69	1127.84	1162.42	954.765	984.698	1033.35	1020.04	1147.66	1147.28	1016.82	1160.37	1202.66	1111.63	1529.7	1090.69	908.453	1065.06	10.4595	10.4823	10.0819	9.96118	10.0446	10.0642	10.1172	10.4143	10.4413	10.3946	10.1133	10.1523	10.1784	10.0105	10.0368	10.0773	10.0662	10.1674	10.1671
10317	B3GALT5	beta-1,3-galactosyltransferase 5	ENSG00000183778	2396.75	2114.53	1271.65	1158.1	1253.9	1283.82	1452.02	2246.09	2107.97	2029.92	1250.45	1362.27	1520.53	1173.08	1176.4	2296.98	1940.43	1764.85	1787.86	1790.92	1932.89	1954.32	1981.65	2372.98	1346.81	1073.13	1949.03	11.0332	10.9166	10.4639	10.3834	10.4517	10.4715	10.5786	10.9726	10.9135	10.8789	10.4498	10.5228	10.6189	10.3951	10.3982	10.9936	10.8377	10.7516	10.7632
81706	PPP1R14C	protein phosphatase 1 regulatory inhibitor subunit 14C	ENSG00000198729	106.599	108.412	338.309	288.284	334.373	184.895	208.136	302.082	224.772	214.753	115.173	93.2176	98.3941	337.307	353.634	384.119	363.264	275.729	332.411	344.9	397.446	389.662	433.654	123.631	223.024	369.172	387.822	7.50722	7.51141	8.18905	8.07794	8.18114	7.79138	7.8656	8.10921	7.91303	7.88396	7.54391	7.44082	7.47137	8.18773	8.22045	8.28274	8.24186	8.04671	8.17611
1293	COL6A3	collagen type VI alpha 3 chain	ENSG00000163359	490.583	522.807	191.455	211.408	235.853	589.253	679.828	675.06	630.061	774.132	39902.8	41038.8	42379.3	221.123	233.375	235.116	215.603	1363.13	1593.96	1334.89	2191.81	2184.03	1863.54	513.899	566.622	192.73	246.42	9.37509	9.42544	8.6991	8.73715	8.82797	9.52361	9.64997	9.64251	9.584	9.76308	14.3815	14.4498	14.5269	8.78268	8.82957	8.82466	8.76466	10.2902	10.4425
4833	NME4	NME/NM23 nucleoside diphosphate kinase 4	ENSG00000103202	8.02355	11.1451	91.3762	97.3346	93.5449	4.01946	1.23157	18.4948	8.15236	20.4526	117.524	106.139	135.006	67.4613	61.9157	61.9235	62.5068	13.6952	4.61682	10.2193	0	6.01331	0.901568	11.0714	3.94035	57.9094	66.9799	4.97591	4.99931	5.49609	5.53346	5.50811	4.93104	4.91892	5.05898	4.97743	5.07407	5.61034	5.56707	5.68121	5.37698	5.34328	5.34584	5.34985	5.01861	4.94671
3484	IGFBP1	insulin like growth factor binding protein 1	ENSG00000146678	155.886	158.058	427.51	363.92	357.262	471.081	519.723	219.883	213.126	231.115	54.0608	62.7604	60.6382	535.006	582.246	566.987	679.422	544.155	573.64	662.974	879.07	832.242	860.096	156.845	566.622	563.711	706.183	7.993	7.99713	8.66244	8.54052	8.52724	8.73901	8.81558	8.19431	8.17673	8.22609	7.54461	7.57476	7.57886	8.84046	8.90822	8.88771	9.03946	8.85438	8.89619
84109	QRFPR	pyroglutamylated RFamide peptide receptor	ENSG00000186867	25.2169	23.3034	121.835	117.174	109.467	83.6048	103.452	40.0721	43.0911	47.0411	5.87618	13.8442	5.72059	115.246	150.027	149.971	125.919	134.213	152.355	132.85	72.4566	76.9703	98.2709	22.1428	92.2042	140.249	145.537	6.00086	5.98302	6.50942	6.49466	6.45868	6.34047	6.43101	6.09789	6.11926	6.14132	5.85371	5.90715	5.85083	6.48368	6.61561	6.61848	6.52772	6.56026	6.62445
1837	DTNA	dystrobrevin alpha	ENSG00000134769	38.9715	33.4353	115.308	149.412	134.346	128.623	105.915	30.8247	29.1156	52.1542	32.9066	33.2261	40.0441	150.851	158.361	124.815	137.696	140.604	151.201	169.895	131.061	131.09	126.22	28.6012	129.243	168.299	139.748	6.29558	6.25585	6.68301	6.81946	6.75956	6.73861	6.64288	6.23866	6.23151	6.3732	6.2572	6.25167	6.30229	6.82148	6.8454	6.72238	6.77307	6.784	6.82056
54935	DUSP23	dual specificity phosphatase 23	ENSG00000158716	225.806	257.351	584.155	628.645	529.425	532.177	555.439	504.497	552.031	484.727	356.096	321.185	335.226	621.206	726.319	426.692	425.771	451.941	560.943	484.137	621.209	613.357	560.775	177.143	498.06	511.231	419.245	8.36331	8.44318	9.03915	9.10053	8.96109	8.96557	8.99848	8.92326	8.99377	8.89228	8.6642	8.59033	8.6216	9.08951	9.21776	8.79534	8.79363	8.83866	9.00652
516	ATP5MC1	ATP synthase membrane subunit c locus 1	ENSG00000159199	5038.79	4529.98	2412.77	2243.04	2229.16	2900.44	2413.88	3331.12	3513.67	3410.48	3184.89	2826.06	2731.01	2612.25	2646.9	2259.24	2101.68	1654.38	1799.4	1756.43	2773.6	2995.83	2512.67	4142.56	2466.66	2369.76	1939.94	11.9893	11.8852	11.2926	11.2268	11.2216	11.461	11.2931	11.5903	11.6406	11.6125	11.548	11.4369	11.4054	11.3647	11.3767	11.2335	11.1692	10.9618	11.0342
2172	FABP6	fatty acid binding protein 6	ENSG00000170231	44.7027	59.7783	187.104	196.529	155.245	169.621	211.83	75.0067	74.5359	78.7426	125.75	156.901	167.041	313.883	290.528	46.4426	61.6009	290.338	320.869	277.197	256.795	235.722	246.128	35.0595	174.163	235.257	43.8264	6.74271	6.82786	7.36467	7.39736	7.25665	7.30769	7.43983	6.91133	6.91195	6.9305	7.14472	7.26267	7.2979	7.70665	7.64889	6.74638	6.83501	7.65195	7.7194
9706	ULK2	unc-51 like autophagy activating kinase 2	ENSG00000083290	73.3582	79.029	224.089	215.748	205.003	271.716	336.219	72.9517	66.3835	78.7426	273.83	299.035	314.632	163.968	198.845	177.063	189.332	300.381	280.472	254.204	300.482	310.287	316.45	85.8035	291.586	183.681	157.94	7.14623	7.17074	7.70805	7.68511	7.65264	7.83598	7.98122	7.14028	7.11066	7.16959	7.83879	7.90108	7.93486	7.52048	7.63396	7.56478	7.60429	7.9043	7.85518
10346	TRIM22	tripartite motif containing 22	ENSG00000132274	257.9	299.905	579.804	639.185	607.047	275.735	328.83	357.566	306.296	360.989	88.1427	118.137	133.862	565.926	677.501	767.271	821.647	725.844	720.224	705.129	302.613	358.393	325.466	286.934	289.222	618.906	886.45	8.35946	8.45987	8.95784	9.04089	8.99596	8.4006	8.52542	8.58465	8.47546	8.59157	7.79124	7.90897	7.979	8.93882	9.0862	9.19364	9.25346	9.14642	9.13815
1287	COL4A5	collagen type IV alpha 5 chain	ENSG00000188153	134.108	155.018	34.81	35.958	31.8451	28.9401	27.0946	87.3366	79.1944	69.539	74.0398	101.524	130.429	51.533	53.5809	376.379	406.747	161.603	174.285	150.734	67.1289	43.2958	36.0627	143.006	31.5228	57.9094	425.033	6.76459	6.84659	6.24361	6.23592	6.21904	6.18973	6.19305	6.55495	6.51372	6.4603	6.48643	6.62413	6.74973	6.35167	6.36941	7.44277	7.50376	6.87195	6.91353
5919	RARRES2	retinoic acid receptor responder 2	ENSG00000106538	5331.08	5315.21	2878.35	2670.81	2603.34	2508.95	2777.19	2527.62	2731.04	2521.81	571.164	595.301	733.379	2260.89	2249.21	1540.35	1574.45	2754.55	3096.73	2717.04	2006.41	2175.61	2082.62	4732.11	2520.25	1908.29	1551.29	11.9632	11.9605	11.3618	11.292	11.2679	11.2337	11.328	11.2404	11.3124	11.2383	10.0305	10.0548	10.2065	11.1379	11.1332	10.7976	10.8163	11.3206	11.4309
871	SERPINH1	serpin family H member 1	ENSG00000149257	1875.22	1529.92	3462.5	3517.07	3555.7	6778.42	5287.14	2318.02	2655.34	2829.62	10538.3	10235.5	9678.09	4020.51	4242.42	4075.34	3371.74	3517.83	3738.47	3916.53	5210.48	5314.56	4917.15	1660.71	5863.24	3756.87	3390.34	11.3087	11.1467	11.8393	11.8533	11.8635	12.4779	12.2356	11.485	11.6025	11.6581	12.9202	12.8908	12.8337	11.9767	12.0268	11.9894	11.815	11.8536	11.9095
126868	MAB21L3	mab-21 like 3	ENSG00000173212	154.74	161.098	376.383	397.398	354.277	148.72	217.988	275.367	252.723	264.862	88.1427	97.8324	106.403	541.564	569.148	314.455	419.43	450.115	461.682	454.757	283.433	300.665	295.714	155.923	193.077	508.516	370.457	7.76831	7.7884	8.34256	8.38598	8.29847	7.74054	7.96939	8.1208	8.06369	8.09456	7.50004	7.53543	7.58064	8.62598	8.66387	8.21284	8.42517	8.47952	8.49737
23266	ADGRL2	adhesion G protein-coupled receptor L2	ENSG00000117114	2005.89	2138.85	1239.02	1339.13	1342.47	1672.9	1551.78	2180.33	2038.09	2189.45	1987.32	2100.63	1932.41	1203.06	1153.78	1108.82	1127.84	1852.5	1652.82	1679.79	1626.01	1551.43	1652.57	2229.05	1729.81	1318.34	1180	10.8564	10.9158	10.4296	10.4955	10.4982	10.6918	10.625	10.9336	10.871	10.9375	10.8478	10.8992	10.8222	10.4042	10.3696	10.3357	10.3497	10.7839	10.681
7128	TNFAIP3	TNF alpha induced protein 3	ENSG00000118503	873.421	745.71	1464.19	1400.5	1436.01	1043.45	1181.08	984.335	1069.12	1147.39	1055.36	1122.3	1005.68	1600.33	1663.39	1328.45	1356.13	919.402	917.593	935.062	1249.88	1235.13	1322.6	703.958	1019.76	1378.06	1309	9.93214	9.80364	10.378	10.3388	10.3607	10.0807	10.1876	10.0315	10.1017	10.1625	10.0907	10.1434	10.0497	10.4589	10.4937	10.2911	10.3096	9.97404	9.97293
4862	NPAS2	neuronal PAS domain protein 2	ENSG00000170485	73.3582	95.2401	246.933	219.468	227.891	81.1931	104.684	63.7043	65.2189	41.9279	105.771	99.6782	122.421	190.203	176.222	156.744	159.438	155.212	152.355	153.289	63.9323	51.7144	64.9129	93.1845	71.7144	189.11	148.844	6.68208	6.78612	7.30295	7.23415	7.25298	6.71735	6.82897	6.62966	6.64016	6.50333	6.83348	6.80575	6.90249	7.14286	7.09585	7.03179	7.04164	7.02674	7.01512
2152	F3	coagulation factor III, tissue factor	ENSG00000117525	1273.45	1024.34	2003.75	2182.9	2148.55	2754.94	2479.15	1295.66	1357.95	1520.65	460.692	496.545	459.935	1810.21	1774.12	1178.48	1078.02	2578.34	2921.29	2536.93	3730.45	3383.09	3614.39	1200.33	2511.58	1787.05	1155.2	10.4688	10.2852	10.8723	10.9523	10.937	11.1723	11.0709	10.4834	10.5242	10.6231	9.68637	9.73288	9.68466	10.7795	10.7611	10.4023	10.3271	11.1088	11.228
488	ATP2A2	ATPase sarcoplasmic/endoplasmic reticulum Ca2+ transporting 2	ENSG00000174437	12476.6	11825	9710.89	9578.47	9411.22	9200.55	8761.4	11354.8	11810.4	11711.2	9514.71	9205.47	9130.06	10152.9	10087.5	10309.3	9573.5	9195.85	9202.47	9137.29	9598.37	9615.28	9783.82	12650	9309.47	10250	9819.59	13.5014	13.4496	13.262	13.2491	13.2326	13.2114	13.1659	13.4106	13.4484	13.4403	13.2429	13.2119	13.2042	13.304	13.2979	13.3185	13.2486	13.2109	13.2116
10653	SPINT2	serine peptidase inhibitor, Kunitz type 2	ENSG00000167642	1563.45	1636.31	3016.5	2820.84	2608.31	2360.23	2538.27	1279.22	1411.52	1202.61	3667.91	3891.14	3517.02	3306.54	3044.59	2445.98	2596.3	2784.68	3129.05	2908.66	2735.24	2845.5	2728.15	1313.81	2511.58	2739.84	2451.8	10.8644	10.9029	11.4527	11.3903	11.3176	11.2262	11.2925	10.6969	10.7786	10.6467	11.6382	11.6955	11.598	11.5394	11.4613	11.2587	11.3134	11.3781	11.487
55630	SLC39A4	solute carrier family 39 member 4	ENSG00000147804	545.602	580.559	997.523	973.966	964.309	718.68	800.522	382.226	527.574	424.392	571.164	589.763	577.779	1060.64	1085.91	784.687	795.376	650.064	738.691	691.077	794.892	778.122	801.494	548.958	747.878	998.031	808.721	9.27034	9.31817	9.76728	9.74787	9.7381	9.4896	9.57889	9.00717	9.24463	9.08171	9.30593	9.33029	9.31481	9.82158	9.84144	9.56247	9.57387	9.40789	9.51218
9520	NPEPPS	aminopeptidase puromycin sensitive	ENSG00000141279	3561.31	3656.61	2326.83	2347.81	2505.81	2529.05	2519.8	3128.7	2881.28	2754.97	2404.53	2435.66	2393.49	2428.61	2323.03	2156.68	2270.17	2904.29	2730.85	2734.93	2449.67	2420.96	2660.53	3401.7	2424.1	2394.19	2129.3	11.6382	11.6635	11.244	11.2519	11.311	11.3194	11.3161	11.516	11.4391	11.3978	11.2737	11.2852	11.2695	11.2826	11.2426	11.176	11.2218	11.4466	11.3896
84649	DGAT2	diacylglycerol O-acyltransferase 2	ENSG00000062282	240.707	185.414	504.745	495.973	459.763	386.672	394.103	439.765	522.916	512.338	164.533	139.365	118.988	596.845	590.581	432.497	358.735	318.641	312.789	353.842	345.235	365.609	328.171	191.905	363.3	548.329	312.573	8.19801	8.03712	8.7279	8.71664	8.65552	8.52492	8.5382	8.62123	8.75543	8.74007	7.97257	7.87782	7.80612	8.86358	8.85313	8.60874	8.46968	8.38495	8.37251
147372	CCBE1	collagen and calcium binding EGF domains 1	ENSG00000183287	1153.1	1173.28	1980.9	2057.05	2115.71	2049.93	2250.08	1430.26	1660.75	1719.04	3238.95	3098.33	3475.83	1897.35	1967.01	1417.47	1665.94	1669.9	1750.93	1746.22	2229.11	1977.18	2306.21	1174.49	2287.77	1887.48	1614.13	10.4604	10.4742	10.9293	10.9637	10.9892	10.9605	11.0456	10.6415	10.7718	10.8022	11.3893	11.3472	11.4576	10.8904	10.9229	10.6337	10.7743	10.7764	10.8186
1290	COL5A2	collagen type V alpha 2 chain	ENSG00000204262	265.924	258.364	93.5518	86.7952	102.501	94.8593	88.6732	108.914	95.4991	72.6068	66.9884	54.4539	46.9088	109.625	94.0643	110.301	82.4365	102.257	108.495	97.0829	94.833	138.306	113.598	272.173	103.237	85.0544	84.3451	7.24927	7.23238	6.67787	6.64378	6.71783	6.68295	6.65597	6.74563	6.68695	6.57595	6.54858	6.47556	6.43598	6.74872	6.68054	6.75158	6.62428	6.71667	6.74378
			ENSG00000258472	255.608	199.599	98.9909	72.536	65.6805	76.3698	73.8943	82.1991	78.0298	97.15	105.771	114.445	115.556	89.9484	100.018	109.334	92.4013	75.7799	83.1027	83.0315	73.5222	87.7943	92.8615	296.161	72.5024	112.199	81.0374	7.17687	7.02352	6.65735	6.52714	6.49479	6.54868	6.53969	6.5792	6.55969	6.64906	6.68691	6.72406	6.72798	6.61579	6.66195	6.70241	6.62714	6.54655	6.58426
56133	PCDHB2	protocadherin beta 2	ENSG00000112852	92.844	87.1345	14.1416	16.7391	12.9371	23.3129	28.3261	79.1167	57.0665	67.4937	89.3179	90.4488	80.0882	13.1175	10.7162	11.6107	5.43537	15.5212	23.0841	29.3804	17.0486	4.81065	10.8188	80.2678	24.4302	7.23867	6.6153	5.38641	5.36234	4.92423	4.93846	4.91341	4.9908	5.02836	5.32328	5.20551	5.26393	5.36959	5.37963	5.3261	4.91396	4.89893	4.90234	4.84947	4.93263	4.99148
9423	NTN1	netrin 1	ENSG00000065320	9.16978	13.1715	85.9371	97.3346	84.5885	3.21557	6.15786	18.4948	9.31699	27.6111	1228.12	1332.74	1269.97	138.67	127.404	29.0267	28.9887	8.2171	15.0047	11.4967	0	2.40532	2.7047	14.7619	0	100.437	26.4612	5.28687	5.33001	6.0007	6.08464	5.99379	5.15633	5.25309	5.40033	5.29057	5.50793	7.61337	7.64796	7.62711	6.29748	6.2341	5.52156	5.51876	5.24996	5.3648
100506465	LINC01234	long intergenic non-protein coding RNA 1234	ENSG00000249550	249.876	237.087	83.7615	81.2155	99.5159	27.3323	24.6314	468.535	484.483	514.384	5.87618	8.30652	5.72059	117.12	98.827	109.334	107.802	47.4766	51.9392	56.2059	34.0972	38.4852	32.4565	206.667	14.9733	85.0544	98.4026	7.1285	7.09477	6.49797	6.48191	6.57932	6.11758	6.11514	7.60965	7.63385	7.68689	5.94652	5.9511	5.94262	6.66333	6.57557	6.62699	6.61998	6.2747	6.3102
7784	ZP3	zona pellucida glycoprotein 3	ENSG00000188372	68.7733	77.0026	172.962	193.429	204.008	32.9596	27.0946	60.6219	81.5236	74.6521	62.2875	54.4539	60.6382	254.854	246.472	202.219	222.85	119.604	130.425	102.193	9.58985	7.21597	6.31098	68.2738	25.2182	232.542	199.286	6.45111	6.49395	6.89458	6.96899	6.99617	6.22068	6.19373	6.40405	6.51804	6.48162	6.41553	6.36589	6.40575	7.14181	7.11475	6.99111	7.05386	6.69431	6.73723
7056	THBD	thrombomodulin	ENSG00000178726	38.9715	37.4881	142.503	174.83	164.201	61.0958	67.7364	40.0721	55.9019	55.2221	195.089	182.743	153.312	155.536	196.463	164.484	171.214	49.3026	72.7149	88.1411	69.26	66.1464	87.4521	47.0536	78.0189	203.588	179.44	6.35439	6.34113	6.84884	6.96714	6.92701	6.47926	6.5211	6.3581	6.45582	6.44945	7.02481	6.98934	6.88759	6.8974	7.0288	6.92827	6.95174	6.41243	6.54606
3106	HLA-B	major histocompatibility complex, class I, B	ENSG00000234745	6721.45	7327.41	10741.1	10741.5	10027.2	6997.08	7056.91	9153.9	9467.22	9438.89	9780.31	9765.7	8745.63	10595.2	10872.2	12072.2	12780.4	10914.1	10863.4	9681.47	5774.15	6333.22	6045.92	6571.81	6975.21	10014.7	12854.4	12.8646	12.9435	13.3037	13.3038	13.2377	12.9011	12.909	13.151	13.1829	13.1801	13.2139	13.2125	13.108	13.2905	13.3154	13.417	13.4728	13.3191	13.3146
123920	CMTM3	CKLF like MARVEL transmembrane domain containing 3	ENSG00000140931	664.809	615.008	1039.95	1115.94	1089.7	830.421	901.51	638.071	666.164	679.027	1303.34	1248.75	1337.47	997.865	915.638	1197.83	1319.89	1018.01	1081.49	986.158	833.251	948.9	806.002	560.952	765.216	870.45	1210.6	9.58392	9.52218	9.95479	10.0169	9.99551	9.76372	9.83281	9.55104	9.58561	9.60021	10.1536	10.1159	10.1769	9.91929	9.84591	10.0788	10.1656	9.93653	9.9887
9242	MSC	musculin	ENSG00000178860	327.82	299.905	602.648	587.728	555.299	389.084	375.629	338.044	386.655	386.555	1009.53	963.556	964.491	559.367	553.669	264.143	258.18	337.814	345.107	310.41	359.087	358.393	281.289	293.393	405.068	496.754	224.093	8.53963	8.47716	9.00276	8.98452	8.93688	8.66213	8.63709	8.56072	8.65808	8.65766	9.44439	9.40488	9.40395	8.94299	8.93375	8.39139	8.37569	8.55972	8.57594
23671	TMEFF2	transmembrane protein with EGF like and two follistatin like domains 2	ENSG00000144339	40.1178	41.5409	125.098	130.813	161.216	23.3129	34.484	9.2474	17.4693	6.13579	4.70094	5.53768	11.4412	79.6418	84.5388	58.0533	64.3186	10.0431	11.542	8.94185	6.39323	3.60798	3.60627	25.8333	32.3109	79.6254	51.2686	5.21228	5.22175	5.64094	5.67519	5.77855	5.09384	5.17537	4.98443	5.05321	4.95754	4.94909	4.94957	5.00509	5.43944	5.45949	5.32253	5.35866	4.98864	5.00611
5654	HTRA1	HtrA serine peptidase 1	ENSG00000166033	236.122	300.918	688.585	682.582	690.64	403.554	390.408	749.04	487.977	496.999	706.317	792.811	715.073	578.106	597.725	624.073	703.881	930.358	1103.42	906.959	504	530.374	554.465	196.518	361.724	497.658	630.107	8.52554	8.67909	9.30224	9.29614	9.30495	8.88374	8.86237	9.37264	9.02779	9.04156	9.32309	9.4211	9.33342	9.16021	9.18679	9.22184	9.32096	9.5593	9.70927
9915	ARNT2	aryl hydrocarbon receptor nuclear translocator 2	ENSG00000172379	339.282	308.01	558.047	543.09	527.434	433.298	472.924	282.559	278.345	303.722	691.039	656.215	724.226	447.868	415.55	447.01	433.018	557.85	599.032	530.124	428.347	406.5	446.276	266.637	428.71	422.557	410.976	8.60181	8.53416	8.9746	8.9544	8.9302	8.77881	8.84515	8.47628	8.46774	8.52469	9.14819	9.10669	9.18751	8.80386	8.74789	8.80241	8.77838	8.97489	9.0312
8706	B3GALNT1	beta-1,3-N-acetylgalactosaminyltransferase 1 (globoside blood group)	ENSG00000169255	103.16	118.544	348.1	352.761	355.272	492.786	435.976	279.477	259.711	281.224	605.246	594.378	490.826	379.47	336.964	307.683	274.486	323.206	280.472	361.506	450.723	402.892	448.981	168.839	540.616	429.796	319.188	7.72782	7.78672	8.4342	8.44398	8.44892	8.69675	8.60001	8.2815	8.2336	8.28567	8.85928	8.84636	8.69174	8.49707	8.41104	8.347	8.26881	8.38135	8.28444
5563	PRKAA2	protein kinase AMP-activated catalytic subunit alpha 2	ENSG00000162409	194.858	200.612	56.5662	71.916	59.7095	147.112	119.462	113.024	87.3467	102.263	299.685	300.881	289.462	74.0201	79.776	83.2097	66.1304	203.601	175.439	189.056	174.748	156.346	172.2	261.101	179.68	92.293	115.768	7.31968	7.33833	6.75099	6.82448	6.76621	7.16017	7.05354	7.02579	6.91214	6.97907	7.59837	7.60467	7.57484	6.84223	6.87594	6.88925	6.79954	7.34821	7.25779
153020	RASGEF1B	RasGEF domain family member 1B	ENSG00000138670	58.4573	58.7652	165.347	166.771	175.148	111.741	125.62	53.4294	78.0298	67.4937	69.3389	85.834	76.6559	190.203	208.37	86.1124	129.543	107.735	114.266	112.412	123.602	141.914	123.515	47.9762	118.999	224.399	136.441	6.56491	6.56431	7.00593	7.01449	7.03792	6.80968	6.86463	6.53662	6.66152	6.60882	6.61986	6.69608	6.65481	7.08391	7.13207	6.69768	6.88065	6.79296	6.82
55351	STK32B	serine/threonine kinase 32B	ENSG00000152953	21.7782	21.277	90.2884	107.874	104.492	39.3907	59.1154	11.3024	29.1156	24.5432	105.771	83.0652	137.294	163.968	165.505	333.807	344.24	155.212	183.519	139.237	82.0465	75.7677	84.7474	16.6071	40.1916	176.443	323.323	6.16982	6.15979	6.58398	6.66735	6.65106	6.28557	6.41974	6.0785	6.22508	6.18551	6.65655	6.54717	6.78888	6.89054	6.89285	7.35892	7.38287	6.85916	6.95452
55205	ZNF532	zinc finger protein 532	ENSG00000074657	465.366	392.105	865.898	854.313	868.774	837.656	886.732	563.064	525.245	534.836	1075.34	1090	1367.22	886.367	846.578	852.416	750.987	972.357	987.999	852.031	870.545	921.239	871.817	427.172	795.163	766.394	691.299	9.20516	9.08046	9.69768	9.68673	9.70059	9.66989	9.71768	9.34834	9.29576	9.30873	9.88449	9.89716	10.0999	9.71771	9.67853	9.68452	9.57864	9.7973	9.8106
10079	ATP9A	ATPase phospholipid transporting 9A (putative)	ENSG00000054793	450.465	539.018	927.903	996.285	963.314	498.413	650.27	1146.68	1119.2	1026.72	365.498	410.711	447.35	832.96	835.862	637.619	681.233	855.491	966.069	866.082	431.543	407.702	471.52	505.595	572.927	775.442	613.569	9.08095	9.21644	9.66344	9.72718	9.69631	9.15519	9.36545	9.85022	9.82793	9.75209	8.93118	9.01154	9.0758	9.57118	9.57354	9.34944	9.40324	9.59402	9.69824
9056	SLC7A7	solute carrier family 7 member 7	ENSG00000155465	453.904	514.702	1034.51	1035.34	1004.12	469.473	571.449	497.305	344.728	438.709	682.812	715.284	642.994	1066.26	1023.99	710.186	806.247	1272.74	1140.35	1016.82	371.873	395.676	412.918	381.042	458.657	1070.42	795.49	9.08529	9.17982	9.75901	9.76164	9.73307	9.1085	9.26192	9.1535	8.88839	9.05917	9.40473	9.44313	9.35585	9.78646	9.74957	9.43717	9.54357	9.94617	9.84551
9509	ADAMTS2	ADAM metallopeptidase with thrombospondin type 1 motif 2	ENSG00000087116	134.108	130.702	337.222	306.263	299.543	182.484	187.199	45.2095	69.8774	75.6747	83.4417	76.6046	72.0794	340.117	383.401	373.476	392.253	258.382	288.551	245.262	172.617	185.21	182.117	168.839	172.587	361.933	406.014	7.41653	7.40162	7.99294	7.92807	7.90923	7.58681	7.6029	6.98181	7.12853	7.15392	7.19749	7.15548	7.13934	8.00064	8.08641	8.0693	8.10683	7.80814	7.88193
			ENSG00000239911	5.73111	1.01319	84.8493	99.8145	74.6369	10.4506	12.3157	10.2749	10.4816	9.20368	21.1542	27.6884	13.7294	113.372	138.12	30.9618	35.3299	43.8245	56.556	45.9867	13.852	12.0266	13.5235	5.53571	7.09263	96.8172	30.5958	4.85753	4.81246	5.35764	5.43737	5.30828	4.89042	4.91318	4.89319	4.89737	4.88419	4.97993	5.02583	4.92301	5.48966	5.58215	5.04898	5.07879	5.1341	5.20835
81558	FAM117A	family with sequence similarity 117 member A	ENSG00000121104	182.249	222.902	55.4784	71.916	62.695	82.8009	97.2942	163.371	166.541	130.897	119.874	155.055	165.897	48.7221	60.725	55.1506	76.0952	108.648	129.271	127.741	70.3256	69.7544	73.9286	172.53	81.1712	57.9094	65.3261	6.96335	7.0868	6.43517	6.51902	6.47379	6.57603	6.64508	6.90256	6.91181	6.78482	6.74058	6.87479	6.90987	6.39308	6.46575	6.43128	6.54322	6.69476	6.77775
84823	LMNB2	lamin B2	ENSG00000176619	19543.1	18328.6	12750.2	12131.5	11705.1	16372.1	16462.4	15794.6	19092.8	16875.5	15533.1	15205.5	15061.2	12792.4	13034.5	13048.4	12410.8	13065.2	14294.8	13812.6	16037.4	17029.7	15831.5	18770.7	16370.6	11876.8	11673.5	14.1223	14.0598	13.7144	13.6682	13.6352	13.9508	13.9561	13.9164	14.0995	13.9799	13.9005	13.8802	13.8711	13.7175	13.735	13.736	13.6893	13.7372	13.8216
440465	BAIAP2-DT	BAIAP2 divergent transcript	ENSG00000226137	842.473	967.599	479.725	471.174	450.807	397.123	402.724	709.995	723.231	663.688	566.464	584.225	622.4	464.734	463.177	669.548	557.126	600.761	645.2	554.395	393.184	386.054	390.379	796.22	380.638	412.604	535.013	9.44853	9.56923	8.99195	8.97717	8.94467	8.84985	8.86241	9.3046	9.31951	9.24892	9.12105	9.1458	9.19637	8.96747	8.96561	9.25628	9.10801	9.1682	9.22553
5090	PBX3	PBX homeobox 3	ENSG00000167081	2282.13	2238.14	1264.04	1216.99	1259.87	1840.91	1549.32	1821.74	1821.47	1923.57	1151.73	1066	978.22	1172.14	1245.46	1495.84	1273.69	1288.26	1195.76	1300.4	1798.63	1706.58	1712.98	2583.33	1980.42	1421.49	1523.17	10.9408	10.9228	10.4084	10.3751	10.4055	10.7422	10.5865	10.7324	10.7322	10.7822	10.3293	10.2636	10.1934	10.3436	10.3959	10.5553	10.4147	10.4246	10.361
57212	TP73-AS1	TP73 antisense RNA 1	ENSG00000227372	277.386	222.902	498.218	526.971	512.507	296.636	357.156	492.167	570.665	507.225	719.244	780.813	831.773	521.888	551.288	390.892	384.1	334.162	386.659	346.177	251.467	247.748	248.833	286.934	348.327	494.944	362.188	8.41296	8.27137	8.83652	8.88231	8.85898	8.45545	8.58745	8.82715	8.94385	8.85075	9.13443	9.20601	9.25883	8.87349	8.91607	8.65244	8.63946	8.53903	8.64466
84433	CARD11	caspase recruitment domain family member 11	ENSG00000198286	25.2169	20.2638	100.079	112.214	96.5304	51.4491	56.6523	16.4398	27.951	14.3168	9.40188	1.84589	10.2971	136.797	146.455	111.269	126.825	109.561	161.589	136.683	26.6385	31.2692	27.9486	18.4524	37.8274	119.438	114.114	5.69952	5.65967	6.12221	6.18216	6.10703	5.86935	5.90133	5.63039	5.71935	5.61332	5.57856	5.50155	5.5848	6.27753	6.30931	6.17313	6.23881	6.16649	6.36408
2334	AFF2	AF4/FMR2 family member 2	ENSG00000155966	16.0471	15.1979	103.342	88.0351	94.5401	33.7635	38.1787	12.3299	12.8109	13.2942	7.05141	20.3048	17.1618	90.8854	71.4412	20.3187	14.4943	25.5643	13.8505	5.10963	7.45877	2.40532	5.40941	20.2976	40.9796	85.0544	19.019	4.80553	4.79768	5.29929	5.23961	5.26211	4.93087	4.95819	4.77538	4.78093	4.78294	4.73514	4.83569	4.81391	5.2465	5.147	4.83609	4.79098	4.87403	4.78885
55786	ZNF415	zinc finger protein 415	ENSG00000170954	19.4858	17.2243	102.254	90.515	92.5498	138.269	147.789	58.5669	39.5972	49.0863	72.8646	75.6816	60.6382	105.877	103.59	108.366	137.696	157.038	122.346	140.515	155.569	129.887	141.546	23.0655	135.548	140.249	108.326	6.13211	6.10979	6.59216	6.53885	6.54867	6.74014	6.77108	6.37701	6.26783	6.32252	6.45424	6.46693	6.38984	6.60831	6.59773	6.61892	6.73706	6.80724	6.67567
10723	SLC12A7	solute carrier family 12 member 7	ENSG00000113504	696.903	673.773	1280.35	1202.11	1209.12	531.373	615.786	622.658	635.884	602.33	770.955	917.409	979.365	1319.24	1452.64	1525.83	1538.21	913.011	848.34	779.218	589.243	614.56	674.373	572.024	620.211	1308.39	1403.27	9.58597	9.55843	10.106	10.0507	10.0549	9.37157	9.48803	9.4958	9.51297	9.46973	9.66824	9.81388	9.86972	10.1335	10.2204	10.2665	10.2742	9.80979	9.74766
6850	SYK	spleen associated tyrosine kinase	ENSG00000165025	992.628	964.559	537.379	469.314	478.671	459.826	477.85	1895.72	1844.76	1646.44	136.327	141.211	165.897	488.158	473.893	300.91	310.722	599.848	639.429	627.207	354.824	347.569	366.037	812.827	434.227	412.604	279.496	9.56647	9.54158	9.04305	8.93514	8.95119	8.91946	8.95014	10.1764	10.1486	10.0394	8.13611	8.14369	8.23891	8.96656	8.94361	8.60745	8.62914	9.13284	9.18516
78990	OTUB2	OTU deubiquitinase, ubiquitin aldehyde binding 2	ENSG00000089723	314.065	336.38	710.341	736.519	602.071	265.284	321.44	291.807	241.077	230.092	847.345	832.498	718.506	802.04	873.964	954.009	1083.45	256.556	272.392	254.204	519.983	517.144	459.8	286.012	286.857	695.817	1123.77	8.61688	8.66369	9.24537	9.27826	9.10843	8.49852	8.63371	8.56537	8.44232	8.41043	9.39599	9.3821	9.25476	9.34974	9.42287	9.50153	9.6161	8.47815	8.52095
55684	RABL6	RAB, member RAS oncogene family like 6	ENSG00000196642	10772.2	10686.1	7411.26	6516.46	6550.14	9383.83	10686.3	9722.1	11204.8	9979.86	5950.22	6029.61	6468.84	6740.51	7315.58	5956.27	5751.53	9192.2	9980.41	9405.55	8578.65	9154.66	8910.2	10909	9703.5	6635.14	5579.18	13.2599	13.2521	12.9037	12.7847	12.7896	13.1267	13.2521	13.1607	13.2983	13.1859	12.7023	12.7141	12.7782	12.8159	12.8916	12.7031	12.6715	13.107	13.1859
3866	KRT15	keratin 15	ENSG00000171346	298.018	248.232	503.657	525.111	521.463	225.09	257.398	173.646	190.998	163.621	317.314	302.727	318.065	476.914	486.991	519.577	519.078	168.907	219.299	206.94	179.011	211.668	164.085	233.423	211.991	419.843	535.839	8.22118	8.09824	8.61078	8.64789	8.63917	8.03395	8.12279	7.8793	7.93644	7.8456	8.26478	8.23207	8.26648	8.56895	8.58346	8.6365	8.63624	7.86176	8.02006
4052	LTBP1	latent transforming growth factor beta binding protein 1	ENSG00000049323	30.948	36.4749	124.011	136.392	108.472	75.5659	71.4312	60.6219	57.0665	39.8826	131.626	141.211	199.076	108.688	105.971	11.6107	16.3061	154.299	169.668	136.683	91.6363	73.3624	89.2553	29.5238	72.5024	98.6269	10.7499	6.05937	6.09304	6.53635	6.5902	6.47261	6.3181	6.29793	6.23902	6.2203	6.11533	6.56539	6.60482	6.79601	6.47395	6.46052	5.91011	5.94502	6.65278	6.70227
55959	SULF2	sulfatase 2	ENSG00000196562	6.87733	9.11873	64.1809	70.0561	71.6514	19.2934	18.4736	17.4673	5.82312	10.2263	5.87618	11.0754	11.4412	93.6963	92.8736	378.314	386.817	52.9546	63.4812	42.1544	12.7865	16.8373	9.91725	7.38095	14.9733	92.293	331.592	5.27652	5.29321	5.72631	5.76718	5.77275	5.38466	5.38947	5.37443	5.26665	5.30476	5.2677	5.30909	5.32159	5.8969	5.8881	6.79808	6.81757	5.65394	5.72145
			ENSG00000136653	508.923	522.807	245.845	260.386	245.804	221.874	197.051	463.398	413.441	412.121	266.778	291.651	279.165	285.774	220.277	370.574	350.582	241.948	216.99	229.933	214.173	235.722	219.983	474.226	190.713	199.063	318.361	8.59231	8.61478	8.06907	8.10537	8.06862	8.0023	7.93329	8.51999	8.43211	8.43056	8.12262	8.18238	8.15279	8.16849	8.00028	8.352	8.31192	8.05808	7.99077
56477	CCL28	C-C motif chemokine ligand 28	ENSG00000151882	95.1364	124.623	319.817	288.904	270.683	189.719	251.241	301.054	246.9	211.685	339.643	357.18	403.873	289.521	291.718	241.889	284.451	364.291	443.215	373.003	271.712	227.303	234.408	106.101	184.408	307.643	237.324	7.47422	7.59459	8.16039	8.09114	8.04625	7.82068	7.99713	8.1185	7.98581	7.88842	8.20254	8.24017	8.32927	8.09188	8.09645	7.97231	8.07988	8.2546	8.3995
3398	ID2	inhibitor of DNA binding 2	ENSG00000115738	1370.88	1478.25	862.635	828.894	853.846	957.436	1155.21	1689.19	1623.48	1647.46	810.913	782.659	757.406	820.779	851.341	804.038	854.259	2073.45	2143.36	1885.45	1360.69	1369.83	1371.29	1637.65	1123	878.593	1008.83	10.33	10.3979	9.93254	9.89815	9.92383	10.0186	10.1794	10.5196	10.4828	10.4966	9.88239	9.85263	9.82733	9.89129	9.92206	9.87465	9.92393	10.7113	10.742
101929623	LINC01215	long intergenic non-protein coding RNA 1215	ENSG00000271856	8.02355	8.10554	76.1468	80.5955	66.6756	28.9401	22.1683	16.4398	19.7986	15.3395	2.35047	3.69179	5.72059	119.931	129.785	10.6431	10.8707	14.6082	17.3131	12.7741	28.7695	31.2692	36.9643	19.375	22.066	132.106	18.1921	4.78756	4.78571	5.22637	5.25759	5.17823	4.94605	4.89871	4.85381	4.88077	4.8451	4.73957	4.74513	4.76807	5.42938	5.46248	4.80622	4.80708	4.8379	4.86188
84033	OBSCN	obscurin, cytoskeletal calmodulin and titin-interacting RhoGEF	ENSG00000154358	87.1129	67.8839	292.621	259.146	245.804	98.8788	144.094	154.123	128.109	163.621	291.458	404.251	520.573	260.476	315.532	282.526	289.887	235.557	277.009	241.43	165.159	171.981	178.511	71.0416	100.873	239.781	236.497	7.23887	7.13906	7.90936	7.8294	7.79252	7.285	7.47632	7.51084	7.41503	7.54412	7.906	8.14442	8.33605	7.83119	7.96114	7.88604	7.90417	7.76506	7.8714
2799	GNS	glucosamine (N-acetyl)-6-sulfatase	ENSG00000135677	5519.06	5612.07	3810.6	4194.69	4184.64	4139.24	4303.11	5805.31	5431.8	5558	4018.13	3996.36	3677.19	3807.82	3856.64	4009.55	4163.5	6069.7	5735.24	5743.22	4034.13	3985.62	4198.6	5439.76	4280.8	3932.41	4208.16	12.3312	12.3472	11.9857	12.0736	12.0715	12.0614	12.0973	12.3796	12.316	12.338	12.0342	12.0291	11.9534	11.985	11.9967	12.0322	12.0668	12.4226	12.3679
102724279	CLEC4O	C-type lectin domain family 4 member O	ENSG00000267453	357.621	289.773	112.045	109.734	109.467	180.072	171.188	227.075	231.76	261.794	19.979	13.8442	12.5853	104.003	95.255	119.009	87.8719	152.473	197.369	141.792	161.962	171.981	117.204	271.25	170.223	83.2447	88.4797	7.70353	7.55516	6.99453	6.98162	6.98285	7.2503	7.21809	7.39193	7.40356	7.4856	6.48476	6.42053	6.42589	6.95826	6.92079	7.02343	6.88239	7.15394	7.30293
6588	SLN	sarcolipin	ENSG00000170290	75.6507	108.412	13.0537	19.2189	9.95159	18.4895	20.9367	27.7422	26.7863	38.86	95.1941	107.985	91.5294	26.235	19.051	5.80533	17.212	16.4342	20.7757	21.7159	8.52431	4.81065	4.50784	78.4226	11.821	12.6677	10.7499	5.18143	5.33618	4.7912	4.83481	4.76485	4.83068	4.85217	4.89987	4.89346	4.97436	5.27428	5.33646	5.25813	4.88903	4.83807	4.72946	4.82171	4.81572	4.85051
10238	DCAF7	DDB1 and CUL4 associated factor 7	ENSG00000136485	6005.06	5473.26	3977.04	4071.94	4153.79	4221.24	4117.14	4604.18	4632.87	4782.85	4140.35	4197.56	4288.15	3992.4	3812.58	4351.1	4212.41	4025.47	4119.36	3830.94	3900.94	3739.07	3918.22	5434.22	4135.79	3624.76	3946.85	12.3824	12.2931	11.9928	12.0145	12.033	12.0479	12.0248	12.129	12.1348	12.1649	12.03	12.0427	12.0625	11.9963	11.954	12.0761	12.046	12.0039	12.0253
5069	PAPPA	pappalysin 1	ENSG00000182752	53.8724	48.6332	141.416	130.193	151.264	64.3114	84.9784	28.7697	30.2802	31.7016	103.421	136.596	117.844	255.791	216.705	142.231	156.72	95.8662	100.416	108.58	62.8668	68.5517	86.5506	35.9821	63.8337	222.589	128.171	6.39742	6.36411	6.79906	6.75944	6.83601	6.4514	6.56101	6.23594	6.25094	6.25596	6.64526	6.78219	6.70649	7.154	7.04336	6.80313	6.8564	6.61139	6.63202
5747	PTK2	protein tyrosine kinase 2	ENSG00000169398	4597.5	4408.4	5878.53	6048.39	6084.4	5724.52	5982.98	4523.01	4395.29	4450.49	5167.51	4946.07	5327.01	6295.45	6074.89	6376.19	7072.33	6494.25	6595.12	6720.44	6251.52	5939.95	6017.97	4077.97	5655.98	5892.28	6975.01	12.2733	12.2351	12.5009	12.5278	12.5334	12.476	12.5175	12.2584	12.2325	12.2437	12.3806	12.3401	12.4088	12.5657	12.5319	12.5778	12.6769	12.5952	12.6099
8631	SKAP1	src kinase associated phosphoprotein 1	ENSG00000141293	153.594	161.098	380.734	358.96	299.543	335.223	327.598	159.261	131.602	126.806	28.2057	28.6113	27.4588	512.519	432.219	402.503	385.006	479.331	521.7	496.911	484.82	401.689	413.82	106.101	306.559	391.793	354.746	7.71961	7.74437	8.31522	8.27392	8.14071	8.22233	8.20378	7.73807	7.6373	7.61501	7.108	7.08866	7.10014	8.5485	8.4113	8.35821	8.32484	8.49503	8.56068
80820	EEPD1	endonuclease/exonuclease/phosphatase family domain containing 1	ENSG00000122547	198.296	165.15	55.4784	65.0964	68.666	47.4296	73.8943	152.068	150.236	129.874	180.986	189.204	194.5	44.9742	63.1064	78.372	91.4954	107.735	132.734	106.025	71.3911	72.1597	70.3223	147.619	63.0456	57.9094	81.8644	7.00518	6.90075	6.4265	6.47356	6.49718	6.3737	6.52622	6.85516	6.84737	6.7727	6.95098	6.98024	6.99366	6.36161	6.46993	6.54667	6.60973	6.68258	6.78288
3714	JAG2	jagged canonical Notch ligand 2	ENSG00000184916	64.1884	60.7915	143.591	168.631	160.221	89.232	120.694	86.3091	81.5236	68.5163	34.0818	42.4555	52.6294	161.158	154.789	132.555	137.696	97.6922	106.187	97.0829	83.112	74.565	96.4678	59.9702	97.7207	159.251	121.556	6.45613	6.4363	6.80179	6.8941	6.86135	6.57871	6.71386	6.5656	6.54341	6.47751	6.28222	6.32835	6.39293	6.86518	6.84062	6.7616	6.78151	6.61773	6.65458
89853	MVB12B	multivesicular body subunit 12B	ENSG00000196814	477.975	487.346	252.372	263.485	216.945	284.578	298.04	320.577	392.478	306.789	224.47	170.745	184.203	239.862	253.616	220.603	207.45	277.555	253.925	249.094	202.452	218.884	218.18	483.452	304.195	215.35	183.575	8.47822	8.49459	8.02107	8.04921	7.92473	8.10116	8.13193	8.18304	8.32835	8.15238	7.9467	7.78197	7.82776	7.98792	8.02438	7.935	7.89669	8.08409	8.02513
5245	PHB	prohibitin	ENSG00000167085	5057.13	4776.19	2883.79	2918.18	2938.7	3531.5	3136.81	2902.66	3109.54	3143.57	4878.4	4721.8	4384.26	3387.12	3248.19	3405.79	2984.93	2330	2517.32	2446.23	3584.47	3509.37	3295.23	4329.85	3211.38	2943.42	2890.89	12.1014	12.0462	11.5744	11.5849	11.5915	11.7602	11.6509	11.5803	11.6429	11.6529	12.0665	12.0353	11.964	11.7215	11.6829	11.7266	11.6056	11.3845	11.4529
284406	ZFP82	ZFP82 zinc finger protein	ENSG00000181007	19.4858	9.11873	69.6199	81.2155	77.6224	44.2141	52.9576	56.5119	38.4326	56.2447	0	0.922947	3.43235	88.0745	102.399	81.2746	57.0714	49.3026	36.9345	49.8189	40.4905	32.4719	46.8816	11.0714	53.5888	84.1495	52.9224	5.33666	5.25549	5.63828	5.70131	5.67927	5.49783	5.54837	5.56896	5.46295	5.56749	5.18508	5.184	5.21293	5.72993	5.79016	5.69734	5.57264	5.52824	5.45358
84885	ZDHHC12	zinc finger DHHC-type palmitoyltransferase 12	ENSG00000160446	2514.81	2545.14	1549.04	1615.63	1510.65	1974.36	1876.92	1814.55	2231.42	1946.07	1634.75	1635.46	1597.19	1620.95	1762.22	1514.22	1409.57	1731.98	1783.25	1477.96	1696.34	1897.8	1725.6	2576.87	2078.14	1670.32	1393.35	11.1161	11.1276	10.6758	10.7125	10.6538	10.8926	10.8466	10.8162	11.0047	10.8794	10.7233	10.7235	10.7028	10.7156	10.79	10.6558	10.5935	10.7745	10.8006
90507	SCRN2	secernin 2	ENSG00000141295	876.86	764.96	465.583	484.193	478.671	419.632	439.671	613.411	698.774	711.752	903.756	907.257	931.312	426.318	398.88	591.176	495.525	479.331	496.308	471.363	364.414	369.217	340.793	760.238	389.307	385.459	517.647	9.47848	9.36232	8.96356	8.99258	8.98447	8.88458	8.92098	9.17965	9.28601	9.30177	9.50455	9.50926	9.53092	8.89691	8.84924	9.14999	9.01092	8.98536	9.01247
			ENSG00000172660	6014.23	5763.04	4404.55	4416.02	4404.57	4927.86	4476.76	4263.05	4422.07	4380.95	6633.03	6403.4	6600.41	4596.74	4390.06	4611.37	4551.22	4187.98	4350.2	4260.15	4606.32	4535.24	4606.11	5616.9	4445.5	4237.34	4430.6	12.441	12.4002	12.1479	12.1502	12.1479	12.2522	12.1629	12.1178	12.1516	12.1429	12.5354	12.5014	12.5306	12.1874	12.1449	12.1903	12.1782	12.1015	12.1365
51761	ATP8A2	ATPase phospholipid transporting 8A2	ENSG00000132932	116.915	121.583	231.704	300.683	325.417	164.798	155.178	76.0342	89.676	68.5163	51.7104	56.2998	44.6206	545.312	514.377	542.798	453.854	238.296	204.294	261.868	235.484	235.722	247.931	99.6428	137.912	450.607	429.995	7.36172	7.3792	7.75623	7.93816	7.99209	7.54398	7.51239	7.16601	7.23895	7.1254	7.03578	7.0509	6.99063	8.39344	8.34236	8.38923	8.24598	7.77534	7.67539
83742	MARVELD1	MARVEL domain containing 1	ENSG00000155254	2647.77	2492.45	3713.79	3747.69	3531.82	3381.17	3516.14	3174.94	3888.68	3551.6	2225.9	2054.48	2168.1	3537.97	3541.1	3462.88	3427	3222.93	3298.72	3436.23	3364.97	3348.21	3307.85	2463.39	3309.89	3404.89	3511.9	11.4673	11.4132	11.7783	11.7871	11.7313	11.6907	11.7271	11.6324	11.8217	11.7365	11.3137	11.2437	11.2907	11.7329	11.7337	11.7129	11.7032	11.6463	11.6677
80270	HSD3B7	hydroxy-delta-5-steroid dehydrogenase, 3 beta- and steroid delta-isomerase 7	ENSG00000099377	257.9	290.786	705.99	711.721	688.65	407.573	610.86	374.006	364.527	312.925	463.043	383.023	411.882	681.172	754.896	505.064	655.868	1320.21	1393.12	940.172	597.767	626.587	678.881	259.256	505.153	626.145	568.089	8.56565	8.64184	9.31158	9.31979	9.29113	8.87795	9.19236	8.81661	8.7993	8.69151	8.97519	8.83309	8.88756	9.28222	9.36745	9.04149	9.25098	9.8645	9.91271
92558	BICDL1	BICD family like cargo adaptor 1	ENSG00000135127	466.512	435.673	264.338	248.606	252.77	335.223	412.577	109.941	121.121	112.489	15.2781	14.7671	19.45	293.269	300.053	413.146	433.924	392.595	406.28	408.77	508.262	511.131	542.744	440.089	334.93	276.879	392.784	8.49407	8.44157	8.07693	8.03462	8.04664	8.24493	8.39791	7.56761	7.61863	7.5785	7.03853	7.00671	7.06674	8.14865	8.16431	8.40085	8.43928	8.36221	8.3867
84680	ACCS	1-aminocyclopropane-1-carboxylate synthase homolog (inactive)	ENSG00000110455	55.0187	37.4881	144.679	157.471	168.182	77.9776	118.231	150.013	122.285	123.738	88.1427	95.0635	125.853	190.203	179.794	202.219	225.568	212.732	264.313	180.114	124.668	122.671	119.007	50.744	78.807	164.68	187.709	6.69756	6.58773	7.10047	7.14804	7.18324	6.81322	6.99884	7.11996	7.01495	7.02046	6.86779	6.8972	7.02905	7.25504	7.22019	7.29161	7.36	7.32324	7.45969
6613	SUMO2	small ubiquitin like modifier 2	ENSG00000188612	5289.81	5487.45	3439.66	3535.04	3448.23	3998.56	3604.81	4239.42	4066.86	4073.14	4422.41	4197.56	4198.91	3779.71	3698.27	3133.91	3038.37	3452.1	3771.94	4187.34	4289.86	3959.16	3799.21	5241.4	4044.37	3522.52	3455.67	12.2224	12.2579	11.8192	11.844	11.8214	11.9578	11.8621	12.0123	11.9735	11.975	12.052	12.0031	12.0033	11.9056	11.8856	11.7349	11.7071	11.8224	11.9037
23225	NUP210	nucleoporin 210	ENSG00000132182	201.735	190.48	67.4443	83.6954	102.501	870.615	979.099	201.388	181.681	247.477	166.883	151.363	186.491	172.401	202.417	477.005	533.572	1145.83	1104.57	977.216	1035.7	1058.34	1163.02	241.726	904.704	207.207	536.666	8.12749	8.08919	7.57851	7.63511	7.74961	9.26384	9.36646	8.12429	8.06347	8.25908	8.01341	7.95027	8.07887	8.02674	8.13039	8.74745	8.8393	9.51527	9.47861
10810	WASF3	WASP family member 3	ENSG00000132970	102.014	96.2533	28.2831	30.3783	22.8887	20.9012	13.5473	43.1545	40.7618	39.8826	253.851	260.271	321.497	25.298	33.3392	88.0475	114.143	21.9123	25.3925	25.5481	10.6554	13.2293	8.11411	92.2619	15.7614	33.4788	105.018	6.05391	6.0284	5.62114	5.62864	5.57724	5.55603	5.50711	5.72644	5.71135	5.70405	6.58365	6.60765	6.75163	5.59506	5.65995	5.98829	6.11313	5.5673	5.60044
3554	IL1R1	interleukin 1 receptor type 1	ENSG00000115594	576.55	661.615	1220.52	1308.13	1230.02	536.196	730.322	854.871	733.713	772.087	1892.13	2252.91	2178.4	1271.46	1120.44	861.124	943.943	533.199	533.242	641.258	529.573	630.195	570.693	616.309	675.376	1027.89	935.238	9.43901	9.54678	10.0674	10.1313	10.0746	9.3808	9.62725	9.75759	9.63088	9.67251	10.4724	10.6415	10.6078	10.1046	9.99101	9.76373	9.84204	9.37732	9.37919
273	AMPH	amphiphysin	ENSG00000078053	178.811	167.177	328.519	332.922	361.243	651.153	596.081	61.6493	57.0665	74.6521	165.708	195.665	173.906	415.075	334.583	387.022	361.452	329.597	317.406	315.52	136.389	155.143	160.479	174.375	586.324	325.74	352.265	7.77552	7.73507	8.17347	8.1855	8.24331	8.71296	8.63417	7.27898	7.2606	7.34848	7.73196	7.82766	7.75929	8.34844	8.18613	8.29499	8.24432	8.1767	8.14853
51621	KLF13	Kruppel like factor 13	ENSG00000169926	1268.87	1298.91	1941.74	1918.79	1771.38	1503.28	1748.83	1551.51	1684.05	1624.96	1597.15	1702.84	1759.65	1838.32	1822.94	1979.62	2012.9	1795.89	1814.41	1773.04	1581.26	1527.38	1688.64	1223.39	1625	1691.13	1880.4	10.4695	10.4892	10.8446	10.8341	10.7615	10.6155	10.7499	10.6434	10.7161	10.6843	10.6691	10.7261	10.7554	10.795	10.7872	10.8623	10.8777	10.7739	10.783
100130967	C6orf99	chromosome 6 putative open reading frame 99	ENSG00000203711	198.296	175.282	67.4443	61.3766	51.7483	128.623	80.0522	94.529	122.285	128.852	76.3903	60.9145	54.9176	59.9656	48.8182	64.8262	53.4478	71.2149	85.4111	76.6444	143.848	131.09	116.302	166.994	90.628	65.148	47.134	6.88485	6.81479	6.37464	6.3376	6.28733	6.6509	6.43859	6.50615	6.62308	6.64994	6.42054	6.3382	6.30744	6.33311	6.27331	6.35984	6.29589	6.39308	6.46399
3897	L1CAM	L1 cell adhesion molecule	ENSG00000198910	393.154	343.472	1037.77	1039.06	1046.91	1085.25	1591.19	372.979	511.27	534.836	825.015	786.351	1125.81	1635.94	1503.84	384.119	369.605	1876.24	2263.4	1885.45	1703.8	1823.23	1702.16	429.018	1142.7	1326.49	329.938	9.19176	9.0966	9.95959	9.96114	9.96735	9.9992	10.3452	9.15317	9.38268	9.41556	9.76336	9.72287	10.0311	10.3721	10.2929	9.17263	9.14476	10.5016	10.6811
90293	KLHL13	kelch like family member 13	ENSG00000003096	44.7027	46.6068	125.098	132.053	129.371	102.094	104.684	84.2541	62.8897	66.4711	325.54	336.876	286.029	110.562	138.12	132.555	142.226	90.3881	95.799	121.354	134.258	111.848	120.81	42.4405	122.151	152.917	152.979	6.54321	6.55093	6.93659	6.96503	6.95367	6.83841	6.85173	6.75639	6.64845	6.66521	7.51716	7.54598	7.42734	6.87621	6.98692	6.96621	7.00341	6.78486	6.81182
337876	CHSY3	chondroitin sulfate synthase 3	ENSG00000198108	20.632	21.277	79.4102	96.7147	92.5498	106.918	76.3574	10.2749	13.9755	18.4074	64.638	88.6029	66.3588	91.8224	94.0643	136.425	121.39	40.1725	35.7803	60.0381	84.1776	92.6049	82.0427	22.1428	84.3235	122.153	120.729	5.79998	5.80107	6.14526	6.22998	6.20798	6.27357	6.12982	5.7177	5.7514	5.78024	6.0701	6.19014	6.07913	6.20504	6.21345	6.39025	6.33263	5.92716	5.90267
10687	PNMA2	PNMA family member 2	ENSG00000240694	46.9951	41.5409	130.537	143.832	154.25	0	4.92629	7.19242	32.6094	20.4526	884.952	838.036	822.62	172.401	167.887	153.841	125.014	60.2587	39.243	45.9867	0	6.01331	5.40941	52.5893	1.57614	143.869	119.902	6.20417	6.15652	6.69964	6.76723	6.80618	5.70381	5.81633	5.82208	6.08706	5.96556	8.22602	8.18065	8.15771	6.88105	6.85832	6.80494	6.67563	6.29741	6.14271
79660	PPP1R3B	protein phosphatase 1 regulatory subunit 3B	ENSG00000173281	371.376	336.38	643.984	603.847	582.168	368.987	480.313	562.037	504.282	490.863	267.954	287.959	272.3	825.464	833.481	626.008	731.963	1070.05	1083.8	995.1	737.353	750.461	781.66	350.595	439.743	833.352	666.492	8.8377	8.76683	9.25906	9.2072	9.17758	8.83022	9.02769	9.14954	9.06484	9.04374	8.61708	8.66002	8.62691	9.46739	9.47465	9.23615	9.36549	9.69509	9.70514
59342	SCPEP1	serine carboxypeptidase 1	ENSG00000121064	594.889	607.915	341.573	358.34	313.475	340.85	291.882	519.909	494.965	528.701	377.251	372.87	370.694	324.189	333.392	341.547	278.11	461.984	487.074	425.377	257.86	258.572	284.896	558.184	275.036	304.929	313.4	8.90755	8.92599	8.48584	8.51954	8.42555	8.4838	8.37798	8.80054	8.76142	8.81381	8.5571	8.5486	8.5444	8.44873	8.469	8.48556	8.34369	8.70904	8.74898
54502	RBM47	RNA binding motif protein 47	ENSG00000163694	2175.53	2268.54	1408.72	1365.16	1406.16	1215.49	1335.02	2029.29	1955.4	1781.42	814.438	867.57	821.476	1457.91	1482.41	2006.71	1856.18	1823.28	1717.46	1803.7	1213.65	1273.62	1289.24	2516.9	1538.31	1588.89	2201.24	10.906	10.9454	10.5128	10.485	10.5112	10.3848	10.4662	10.8416	10.8072	10.7222	10.0574	10.1059	10.0639	10.5429	10.5577	10.8313	10.7597	10.7434	10.689
2161	F12	coagulation factor XII	ENSG00000131187	194.858	202.638	382.91	366.4	367.214	321.557	295.577	223.993	265.534	202.481	148.08	130.135	162.465	394.461	416.74	335.742	287.169	294.903	347.416	293.804	365.48	371.622	336.285	157.768	327.049	356.504	286.112	7.90397	7.92619	8.35341	8.3234	8.3232	8.2286	8.16937	7.98782	8.09753	7.9258	7.75117	7.67962	7.80043	8.37626	8.41577	8.25873	8.14994	8.16812	8.28245
3212	HOXB2	homeobox B2	ENSG00000173917	558.21	505.583	306.763	312.463	311.485	316.734	279.567	530.184	574.159	487.795	495.949	489.162	519.429	300.765	333.392	287.364	288.981	273.903	267.775	243.985	304.744	343.961	280.388	578.482	329.413	331.169	337.38	8.83843	8.76069	8.39249	8.40362	8.40269	8.4137	8.33054	8.79809	8.86092	8.73267	8.74488	8.73529	8.78128	8.37836	8.45052	8.3475	8.35098	8.31501	8.30166
9672	SDC3	syndecan 3	ENSG00000162512	2016.2	2010.17	3166.62	3039.07	3219.34	1986.42	2283.33	2614.96	3058.3	2979.95	3573.89	3549.65	4095.94	2399.56	2507.59	3081.66	3316.48	2339.13	2573.88	2329.99	1441.67	1574.28	1460.54	2013.15	2025.34	2441.24	3042.21	11.0993	11.0965	11.5114	11.4732	11.5271	11.0858	11.2103	11.3335	11.4787	11.4545	11.6261	11.6199	11.7573	11.255	11.2951	11.486	11.5553	11.2319	11.3189
80896	NPL	N-acetylneuraminate pyruvate lyase	ENSG00000135838	29.8018	14.1847	92.464	86.7952	82.5982	76.3698	68.968	54.4569	51.2434	49.0863	9.40188	3.69179	5.72059	95.5702	104.78	71.5991	63.4127	87.6491	75.0233	114.967	82.0465	63.7411	92.8615	25.8333	77.2309	94.1027	66.9799	5.75071	5.63649	6.09206	6.06967	6.04675	6.01731	5.97817	5.90035	5.88259	5.86947	5.60461	5.5481	5.5741	6.10753	6.14515	5.99242	5.94962	6.07133	6.0089
1382	CRABP2	cellular retinoic acid binding protein 2	ENSG00000143320	167.348	200.612	439.476	406.698	392.093	355.32	353.461	258.927	189.834	203.504	213.893	173.514	266.579	806.725	725.128	1212.35	1328.95	709.41	833.336	808.599	558.342	659.059	583.315	126.399	323.897	647.861	1281.71	8.15479	8.25527	8.79487	8.735	8.7082	8.63457	8.63279	8.41595	8.22616	8.26404	8.29719	8.16878	8.43665	9.29479	9.2013	9.65766	9.74166	9.18425	9.32158
10458	BAIAP2	BAR/IMD domain containing adaptor protein 2	ENSG00000175866	2599.63	2327.3	1587.12	1517.06	1471.84	1855.38	1843.66	1791.94	2251.22	2019.7	1841.59	1781.29	1867.2	1543.18	1612.19	1620.65	1387.83	1171.39	1281.17	1177.77	1981.9	1968.76	1830.18	2454.17	1818.08	1415.16	1428.91	11.1304	11.0267	10.6789	10.6388	10.6127	10.8185	10.8126	10.7871	10.9956	10.8957	10.8117	10.7817	10.8241	10.6541	10.6928	10.6974	10.5615	10.4172	10.4935
7093	TLL2	tolloid like 2	ENSG00000095587	192.565	195.546	416.632	394.918	370.199	110.937	161.336	128.436	139.755	151.349	330.241	315.648	296.326	468.481	457.224	977.231	955.72	224.601	286.243	231.211	179.011	208.06	174.003	148.542	122.939	371.887	1041.08	7.90112	7.90915	8.43679	8.39849	8.34725	7.58957	7.79827	7.67034	7.71806	7.75866	8.26212	8.23003	8.18466	8.52992	8.50863	9.15829	9.13882	7.99622	8.16039
64764	CREB3L2	cAMP responsive element binding protein 3 like 2	ENSG00000182158	11019.8	10377.1	15025.9	14309.4	15019.9	12578.5	12921.6	13799.2	14223.5	14654.3	7785.94	7514.63	7960.77	14553.8	14453.7	12909.1	11240.4	9878.78	10266.6	10375.1	11908.5	11780.1	11601.4	11462.6	13096.1	14265.6	11433.7	13.4663	13.4101	13.7625	13.7152	13.7621	13.5914	13.617	13.6801	13.7093	13.7382	13.148	13.1162	13.1678	13.7315	13.7248	13.6161	13.4849	13.3645	13.4002
8614	STC2	stanniocalcin 2	ENSG00000113739	2711.96	2353.65	4295.77	4467.47	4325.96	4704.38	4804.36	3302.35	3889.84	4102.8	4618.68	4438.45	4602.78	4400.91	4475.79	3221.96	3297.46	6076.09	6850.2	5131.34	4695.83	4749.31	4282.45	2543.66	4395.07	4241.86	3143.1	11.6322	11.5097	12.0483	12.0851	12.0548	12.1337	12.1535	11.8068	11.9562	12.0055	12.1163	12.0789	12.113	12.0709	12.0867	11.7846	11.8054	12.3792	12.4963
			ENSG00000180066	8.02355	13.1715	58.7418	61.3766	61.6998	21.7051	25.863	14.3848	8.15236	12.2716	1.17524	5.53768	4.57647	65.5874	82.1574	48.3778	56.1655	37.4335	38.0887	34.49	66.0634	52.9171	54.9957	6.45833	29.1586	53.3852	56.2301	4.9118	4.94945	5.2403	5.25968	5.25717	5.01048	5.04214	4.95884	4.91316	4.9427	4.85696	4.88715	4.88422	5.2784	5.35689	5.18316	5.22796	5.11702	5.12067
1512	CTSH	cathepsin H	ENSG00000103811	65.3347	88.1477	202.333	206.449	194.056	151.132	176.115	158.233	121.121	117.603	163.358	150.44	201.365	180.834	200.035	211.895	236.439	228.253	318.56	268.255	134.258	114.253	147.857	50.744	171.799	153.822	191.844	6.94737	7.05785	7.48211	7.49675	7.45741	7.31477	7.40014	7.34027	7.20266	7.18719	7.35794	7.31254	7.47896	7.41595	7.47477	7.51095	7.5804	7.55785	7.77833
3075	CFH	complement factor H	ENSG00000000971	583.427	633.245	224.089	240.547	266.703	178.464	155.178	1092.22	710.42	801.743	218.594	227.968	264.291	91.8224	100.018	71.5991	63.4127	308.598	263.159	246.54	190.731	214.074	157.774	556.339	148.157	88.6737	68.6338	8.60084	8.67191	7.88066	7.92749	7.99847	7.73431	7.65649	9.15846	8.76912	8.87741	7.86468	7.89164	7.9919	7.38105	7.42886	7.27637	7.22654	8.10267	7.98892
100996590	LINC01505	long intergenic non-protein coding RNA 1505	ENSG00000234323	73.3582	40.5277	6.52687	2.47986	3.98064	7.23503	7.38943	1.02749	3.49387	2.04526	1.17524	6.46063	5.72059	4.68481	0	10.6431	9.05895	0.913011	1.1542	0	3.19662	0	0	56.2797	8.66877	0.904834	5.78839	3.51081	3.32968	3.08439	3.04719	3.06254	3.08991	3.09168	3.03691	3.05914	3.04585	3.03927	3.08352	3.0778	3.06838	3.02912	3.11814	3.10526	3.03502	3.03894
64426	SUDS3	SDS3 homolog, SIN3A corepressor complex component	ENSG00000111707	1578.35	1507.63	985.557	1107.88	1133.49	1283.82	1133.05	1460.06	1431.32	1457.25	1077.69	1061.39	987.373	1087.81	1135.92	1141.72	1076.2	1395.08	1327.34	1350.22	1215.78	1173.8	1210.81	1534.31	1273.52	1164.52	1065.06	10.4841	10.4429	10.0733	10.1718	10.1918	10.3	10.1916	10.4141	10.3961	10.4123	10.1488	10.1355	10.075	10.1565	10.1937	10.198	10.1473	10.3735	10.3292
51435	SCARA3	scavenger receptor class A member 3	ENSG00000168077	100.868	94.2269	28.2831	34.7181	18.908	33.7635	35.7156	8.21991	15.1401	22.4979	1719.37	1726.83	1743.63	24.361	28.5765	315.423	257.274	10.9561	27.7009	10.2193	13.852	13.2293	16.2282	92.2619	23.6421	22.6208	253.862	6.44501	6.40502	5.85747	5.8995	5.739	5.90009	5.94367	5.59772	5.70803	5.78581	8.42555	8.42437	8.4301	5.8011	5.86738	7.27659	7.1159	5.62187	5.85547
4147	MATN2	matrilin 2	ENSG00000132561	1510.72	1782.21	4062.98	3820.23	3682.09	1666.47	2375.7	947.345	694.115	822.196	2056.66	2130.16	2449.56	6125.86	5833.18	2921.05	4509.55	8500.13	8919.69	7491.99	4199.29	4122.72	4731.43	1386.7	1769.22	5356.62	3805.45	10.9537	11.0919	11.8406	11.782	11.7468	11.0343	11.3432	10.5857	10.365	10.4818	11.2159	11.2461	11.3705	12.2436	12.1943	11.5304	11.9414	12.5767	12.6261
63982	ANO3	anoctamin 3	ENSG00000134343	66.4809	78.0158	18.4928	9.91945	15.9225	45.018	40.6419	31.8522	20.9632	18.4074	0	2.76884	2.28823	25.298	25.0044	25.1564	16.3061	83.997	72.7149	99.6378	64.9979	61.3357	59.5035	71.9643	65.4098	44.3368	23.1536	5.39815	5.45794	5.10454	5.02979	5.08423	5.28028	5.25254	5.19674	5.12318	5.10311	4.96042	4.97675	4.9789	5.15172	5.15157	5.15096	5.08583	5.48827	5.42983
4061	LY6E	lymphocyte antigen 6 family member E	ENSG00000160932	841.327	798.396	1236.84	1273.41	1275.79	700.994	688.449	800.414	928.205	841.626	2389.25	2229.84	2243.61	1498.2	1556.23	2213.77	2221.26	1048.14	1109.19	896.74	884.397	960.927	857.391	745.476	745.514	1383.49	2388.12	9.92448	9.88131	10.2514	10.2773	10.2788	9.77596	9.76458	9.88342	10.0057	9.92432	10.8584	10.793	10.7982	10.4227	10.4568	10.786	10.7894	10.1079	10.1567
51390	AIG1	androgen induced 1	ENSG00000146416	1721.63	1723.44	1205.3	1169.88	1210.11	1597.33	1420	1107.63	1219.36	1152.51	1826.32	1755.44	1689.86	1160.9	1090.67	1248.15	1147.77	1154.05	1276.55	1245.47	1616.42	1502.12	1404.64	1860	1498.12	1169.95	1266.83	10.624	10.6252	10.3082	10.282	10.3116	10.5565	10.4512	10.236	10.3183	10.2698	10.6779	10.6421	10.6071	10.2758	10.2232	10.3383	10.2661	10.2707	10.3579
23007	PLCH1	phospholipase C eta 1	ENSG00000114805	263.631	275.588	145.767	133.913	125.39	120.584	139.168	292.834	232.925	247.477	273.83	238.12	256.282	110.562	105.971	186.738	214.697	267.512	266.621	243.985	101.226	84.1863	103.68	260.178	152.886	108.58	186.055	7.73977	7.7705	7.38553	7.33733	7.30727	7.28571	7.36221	7.81172	7.65919	7.69905	7.76487	7.67466	7.72112	7.24552	7.22975	7.52421	7.60905	7.7513	7.7472
1026	CDKN1A	cyclin dependent kinase inhibitor 1A	ENSG00000124762	2026.52	1906.83	3272.14	3412.91	3280.04	2598.98	2755.03	1729.26	1759.75	1804.94	1430.26	1526.55	1539.98	3434.91	3870.92	3496.74	3425.19	4439.06	5232.01	3883.32	2580.73	2637.44	2272.85	1889.52	2339.78	3336.12	3558.21	11.1316	11.0781	11.5683	11.6085	11.5706	11.3546	11.4081	10.9937	11.009	11.0305	10.8347	10.8879	10.8959	11.6143	11.728	11.6312	11.6116	11.8609	12.0219
124995	MRPL10	mitochondrial ribosomal protein L10	ENSG00000159111	1785.81	1718.37	1082.37	1097.96	1095.67	1358.58	1174.92	1222.71	1408.03	1196.48	1604.2	1575.47	1566.3	1223.67	1196.64	1188.16	1072.58	785.19	847.186	927.398	1230.7	1272.42	1142.29	1636.73	1242	1112.04	1053.49	10.5998	10.5647	10.1552	10.1669	10.1655	10.3529	10.2256	10.2602	10.3844	10.2413	10.5016	10.4856	10.48	10.2608	10.2415	10.2352	10.1472	9.88921	9.95153
1522	CTSZ	cathepsin Z	ENSG00000101160	15836.2	15119.9	24485.6	25065.8	24265	19213	18527.8	14573.9	16569.1	17073.9	14350.8	13628.2	13632.2	29341	29252.8	29490.1	28368.1	19069.2	22235.8	18261.8	21435.4	21700.8	20523.3	12992.3	16717.3	25487.4	26390.9	14.0669	14.0242	14.4803	14.5032	14.4716	14.2476	14.2133	13.9905	14.1088	14.1367	13.9765	13.9295	13.9298	14.658	14.6549	14.663	14.6246	14.2405	14.3871
84687	PPP1R9B	protein phosphatase 1 regulatory subunit 9B	ENSG00000108819	2627.14	2310.08	1563.19	1520.16	1511.65	1861.81	1807.95	2088.89	2585.46	2214	2355.17	2328.59	2512.48	1470.09	1540.75	1845.13	1499.26	1514.69	1657.44	1610.81	1638.8	1557.45	1580.45	2437.56	1844.08	1425.11	1580.23	11.1725	11.0524	10.7001	10.6751	10.6707	10.8552	10.8289	10.9597	11.1574	11.0131	11.0702	11.0599	11.1306	10.6464	10.6876	10.8471	10.6634	10.6724	10.7516
3624	INHBA	inhibin subunit beta A	ENSG00000122641	2064.35	1571.46	4122.81	4456.31	4559.82	3185.02	2982.87	1802.22	2191.82	2608.73	4504.68	4450.45	3740.12	4304.41	4166.21	2624.01	2634.34	1635.2	1807.48	2054.07	2594.59	2268.22	2501.85	2275.18	3547.89	5022.73	2889.23	11.1983	10.9652	11.8339	11.9095	11.9313	11.5898	11.5289	11.0808	11.2509	11.4064	11.9193	11.9078	11.7408	11.8755	11.8438	11.4117	11.4152	10.9981	11.0836
442213	PTCHD4	patched domain containing 4	ENSG00000244694	35.5329	41.5409	119.659	136.392	108.472	85.2126	105.915	28.7697	24.4571	31.7016	28.2057	24.9196	24.0265	114.309	152.408	147.068	142.226	147.908	196.215	171.173	71.3911	75.7677	61.3066	35.0595	87.4758	173.728	184.402	6.15344	6.18928	6.58456	6.65573	6.53805	6.43125	6.52574	6.1044	6.07829	6.12456	6.10492	6.07343	6.07453	6.56339	6.70867	6.69206	6.67481	6.69581	6.85412
10241	CALCOCO2	calcium binding and coiled-coil domain 2	ENSG00000136436	2302.76	2449.9	1443.53	1468.7	1523.59	1447.01	1444.63	1914.21	1984.52	1907.21	1759.33	1683.45	1697.87	1395.14	1393.1	1369.09	1366.09	1476.34	1542.02	1411.53	1410.77	1244.75	1348.75	2030.68	1343.66	1226.95	1234.58	10.9638	11.0223	10.5396	10.5546	10.5871	10.5416	10.5404	10.7927	10.8256	10.7893	10.7158	10.6762	10.6837	10.5097	10.5086	10.4933	10.4913	10.5593	10.5978
29916	SNX11	sorting nexin 11	ENSG00000002919	1358.27	1313.1	908.323	851.833	866.783	793.442	895.353	1005.91	1136.67	1126.94	1072.99	956.173	987.373	872.312	879.918	824.357	802.623	734.974	788.322	794.547	827.924	867.119	827.64	1207.71	812.5	845.115	841.797	10.1879	10.1578	9.83653	9.78231	9.79717	9.72348	9.82446	9.92346	10.0294	10.0221	9.97908	9.8801	9.90742	9.80246	9.80987	9.75533	9.73314	9.66111	9.71877
			ENSG00000068793	5820.52	5600.93	7472.18	7659.06	7534.35	6602.37	7166.52	5726.2	6184.15	6139.88	6206.42	6311.11	6332.69	8009.16	7865.68	8030.71	8497.3	6474.16	6792.49	6220.97	7581.31	7460.11	7565.06	5132.53	6728.54	7210.62	7958.21	12.5906	12.5553	12.8241	12.8477	12.832	12.7074	12.7845	12.5755	12.6465	12.6399	12.6499	12.6654	12.6686	12.8903	12.873	12.8929	12.9472	12.6891	12.7341
7216	TRO	trophinin	ENSG00000067445	53.8724	47.62	9.7903	8.05955	7.96127	4.82335	4.92629	30.8247	31.4448	41.9279	256.201	240.889	250.562	3.74785	3.57206	29.0267	32.6122	22.8253	19.6215	3.83222	0	1.20266	0.901568	50.744	5.51649	5.429	33.9034	5.14909	5.10869	4.80131	4.77105	4.78091	4.74239	4.75738	4.98448	4.98942	5.06842	5.97449	5.94035	5.95996	4.73555	4.74241	4.96998	4.99861	4.91779	4.89242
283537	SLC46A3	solute carrier family 46 member 3	ENSG00000139508	79.0893	101.319	27.1953	35.958	25.8741	32.1557	24.6314	81.1716	80.359	71.5842	30.5561	32.3031	22.8823	21.5501	28.5765	47.4102	52.5419	35.6074	27.7009	24.2707	17.0486	9.62129	16.2282	101.488	37.0393	30.7643	54.5762	5.54915	5.65245	5.25616	5.31206	5.24645	5.28762	5.24003	5.5607	5.55498	5.51372	5.27895	5.28913	5.22722	5.21558	5.26607	5.38287	5.4128	5.31054	5.26003
84141	EVA1A	eva-1 homolog A, regulator of programmed cell death	ENSG00000115363	701.488	759.894	1246.63	1132.06	1149.41	692.955	666.28	791.167	760.499	824.241	833.242	898.95	692.191	1232.11	1290.7	763.401	791.753	629.978	720.224	725.567	811.941	731.218	758.219	701.19	600.509	1217	752.491	9.55826	9.62324	10.0492	9.9647	9.97713	9.54763	9.51716	9.65655	9.62404	9.69064	9.69972	9.76383	9.5475	10.0392	10.0801	9.62698	9.6571	9.47164	9.57961
466	ATF1	activating transcription factor 1	ENSG00000123268	562.795	479.24	318.729	306.883	310.49	321.557	288.188	531.212	554.361	547.108	417.209	431.939	379.847	355.109	364.35	318.326	343.334	327.771	398.201	355.119	300.482	286.233	320.958	531.428	358.572	362.838	312.573	8.86566	8.73992	8.44085	8.4128	8.42244	8.44605	8.37307	8.82037	8.85351	8.84379	8.6343	8.66081	8.56534	8.51664	8.53529	8.43956	8.49252	8.45979	8.59983
2686	GGT7	gamma-glutamyltransferase 7	ENSG00000131067	242.999	213.784	499.306	429.016	473.696	384.261	429.819	309.274	295.814	310.88	501.826	524.234	655.579	479.725	478.656	596.982	575.244	571.545	622.116	522.46	319.662	428.148	397.592	204.821	334.142	423.462	507.724	8.33844	8.25736	8.84745	8.73158	8.80687	8.64946	8.73278	8.49609	8.4668	8.49962	8.85114	8.88615	9.06577	8.81676	8.81451	8.99004	8.96032	8.95509	9.02268
1975	EIF4B	eukaryotic translation initiation factor 4B	ENSG00000063046	8736.5	8673.94	7006.59	6963.46	7006.91	7618.49	7309.38	8366.84	8443.52	8381.49	8118.53	7666.92	7902.42	7622.19	7328.68	6680	6970.87	8007.11	8288.34	8124.31	7768.84	7482.96	7219.76	8333.09	7395.25	7205.19	6878.26	13.028	13.0212	12.8201	12.8143	12.8202	12.8984	12.8595	12.9869	12.9956	12.9886	12.9583	12.9043	12.9328	12.8988	12.862	12.776	12.8154	12.9453	12.978
1031	CDKN2C	cyclin dependent kinase inhibitor 2C	ENSG00000123080	3059.27	3090.24	2215.87	1887.8	1929.61	2326.46	2284.57	3881.85	4125.1	3697.84	2215.32	2161.54	2146.36	2082.87	2084.89	2099.59	1712.14	1991.28	2102.96	2133.27	2171.57	2217.71	2054.67	2918.24	2353.18	2053.97	1805.15	11.4411	11.4507	11.1434	10.9999	11.0197	11.1875	11.171	11.6691	11.728	11.6221	11.1432	11.1209	11.1147	11.0877	11.0887	11.0948	10.9148	11.0475	11.0964
10570	DPYSL4	dihydropyrimidinase like 4	ENSG00000151640	853.935	804.475	1415.24	1314.95	1331.52	1462.28	1793.17	844.596	949.168	906.052	758.027	749.433	836.35	1421.37	1372.86	1055.6	1260.1	1245.35	1357.34	1239.08	1494.95	1523.77	1450.62	802.678	1513.88	1227.86	1113.85	9.92112	9.87209	10.3547	10.2897	10.3004	10.3846	10.5701	9.91174	10.0086	9.96957	9.82503	9.8147	9.90413	10.3588	10.3274	10.0981	10.2518	10.2414	10.3173
9369	NRXN3	neurexin 3	ENSG00000021645	413.786	422.501	678.794	635.465	706.563	569.156	624.407	433.6	447.215	498.022	102.245	91.3717	123.565	729.894	777.519	776.947	807.153	818.971	859.882	883.966	567.932	583.291	624.787	455.774	591.052	709.39	773.163	8.8694	8.8843	9.25854	9.20521	9.29227	9.11516	9.18949	8.90377	8.92751	9.00961	8.05169	7.9903	8.13442	9.31978	9.37231	9.37265	9.40557	9.41805	9.45898
388	RHOB	ras homolog family member B	ENSG00000143878	952.511	939.229	2212.61	2139.5	2108.74	1309.54	1570.25	865.146	993.424	830.377	1725.25	1927.11	2423.24	2520.43	2932.66	3071.02	4531.29	2502.56	2250.7	2222.69	1848.71	1848.49	1992.47	1034.26	1418.53	3000.43	4621.62	10.3005	10.2885	11.0281	10.9974	10.9839	10.5618	10.7195	10.2238	10.3343	10.1918	10.8025	10.9018	11.1125	11.1496	11.2928	11.3374	11.7198	11.1429	11.0438
4241	MELTF	melanotransferrin	ENSG00000163975	1258.55	1288.78	2552.01	2472.42	2250.05	1408.42	1852.28	1035.71	1031.86	929.572	1205.79	1372.42	1560.58	2100.67	2352.8	2123.78	2271.08	2584.73	2730.85	2098.78	1127.34	1315.71	1299.16	1282.44	1597.42	2106.45	2142.53	10.4622	10.4821	11.0993	11.0702	10.9812	10.5585	10.8021	10.2989	10.2964	10.2112	10.4259	10.5361	10.6487	10.9175	11.0226	10.9276	10.99	11.1117	11.1635
8406	SRPX	sushi repeat containing protein X-linked	ENSG00000101955	108.891	113.478	208.86	243.647	234.857	124.603	142.862	61.6493	85.0175	71.5842	826.191	802.964	733.379	153.662	160.743	144.166	134.978	134.213	171.976	123.908	112.947	95.0103	90.1568	112.559	126.091	146.583	121.556	7.15808	7.17693	7.52915	7.63525	7.60713	7.22341	7.30098	6.91155	7.04388	6.9685	8.59984	8.57866	8.49474	7.34124	7.36794	7.30483	7.26774	7.26466	7.4079
1316	KLF6	Kruppel like factor 6	ENSG00000067082	7144.4	6762.05	12166.1	12088.1	11734.9	7710.13	9646.9	8418.22	8874.43	9116.76	6824.59	6812.27	7101.54	10940	11427	7952.34	9453.92	7264.83	6951.77	7481.77	9837.05	9321.83	9809.06	7978.81	8720.78	12590.8	9940.32	12.9161	12.8669	13.4163	13.4103	13.382	12.9853	13.1951	13.0667	13.1162	13.1416	12.8751	12.8734	12.9106	13.315	13.3565	13.0138	13.176	12.9311	12.8915
130367	SGPP2	sphingosine-1-phosphate phosphatase 2	ENSG00000163082	261.339	280.654	584.155	568.509	580.178	205.796	253.704	317.494	266.699	289.405	331.416	328.569	289.462	674.613	696.552	695.672	921.296	188.993	227.378	187.779	201.387	264.586	319.155	213.125	267.944	640.622	880.662	8.28406	8.33096	8.88204	8.86283	8.87705	8.12727	8.26528	8.41646	8.29766	8.35198	8.44722	8.44052	8.35275	9.00282	9.02787	9.02859	9.27346	8.07735	8.19426
89958	SAPCD2	suppressor APC domain containing 2	ENSG00000186193	5536.25	5323.31	3607.18	3134.55	3034.24	4743.77	4562.97	4282.57	4849.49	4297.1	3325.92	3510.89	3001.02	3236.27	3191.04	3428.05	2932.38	2955.42	3063.26	3074.72	4488.05	5088.46	4588.08	5209.1	5182.35	3185.01	2763.54	12.252	12.2142	11.8471	11.7188	11.6898	12.1038	12.0666	12.0068	12.1246	12.01	11.7729	11.8222	11.6801	11.7479	11.7353	11.8003	11.6591	11.6661	11.6985
389813	AJM1	apical junction component 1 homolog	ENSG00000232434	494.022	461.003	212.123	187.85	184.104	262.873	347.303	487.03	469.343	353.831	123.4	131.058	149.879	191.14	184.556	147.068	118.672	251.078	301.247	222.269	231.222	325.921	349.809	503.75	334.93	171.014	108.326	8.46433	8.41159	7.86618	7.78895	7.7799	8.00454	8.19734	8.45432	8.42408	8.21214	7.56641	7.59146	7.66559	7.80178	7.78291	7.65279	7.54138	7.97386	8.0969
3856	KRT8	keratin 8	ENSG00000170421	27519.6	25703.7	16805.6	15832.1	14683.6	19564.3	17170.6	19901.4	24715.6	23751.6	24110	22521.7	21923.6	18715.8	18815.2	23021	20481.4	13749.9	14262.5	13126.6	18675.7	20512.6	17851.1	25937.6	17574	16721.3	19082.7	14.5824	14.5153	14.1084	14.0528	13.9834	14.2516	14.1285	14.2679	14.4769	14.4382	14.4527	14.3866	14.3606	14.2096	14.2146	14.4078	14.2953	13.9233	13.9568
2199	FBLN2	fibulin 2	ENSG00000163520	56.1649	55.7256	7.61468	9.29949	2.98548	0	0	127.409	196.821	156.463	2.35047	0	2.28823	11.2436	7.14412	0	0	3.65204	3.46261	1.27741	1.06554	0	0	47.9762	0	5.429	0	4.46322	4.46358	4.07751	4.08899	4.02805	3.99027	4.00138	4.84125	5.09745	4.95973	4.02503	3.99352	4.02373	4.11186	4.07416	3.9947	3.99306	4.03355	4.03623
57613	FAM234B	family with sequence similarity 234 member B	ENSG00000084444	129.523	102.332	46.7759	44.6375	36.8209	69.9386	62.8102	62.6768	72.2066	57.2674	139.853	154.132	153.312	77.7679	54.7716	81.2746	67.0363	53.8677	61.1728	51.0963	79.9154	69.7544	68.5192	116.25	71.7144	67.8625	49.6148	6.46917	6.35996	6.08099	6.06206	6.01878	6.20719	6.17122	6.16961	6.21928	6.14019	6.50743	6.56202	6.55592	6.24689	6.12759	6.26396	6.19226	6.12028	6.16218
342184	FMN1	formin 1	ENSG00000248905	428.687	442.765	833.264	882.831	915.546	475.1	687.217	963.785	815.236	891.735	639.328	656.215	813.467	811.41	789.425	696.64	735.587	790.668	843.724	821.373	519.983	490.686	532.827	476.994	589.476	854.163	864.124	9.07053	9.09305	9.5941	9.64439	9.67469	9.14401	9.43416	9.71899	9.5755	9.65198	9.37587	9.3966	9.57371	9.57193	9.54848	9.44523	9.49001	9.55019	9.60452
286077	FAM83H	family with sequence similarity 83 member H	ENSG00000180921	2510.23	2310.08	4428.48	4241.81	3866.19	3044.34	3747.67	1992.3	2626.23	2228.31	1855.7	1859.74	2229.88	4524.59	4705.6	3494.81	3767.62	3084.15	3349.5	3157.75	3312.76	3380.68	3621.6	2413.57	3541.59	4354.96	3577.22	11.4123	11.3385	11.9393	11.8984	11.8098	11.5869	11.7802	11.2097	11.4528	11.3069	11.1495	11.1507	11.3077	11.9601	11.9977	11.7147	11.7854	11.5988	11.6751
203197	TMEM268	transmembrane protein 268	ENSG00000157693	178.811	175.282	292.621	323.622	347.31	258.853	257.398	272.285	283.003	245.432	333.767	287.959	324.929	361.668	403.643	324.131	348.77	355.161	362.42	287.417	249.336	283.828	255.144	178.988	264.003	389.983	327.457	7.88157	7.86858	8.18836	8.2587	8.30795	8.10605	8.10349	8.13996	8.16585	8.07212	8.27919	8.17745	8.26043	8.33732	8.4166	8.25908	8.31125	8.32429	8.33796
51176	LEF1	lymphoid enhancer binding factor 1	ENSG00000138795	66.4809	65.8575	2.17562	0	2.98548	0.803892	0	3.08247	5.82312	3.06789	206.841	177.206	189.923	0.936963	1.19069	1.93511	0	0	1.1542	0	0	0	0	58.125	1.57614	0.904834	1.65383	4.58633	4.58639	4.04816	4.00733	4.05518	4.02371	4.02699	4.05709	4.0906	4.0568	5.21196	5.12004	5.15603	4.02941	4.03954	4.04218	4.01705	4.01728	4.03814
			ENSG00000196533	240.707	246.206	501.481	439.556	431.899	289.401	407.65	362.704	317.942	370.193	135.152	152.286	162.465	552.808	521.521	455.718	517.266	483.896	530.934	545.453	388.922	413.716	455.292	232.5	324.685	502.183	520.128	8.24138	8.2545	8.76411	8.66361	8.64918	8.36019	8.60529	8.51969	8.42649	8.53453	7.91438	7.96919	8.00955	8.84229	8.79448	8.69026	8.78943	8.73695	8.80884
6891	TAP2	transporter 2, ATP binding cassette subfamily B member	ENSG00000204267	1032.75	993.942	1600.17	1640.43	1588.27	1032.2	915.058	996.664	984.107	988.885	902.581	865.724	761.982	1566.6	1595.52	1971.88	1902.38	739.539	661.359	844.366	1050.62	1060.75	997.135	1160.65	960.657	1599.75	1899.42	10.0745	10.0419	10.4613	10.4852	10.4547	10.0737	9.97296	10.0442	10.0337	10.0376	9.96144	9.92629	9.8234	10.4423	10.4585	10.6552	10.6217	9.79839	9.71204
89891	DYNC2I2	dynein 2 intermediate chain 2	ENSG00000119333	2318.81	2330.34	1587.12	1592.07	1618.13	1922.91	2033.32	2113.54	2462.01	2220.13	2021.41	1996.33	2013.65	1426.06	1538.37	1345.87	1278.22	1875.32	1821.33	1656.8	1557.82	1736.64	1590.37	2179.23	1996.18	1471.26	1248.64	11.0411	11.0458	10.6979	10.7003	10.7149	10.8694	10.92	10.9555	11.097	11.0009	10.9146	10.9034	10.9111	10.6044	10.6707	10.5547	10.5106	10.8467	10.8203
9897	WASHC5	WASH complex subunit 5	ENSG00000164961	1841.98	2014.23	2618.36	2659.03	2657.07	2223.57	2335.06	1848.45	1714.33	1775.29	2565.54	2581.48	2423.24	2385.51	2415.9	2755.6	2954.12	2663.25	2321.11	2544.59	2086.32	1927.87	2207.04	1784.34	2365	2435.81	2817.29	10.9709	11.0498	11.288	11.3026	11.3017	11.1385	11.183	10.9739	10.9083	10.9385	11.2692	11.275	11.2168	11.2025	11.214	11.3355	11.4007	11.3039	11.1775
			ENSG00000153575	664.809	789.277	1143.29	1251.71	1140.45	1029.79	1055.46	1297.72	1211.21	1191.37	1078.87	1072.46	1187.59	1242.41	1246.65	1125.27	1393.27	1083.74	962.607	1113.9	1185.94	1221.9	1263.1	750.089	1067.83	1214.29	1374.33	9.69716	9.83242	10.1432	10.2228	10.141	10.0532	10.0744	10.2543	10.1934	10.179	10.0932	10.088	10.1762	10.2159	10.2187	10.1294	10.3177	10.097	9.9964
1499	CTNNB1	catenin beta 1	ENSG00000168036	9987.03	9897.88	8296.74	8353.42	8568.32	9502.81	9167.82	8916.55	8858.12	8956.21	16240.6	15449.2	15387.2	8111.29	8143.11	8280.34	8009.02	7769.73	7817.43	7854.78	9483.3	9315.82	9111.25	9664.43	9358.33	8205.94	8203.8	13.252	13.2435	13.0775	13.0837	13.1075	13.2048	13.1709	13.1448	13.1386	13.149	13.7273	13.6774	13.6733	13.0564	13.0601	13.0756	13.0447	13.0166	13.0223
79637	ARMC7	armadillo repeat containing 7	ENSG00000125449	629.276	583.599	380.734	374.459	349.301	389.084	392.871	464.425	443.721	456.094	561.763	515.004	495.403	336.37	383.401	351.223	374.135	370.683	377.425	399.828	335.645	369.217	314.647	555.416	357.784	320.311	334.073	9.01189	8.9515	8.624	8.6112	8.56197	8.63952	8.64696	8.77209	8.73723	8.75828	8.92019	8.85246	8.8215	8.53512	8.62919	8.56579	8.61105	8.60434	8.61777
5029	P2RY2	purinergic receptor P2Y2	ENSG00000175591	71.0658	61.8047	170.786	172.97	150.269	116.564	133.01	43.1545	41.9264	60.3353	674.585	616.528	626.976	193.951	157.171	94.8204	79.7188	126.909	110.804	116.244	126.799	127.482	124.416	72.8869	114.27	122.153	82.6913	6.8045	6.74813	7.23892	7.24926	7.16429	7.02536	7.09649	6.6309	6.62853	6.73965	8.25462	8.18228	8.19239	7.31824	7.18958	6.9251	6.84661	7.07066	7.00181
5789	PTPRD	protein tyrosine phosphatase receptor type D	ENSG00000153707	1169.15	1243.19	2011.36	1903.91	2071.92	2034.65	2539.5	1629.6	1362.61	1572.81	1122.35	1117.69	1326.03	2202.8	2175.39	2105.4	2083.56	2495.26	2832.42	2653.17	2219.52	2105.86	2345.88	1108.99	2187.68	2028.64	1853.11	10.4559	10.5068	10.9286	10.8789	10.9557	10.9392	11.144	10.74	10.5849	10.7089	10.4222	10.4177	10.5617	11.012	11.0003	10.9704	10.9609	11.128	11.2474
25841	ABTB2	ankyrin repeat and BTB domain containing 2	ENSG00000166016	1307.84	1156.05	2095.13	1987.61	1892.79	1646.37	2029.63	1238.12	1380.08	1368.28	2107.2	2038.79	2248.19	2379.89	2457.58	1862.54	2194.98	1210.65	1341.19	1366.83	1938.22	2128.71	1987.96	1210.48	1721.93	2200.56	2073.9	10.5215	10.4172	10.9392	10.8913	10.8466	10.7215	10.9099	10.4748	10.5676	10.5599	10.9444	10.9143	11.0042	11.0575	11.0872	10.832	10.9823	10.4555	10.543
3376	IARS1	isoleucyl-tRNA synthetase 1	ENSG00000196305	15866	15902.1	11637.4	12203.4	12539	14295.6	13868.7	14910.9	14549.6	15723	11464.4	11137.2	10533.9	11937.8	11555.6	11363	12177	13875.9	12677.8	13322.1	13527	13312.3	14037.4	15360.7	13721.9	11971.9	11596.6	13.859	13.8612	13.5651	13.6094	13.6349	13.7593	13.7304	13.7996	13.7761	13.8503	13.5512	13.5244	13.4735	13.5888	13.5585	13.5429	13.6074	13.7309	13.6452
100288175	LOC100288175	uncharacterized LOC100288175	ENSG00000217801	190.273	197.573	376.383	336.021	318.451	375.418	448.292	263.037	263.205	245.432	243.274	266.732	307.768	353.235	372.685	337.677	340.617	479.331	552.864	476.473	407.036	400.486	398.493	186.369	400.34	320.311	338.207	8.01721	8.03746	8.46495	8.3836	8.34575	8.46371	8.59475	8.21639	8.21751	8.17141	8.16684	8.22507	8.3223	8.41922	8.45754	8.387	8.39319	8.64793	8.75885
79746	ECHDC3	enoyl-CoA hydratase domain containing 3	ENSG00000134463	84.8204	83.0818	172.962	176.69	189.08	304.675	369.471	105.831	94.3345	88.969	7.05141	0.922947	2.28823	220.186	200.035	93.8529	75.1893	302.207	308.173	334.681	326.055	354.785	380.462	73.8095	304.195	175.538	103.364	6.98235	6.97085	7.34508	7.35933	7.39935	7.72048	7.85634	7.08073	7.02914	7.00067	6.47849	6.39662	6.43311	7.49623	7.43322	7.02366	6.92688	7.71318	7.72402
4163	MCC	MCC regulator of WNT signaling pathway	ENSG00000171444	581.135	599.81	810.42	893.371	847.875	557.901	596.081	821.991	837.364	815.037	1792.23	1861.58	1906.1	810.473	789.425	587.306	608.762	529.546	524.009	527.569	423.019	448.593	407.509	632.916	591.841	847.829	621.838	9.32664	9.35128	9.59818	9.68225	9.63666	9.29333	9.34694	9.61026	9.62578	9.60307	10.3135	10.3512	10.3726	9.59842	9.57597	9.33443	9.36281	9.25311	9.24619
2887	GRB10	growth factor receptor bound protein 10	ENSG00000106070	1307.84	1304.99	2069.02	2102.92	1936.58	1369.03	1608.43	1458.01	1631.64	1654.62	3211.92	3167.55	3391.16	1978.87	1893.19	1565.5	1752.91	1782.2	2006.01	1706.62	1260.53	1143.73	1301.86	1231.7	1339.72	1741.8	1652.17	10.5129	10.5107	10.9199	10.9353	10.8595	10.5515	10.6928	10.6064	10.7055	10.7178	11.3356	11.3227	11.3886	10.8792	10.8388	10.6688	10.7694	10.7843	10.8915
79098	C1orf116	chromosome 1 open reading frame 116	ENSG00000182795	155.886	192.507	292.621	344.701	355.272	144.701	155.178	152.068	143.249	171.802	266.778	257.502	216.238	385.092	354.825	990.777	1093.42	303.12	345.107	284.862	183.273	159.954	204.656	128.244	160.766	321.216	1041.91	7.75475	7.87713	8.15381	8.2739	8.29467	7.70673	7.75365	7.73877	7.70849	7.80877	8.08969	8.06523	7.95096	8.35567	8.2928	9.14952	9.24067	8.17909	8.27245
7105	TSPAN6	tetraspanin 6	ENSG00000000003	174.226	235.061	83.7615	71.2961	65.6805	131.034	98.5257	164.398	123.45	122.716	486.548	508.544	379.847	86.2006	82.1574	209.959	224.662	187.167	137.35	160.953	98.0296	121.469	102.779	208.512	145.793	119.438	248.074	7.37187	7.5575	7.00698	6.93066	6.91046	7.21351	7.07918	7.33854	7.18525	7.18119	8.08263	8.12194	7.89228	7.016	7.00117	7.48556	7.52905	7.41505	7.24002
7407	VARS1	valyl-tRNA synthetase 1	ENSG00000204394	8198.93	7547.27	11104.4	10769.4	10675.1	8682.84	9559.46	7055.77	8409.74	8266.95	8398.23	8575.1	8595.75	11030.9	11290.1	10854	11455	7408.17	7930.54	7388.52	8966.51	9294.17	8929.13	7656.81	8957.99	10542.2	10983.9	13.0548	12.978	13.3425	13.3131	13.3046	13.1083	13.1991	12.9163	13.0784	13.0624	13.0772	13.0966	13.0989	13.3361	13.3585	13.3206	13.3726	12.9609	13.0238
55568	GALNT10	polypeptide N-acetylgalactosaminyltransferase 10	ENSG00000164574	2838.05	2774.12	3673.54	3520.79	3612.43	2996.11	3118.34	3373.25	3474.07	3651.82	4720.92	4675.65	4740.08	3579.2	3402.98	3670.9	3530.27	3075.93	3232.93	3221.62	2867.36	2793.78	2869.69	2570.42	2940.29	3166.92	3453.19	11.5592	11.5386	11.7961	11.7566	11.7805	11.6081	11.6447	11.7169	11.7441	11.7906	12.034	12.0249	12.0379	11.7719	11.725	11.7955	11.7591	11.6321	11.6778
9781	RNF144A	ring finger protein 144A	ENSG00000151692	61.896	88.1477	178.401	175.45	156.24	24.1168	17.242	132.546	153.73	122.716	19.979	26.7655	38.9	146.166	119.069	221.57	222.85	64.8238	66.9439	75.367	19.1797	19.2426	27.047	64.5833	25.2182	119.438	191.844	6.28566	6.42196	6.77996	6.77767	6.70514	6.03273	5.99664	6.61571	6.6938	6.5762	6.01522	6.05681	6.14688	6.66903	6.55969	6.915	6.91985	6.30014	6.31351
3837	KPNB1	karyopherin subunit beta 1	ENSG00000108424	26038.7	24410.8	18481.9	18902.8	18549.8	19299.8	18765.5	21924.6	22130.2	21910.9	24013.6	23022	24777	19150.6	18585.4	18268.4	17897.8	14102.4	14702.3	16574.4	19592.1	19050.2	18885.2	24049	18418	17770.9	17532.2	14.5349	14.4718	14.2051	14.2264	14.2086	14.2461	14.2195	14.3679	14.3769	14.3673	14.4559	14.415	14.4863	14.2387	14.2104	14.1942	14.1749	13.9543	13.9924
2273	FHL1	four and a half LIM domains 1	ENSG00000022267	318.65	415.409	597.209	664.603	692.631	705.817	799.29	618.548	574.159	551.198	944.889	843.573	853.512	651.189	678.692	770.174	823.459	1740.2	1819.03	1477.96	474.165	481.065	494.059	401.339	755.759	644.242	792.182	8.87129	9.05476	9.33149	9.41699	9.45108	9.46658	9.57001	9.35937	9.30061	9.26817	9.71325	9.61622	9.62578	9.40069	9.43454	9.53914	9.5957	10.2709	10.3117
3728	JUP	junction plakoglobin	ENSG00000173801	60.7498	56.7388	174.05	186.61	167.187	98.8788	165.031	91.4465	102.487	96.1274	11.7524	18.4589	25.1706	158.347	208.37	158.679	209.262	329.597	317.406	242.707	70.3256	91.4023	89.2553	61.8155	104.025	166.489	201.767	6.64172	6.61578	7.12632	7.1721	7.10374	6.83184	7.09459	6.79847	6.85031	6.82047	6.31635	6.35409	6.41643	7.07316	7.23373	7.07415	7.23972	7.54612	7.51507
3159	HMGA1	high mobility group AT-hook 1	ENSG00000137309	244.145	217.836	462.32	557.349	461.754	426.867	464.303	390.446	570.665	472.456	3036.81	2493.8	2320.27	449.742	500.089	550.539	519.078	434.593	428.21	366.616	475.23	481.065	391.281	215.893	406.644	395.412	501.109	8.48939	8.4138	8.94626	9.09568	8.94507	8.88339	8.94995	8.81667	9.11457	8.9631	10.6766	10.4778	10.4035	8.92433	9.00824	9.08543	9.03781	8.89768	8.88724
64359	NXN	nucleoredoxin	ENSG00000167693	2081.54	1796.39	3218.83	3143.23	2982.49	2452.68	2662.66	1354.23	1580.39	1695.52	4992.4	4647.04	5178.28	3132.27	3179.13	2765.27	2540.13	1971.19	2385.74	2116.66	2160.91	2226.13	2093.44	1889.52	2352.39	2833.03	2474.12	11.1313	11.0018	11.5306	11.5086	11.4591	11.2787	11.3538	10.763	10.8924	10.952	11.9554	11.885	11.9918	11.5051	11.5189	11.3888	11.3106	11.0829	11.2536
90135	BTBD6	BTB domain containing 6	ENSG00000184887	613.229	573.467	357.89	311.843	298.548	311.91	257.398	575.394	581.147	644.258	1326.84	1340.12	1394.68	332.622	340.536	438.303	403.123	245.6	285.089	255.481	230.156	285.031	232.605	522.202	242.726	335.693	371.284	9.02503	8.97057	8.60572	8.50419	8.47634	8.5056	8.37867	8.97325	8.98078	9.06672	9.70791	9.7195	9.75508	8.55217	8.57024	8.7574	8.6936	8.34394	8.44602
9122	SLC16A4	solute carrier family 16 member 4	ENSG00000168679	61.896	69.9103	169.699	222.568	218.935	60.2919	75.1259	63.7043	71.042	61.3579	5.87618	5.53768	17.1618	133.049	202.417	208.992	241.874	229.166	300.093	196.721	60.7357	58.9304	70.3223	66.4285	68.5621	231.637	253.862	6.54799	6.59045	7.01823	7.19192	7.17566	6.53231	6.62101	6.55616	6.59863	6.54269	6.15921	6.13744	6.25069	6.88368	7.12333	7.14643	7.24215	7.20648	7.38576
4638	MYLK	myosin light chain kinase	ENSG00000065534	3639.25	3372.92	2239.8	2316.19	2365.49	2049.93	2275.94	3529.42	3988.83	4207.11	4686.84	4689.49	5359.05	2106.29	2009.88	2361.8	2160.56	2512.61	2671.98	2533.1	2148.13	2168.4	1918.54	3696.01	1963.87	1930.91	2139.22	11.6826	11.6107	11.235	11.2646	11.2838	11.1562	11.2494	11.6536	11.7704	11.8219	11.9269	11.9278	12.0592	11.1803	11.1395	11.2824	11.2028	11.3382	11.3943
6945	MLX	MAX dimerization protein MLX	ENSG00000108788	1209.26	1214.82	696.199	708.621	759.306	850.518	729.09	903.163	963.143	981.726	1045.96	1063.23	1033.14	741.138	747.751	842.741	727.434	608.978	630.196	604.214	855.628	832.242	778.053	1049.94	727.389	644.242	694.607	10.0185	10.023	9.5488	9.56222	9.61934	9.71376	9.58643	9.76445	9.81921	9.83589	9.89053	9.9054	9.87987	9.5994	9.60697	9.70598	9.58409	9.4417	9.46956
6474	SHOX2	short stature homeobox 2	ENSG00000168779	67.6271	88.1477	20.6684	21.6988	23.8838	73.9581	64.0417	35.9621	32.6094	27.6111	51.7104	75.6816	81.2323	26.235	15.4789	22.2538	12.6825	113.213	90.028	74.0896	59.6702	45.7011	72.1255	90.4166	75.6547	18.0967	14.0575	5.71255	5.81409	5.42895	5.42844	5.45029	5.74762	5.6934	5.53151	5.51099	5.47643	5.62648	5.75518	5.78006	5.46591	5.39321	5.43831	5.36551	5.92488	5.821
164091	PAQR7	progestin and adipoQ receptor family member 7	ENSG00000182749	44.7027	38.5013	125.098	111.594	108.472	29.744	30.7893	46.237	62.8897	52.1542	222.12	198.434	186.491	120.868	125.022	149.003	101.46	62.9978	69.2523	58.7607	13.852	14.4319	9.01568	47.0536	37.0393	116.724	132.306	6.09324	6.05156	6.49032	6.43861	6.42176	5.98672	6.00485	6.10102	6.19926	6.13684	6.81459	6.7496	6.70826	6.47475	6.48887	6.58347	6.39136	6.19847	6.2335
148398	SAMD11	sterile alpha motif domain containing 11	ENSG00000187634	1263.14	1318.16	590.682	428.396	494.594	657.584	984.026	786.029	1019.05	891.735	258.552	361.795	490.826	532.195	576.293	516.674	559.843	1546.64	1633.2	1277.41	647.848	693.936	764.53	1323.04	798.315	512.136	537.493	9.98998	10.0294	9.34205	9.09345	9.204	9.42753	9.76726	9.57516	9.79809	9.68245	8.76106	8.97565	9.19914	9.25986	9.32295	9.23719	9.29919	10.1771	10.2265
80303	EFHD1	EF-hand domain family member D1	ENSG00000115468	90.5515	91.1873	21.7562	30.9983	32.8402	29.744	28.3261	15.4123	13.9755	15.3395	44.659	27.6884	35.4676	23.4241	29.7672	71.5991	68.8481	82.171	88.8737	58.7607	29.8351	43.2958	30.6533	81.1904	28.3705	33.4788	60.3646	5.6657	5.67051	5.28274	5.34218	5.35666	5.33496	5.32873	5.23603	5.22782	5.2354	5.42994	5.32197	5.37408	5.29265	5.33786	5.57767	5.56429	5.63009	5.658
11143	KAT7	lysine acetyltransferase 7	ENSG00000136504	1633.37	1599.83	1085.64	1063.24	1090.69	1160.82	1209.4	1435.4	1495.38	1417.37	1592.44	1454.56	1609.77	1074.7	1122.82	1083.66	1051.74	904.794	871.424	977.216	1194.47	1164.18	1155.81	1399.61	1200.23	1026.99	978.238	10.5068	10.4882	10.1461	10.1278	10.1499	10.2035	10.2391	10.3903	10.4269	10.379	10.4837	10.4024	10.4936	10.1373	10.175	10.1444	10.1188	9.99263	9.96249
84898	PLXDC2	plexin domain containing 2	ENSG00000120594	191.419	269.509	51.1271	63.2365	67.6708	67.527	130.547	70.8967	29.1156	31.7016	10.5771	11.9983	6.8647	46.8481	38.102	135.458	182.991	209.08	205.448	178.837	161.962	150.333	174.904	233.423	85.8996	31.6692	194.324	6.97068	7.19415	6.36622	6.43085	6.46078	6.45783	6.75379	6.47875	6.22381	6.23712	6.08235	6.07964	6.04907	6.33635	6.28609	6.77525	6.94688	7.02902	7.01417
102724927	LINC02861	long intergenic non-protein coding RNA 2861	ENSG00000262185	68.7733	62.8179	118.571	146.312	165.196	143.093	125.62	102.749	87.3467	95.1047	38.7828	59.9915	45.7647	168.653	201.226	187.706	190.238	184.428	218.145	181.392	225.894	210.466	220.884	53.5119	116.634	177.347	170.344	6.76344	6.72888	6.99209	7.10027	7.16601	7.08783	7.02064	6.92467	6.85575	6.8903	6.59283	6.71111	6.63466	7.17806	7.27976	7.24004	7.24851	7.23005	7.32966
1687	GSDME	gasdermin E	ENSG00000105928	800.063	758.881	1119.36	1075.02	1092.68	946.985	968.015	841.514	842.023	891.735	1799.29	1868.97	1734.48	965.072	983.507	966.588	1072.58	948.619	872.579	881.411	872.676	870.727	842.966	779.613	836.142	954.599	1031.99	9.77696	9.73353	10.061	10.0262	10.04	9.9171	9.93592	9.8183	9.81905	9.86657	10.4902	10.5268	10.4561	9.93324	9.9494	9.93459	10.024	9.91862	9.8486
7852	CXCR4	C-X-C motif chemokine receptor 4	ENSG00000121966	2.29244	3.03958	53.3028	53.3171	65.6805	44.2141	39.4103	12.3299	4.65849	8.18105	4.70094	6.46063	2.28823	61.8395	47.6275	0	3.62358	163.429	151.201	90.6959	40.4905	58.9304	68.5192	2.76786	54.3768	46.1465	0.826913	4.86703	4.86989	5.23644	5.2409	5.30825	5.1823	5.14958	4.95093	4.88858	4.91576	4.88922	4.89827	4.86693	5.28755	5.20145	4.84012	4.87208	5.73368	5.68365
5164	PDK2	pyruvate dehydrogenase kinase 2	ENSG00000005882	332.404	366.776	116.396	154.371	159.225	186.503	195.82	366.814	320.271	262.816	158.657	156.901	200.221	184.582	154.789	186.738	192.956	256.556	315.098	214.604	194.994	161.157	178.511	306.309	170.223	153.822	162.902	8.01107	8.08319	7.38618	7.52606	7.54606	7.63562	7.66541	8.08313	7.98467	7.85068	7.54536	7.53743	7.67856	7.6299	7.53208	7.63681	7.6561	7.83525	7.97335
56270	WDR45B	WD repeat domain 45B	ENSG00000141580	5930.55	5566.48	4307.73	4125.25	4042.34	4724.48	4812.98	4370.94	4827.36	4530.26	4769.11	4427.38	4497.53	4322.21	4386.49	4427.53	4534.91	4049.2	4284.41	4133.69	4892.95	5051.18	4669.22	5230.33	4565.29	4139.61	4299.12	12.405	12.3443	12.1034	12.0633	12.0448	12.1892	12.2066	12.1168	12.2094	12.1501	12.198	12.1287	12.1433	12.1064	12.1201	12.1288	12.151	12.0463	12.0984
6482	ST3GAL1	ST3 beta-galactoside alpha-2,3-sialyltransferase 1	ENSG00000008513	1213.85	1165.17	2173.45	1993.19	2028.13	1551.51	1913.86	1766.25	1871.55	1725.18	1842.77	1897.58	2375.19	2050.07	1978.92	1936.08	2423.27	1553.95	1692.06	1691.29	1938.22	1872.54	1777.89	1030.57	1485.51	1806.95	2307.09	10.4684	10.4338	10.9819	10.9029	10.9185	10.6785	10.8657	10.7935	10.8455	10.7725	10.8316	10.8581	11.0642	10.9284	10.896	10.8762	11.0832	10.68	10.7553
10472	ZBTB18	zinc finger and BTB domain containing 18	ENSG00000179456	1445.39	1434.68	1000.79	944.208	959.333	1041.04	972.942	1277.17	1247.31	1242.5	1142.33	1058.62	1074.33	921.971	988.27	892.086	833.424	1146.74	1185.37	1213.54	1050.62	1083.6	1056.64	1786.19	1145.07	1097.56	984.026	10.3473	10.3409	10.026	9.97627	9.9902	10.0594	10.0024	10.2371	10.2161	10.2129	10.1394	10.0738	10.0865	9.9568	10.0155	9.92942	9.87316	10.1428	10.1715
6787	NEK4	NIMA related kinase 4	ENSG00000114904	801.209	748.749	503.657	515.812	490.613	594.076	577.607	631.906	572.995	588.013	1217.54	1197.98	1142.97	572.484	571.53	548.604	491.901	482.07	522.855	555.672	644.651	625.384	635.606	707.649	633.608	516.66	481.263	9.49824	9.44169	9.12423	9.14107	9.10386	9.25277	9.23091	9.30241	9.22451	9.24479	9.86484	9.85153	9.80796	9.22349	9.22253	9.19003	9.10551	9.09016	9.15315
79814	AGMAT	agmatinase	ENSG00000116771	2.29244	0	85.9371	70.0561	70.6563	0	0	1.02749	1.16462	2.04526	2.35047	5.53768	0	83.3897	108.353	42.5724	39.8594	1.82602	0	2.55481	4.26216	0	1.80314	1.84524	0.78807	92.293	28.115	4.14634	4.1219	4.7044	4.63305	4.62737	4.11721	4.1265	4.13213	4.13613	4.14176	4.14739	4.17286	4.12469	4.69561	4.80634	4.46016	4.44291	4.13755	4.1249
29763	PACSIN3	protein kinase C and casein kinase substrate in neurons 3	ENSG00000165912	104.306	90.1741	195.806	220.708	205.998	176.856	173.652	73.9792	98.993	111.467	337.293	357.18	345.523	206.132	197.654	228.343	254.557	209.993	230.841	146.902	154.503	165.967	140.645	91.3392	156.826	169.204	231.536	7.20825	7.1424	7.53886	7.61438	7.56985	7.47894	7.46866	7.064	7.18534	7.23701	7.89565	7.93967	7.91321	7.57043	7.54427	7.63425	7.70506	7.58195	7.64016
157638	LRATD2	LRAT domain containing 2	ENSG00000168672	677.417	786.237	1691.55	1540.61	1591.26	820.774	1204.48	947.345	966.637	885.599	665.183	771.583	882.115	1478.53	1563.37	1609.04	2098.05	2067.97	2070.64	1606.98	677.683	654.248	769.038	774.077	1018.19	1616.03	2283.93	9.73846	9.85592	10.5208	10.4362	10.4649	9.89002	10.2155	10.0095	10.0267	9.95333	9.72451	9.84033	9.95041	10.3982	10.4484	10.4752	10.7226	10.7089	10.7094
801	CALM1	calmodulin 1	ENSG00000198668	4767.14	4857.24	6737.9	7066.99	6873.56	6243.03	5779.77	5343.97	5471.4	5523.23	9352.52	9038.42	8242.22	6274.84	6257.06	6364.58	6669.2	5801.27	5068.11	5739.39	5297.86	5018.71	5355.32	5084.55	6598.51	6693.05	7099.87	12.3522	12.3691	12.6731	12.7186	12.6921	12.6011	12.5291	12.4565	12.4783	12.4869	12.9898	12.9565	12.8665	12.6059	12.6032	12.6193	12.6635	12.5325	12.4079
50512	PODXL2	podocalyxin like 2	ENSG00000114631	74.5044	69.9103	141.416	132.053	139.322	320.753	350.998	56.5119	64.0543	46.0184	24.6799	20.3048	37.7559	133.986	142.882	78.372	59.7891	338.727	356.649	348.732	330.317	334.34	340.793	47.0536	340.446	125.772	79.3836	6.83204	6.80397	7.13607	7.09801	7.12785	7.66741	7.72708	6.72649	6.77475	6.66039	6.5188	6.46843	6.61056	7.10645	7.14172	6.84912	6.74249	7.70583	7.74029
5889	RAD51C	RAD51 paralog C	ENSG00000108384	696.903	737.604	358.978	355.24	382.141	257.246	231.535	341.126	296.979	350.763	621.7	591.609	512.565	460.049	434.601	513.772	451.136	251.078	264.313	274.643	223.763	250.154	220.884	627.381	234.057	332.979	393.61	9.03931	9.08834	8.51999	8.51195	8.56552	8.28867	8.22544	8.48335	8.38729	8.50326	8.94418	8.90521	8.78893	8.70546	8.66124	8.79163	8.6905	8.27377	8.30939
8974	P4HA2	prolyl 4-hydroxylase subunit alpha 2	ENSG00000072682	5030.77	4969.71	7281.81	7450.13	7226.84	6250.26	6684.97	4213.73	4349.87	4808.41	5179.26	5057.75	4759.53	8136.58	7367.97	6222.35	6764.32	5675.28	6477.4	6040.86	6420.94	6227.38	6286.64	4115.8	6359.72	6621.57	6059.62	12.3803	12.369	12.7277	12.7498	12.7204	12.5823	12.6459	12.2196	12.2482	12.3389	12.407	12.3851	12.3296	12.835	12.739	12.578	12.6572	12.4917	12.616
3269	HRH1	histamine receptor H1	ENSG00000196639	753.068	689.984	442.739	409.177	430.904	625.428	509.871	496.277	525.245	575.742	786.233	734.666	673.885	400.083	382.211	447.01	369.605	367.944	385.504	411.325	562.604	553.224	527.417	661.518	567.41	410.794	367.976	9.30883	9.23636	8.88592	8.8257	8.86544	9.15635	8.99348	8.97258	9.01656	9.08911	9.34507	9.28905	9.21638	8.81044	8.77854	8.89285	8.75289	8.74971	8.78451
151827	LRRC34	leucine rich repeat containing 34	ENSG00000171757	33.2404	40.5277	133.801	156.851	151.264	206.6	190.894	41.0996	39.5972	36.8147	94.0188	103.37	50.3412	107.751	121.45	138.36	162.155	220.949	196.215	201.83	173.683	155.143	218.18	59.0476	229.328	157.441	196.805	6.49779	6.54024	6.99814	7.0857	7.06361	7.24711	7.19469	6.54438	6.5396	6.51655	6.83129	6.87193	6.60447	6.8913	6.94934	7.01588	7.10272	7.2879	7.2119
84899	TMTC4	transmembrane O-mannosyltransferase targeting cadherins 4	ENSG00000125247	404.616	428.58	616.789	615.626	620.979	440.533	501.25	483.947	435.569	448.935	165.708	176.283	203.653	593.097	612.013	774.044	818.024	686.584	730.611	724.29	444.33	467.835	522.008	413.333	481.511	602.619	805.413	8.80763	8.84984	9.13415	9.13394	9.13993	8.87002	8.9693	8.94212	8.86232	8.88477	8.23868	8.26504	8.35338	9.1028	9.12756	9.32366	9.37127	9.22297	9.27393
3321	IGSF3	immunoglobulin superfamily member 3	ENSG00000143061	3868.5	3887.62	5288.94	5272.19	5393.76	3859.49	4663.96	3470.86	3809.48	3904.41	4519.96	4787.32	4630.24	5312.58	5191.4	4963.56	4847.45	4324.93	4297.1	4243.55	3810.37	3741.48	4016.49	3619.43	4248.48	4923.2	4497.58	11.9833	11.9878	12.2754	12.2726	12.2941	11.981	12.1565	11.8848	11.9693	11.9917	12.1271	12.1811	12.1497	12.2797	12.2576	12.2152	12.1928	12.0861	12.0801
259173	ALS2CL	ALS2 C-terminal like	ENSG00000178038	351.89	255.324	652.687	601.367	638.892	504.04	658.891	428.463	514.763	567.561	381.952	385.792	505.7	666.181	692.98	830.162	762.764	577.936	709.836	608.046	574.325	614.56	624.787	308.155	492.544	630.669	764.067	8.77342	8.55814	9.24247	9.17675	9.22525	9.03693	9.24987	8.91439	9.05367	9.13009	8.83157	8.83708	9.03994	9.25958	9.29138	9.44412	9.37241	9.14456	9.31138
23034	SAMD4A	sterile alpha motif domain containing 4A	ENSG00000020577	1563.45	1367.81	2424.73	2145.7	2282.89	1830.46	2221.76	1426.15	1553.61	1600.42	2639.58	2584.25	2915.21	2691.89	2600.46	2103.46	2273.8	2037.84	2130.66	2009.36	2295.17	2420.96	2269.25	1591.52	2088.39	2535.34	2199.59	10.777	10.6627	11.169	11.0572	11.1137	10.9145	11.0888	10.6981	10.7716	10.797	11.2477	11.2282	11.3411	11.2663	11.2338	11.0391	11.11	11.0105	11.0508
145270	PRIMA1	proline rich membrane anchor 1	ENSG00000175785	28.6556	28.3694	115.308	107.874	104.492	75.5659	131.778	83.2266	36.1033	52.1542	19.979	36.9179	21.7382	131.175	146.455	18.3835	14.4943	139.691	159.28	143.07	226.96	203.25	248.833	23.9881	103.237	93.1979	17.3652	6.04281	6.03685	6.51136	6.48256	6.46484	6.32445	6.57717	6.36408	6.09442	6.19369	5.9803	6.09434	5.99241	6.5781	6.63366	5.95989	5.92574	6.61172	6.6806
6575	SLC20A2	solute carrier family 20 member 2	ENSG00000168575	435.564	369.815	640.721	598.267	663.771	552.274	649.038	452.095	467.014	509.271	458.342	443.014	449.638	806.725	720.366	811.779	939.414	547.807	597.878	555.672	683.01	691.53	672.57	401.339	577.655	720.248	847.586	8.97085	8.8517	9.26976	9.21474	9.29864	9.1511	9.28004	8.99795	9.02283	9.08829	9.00883	8.98232	8.9944	9.46131	9.36557	9.46651	9.59243	9.14483	9.21411
101927060	LOC101927060	uncharacterized LOC101927060	ENSG00000262879	233.829	232.021	127.274	110.974	101.506	137.466	133.01	177.756	188.669	169.757	163.358	174.437	167.041	102.129	127.404	155.776	120.484	148.821	190.444	144.347	137.455	114.253	134.334	212.202	115.846	98.6269	124.037	7.46928	7.46563	7.127	7.0579	7.02031	7.16523	7.14935	7.30514	7.33888	7.27905	7.25726	7.29481	7.26966	7.02245	7.12788	7.23168	7.09932	7.20711	7.3444
79961	DENND2D	DENN domain containing 2D	ENSG00000162777	128.377	140.834	264.338	238.687	240.828	236.344	241.388	51.3745	53.5727	44.9958	43.4837	54.4539	33.1794	278.278	284.574	304.78	269.957	222.775	228.532	223.546	238.681	259.775	259.652	102.411	232.481	220.779	239.805	7.27988	7.32718	7.70772	7.64335	7.64658	7.63559	7.64644	6.90618	6.92465	6.86704	6.86478	6.92019	6.79705	7.74403	7.75696	7.80699	7.72356	7.59664	7.61159
55884	WSB2	WD repeat and SOCS box containing 2	ENSG00000176871	3529.22	3583.66	2752.16	2646.01	2571.49	2782.27	2512.41	3507.85	3603.34	3696.81	3660.86	3502.58	3300.78	2700.33	2765.97	2761.4	2551.91	2192.14	2182.6	2331.27	2544.51	2460.65	2356.7	3550.24	2837.84	2909.94	2732.95	11.679	11.6933	11.4493	11.4135	11.3879	11.4592	11.3672	11.6734	11.6983	11.7223	11.713	11.672	11.6167	11.432	11.4539	11.4523	11.381	11.2472	11.2438
9829	DNAJC6	DnaJ heat shock protein family (Hsp40) member C6	ENSG00000116675	514.654	492.411	336.134	300.063	293.572	307.891	358.387	296.944	280.674	304.744	196.264	186.435	168.185	313.883	291.718	281.559	229.192	321.38	286.243	364.061	387.856	418.526	394.887	496.369	335.718	317.597	250.555	8.66399	8.63028	8.34539	8.26592	8.25136	8.28395	8.39083	8.25919	8.22137	8.27697	7.9967	7.96343	7.90833	8.2974	8.24736	8.223	8.08855	8.31391	8.23452
2786	GNG4	G protein subunit gamma 4	ENSG00000168243	30.948	37.4881	84.8493	81.8355	82.5982	53.0569	57.8839	25.6872	30.2802	46.0184	1242.22	1212.75	1322.6	164.905	182.175	101.593	112.331	176.211	185.827	186.501	112.947	126.279	120.81	22.1428	59.1052	162.87	81.8644	6.43455	6.48096	6.81153	6.78366	6.79639	6.59274	6.64498	6.37878	6.4301	6.54971	8.89043	8.87161	8.95291	7.19545	7.25974	6.90349	6.95906	7.23984	7.27353
65244	SPATS2	spermatogenesis associated serine rich 2	ENSG00000123352	918.124	1055.75	608.087	572.848	639.887	673.662	698.301	1090.17	999.247	977.636	1370.32	1309.66	1344.34	642.756	669.166	740.18	680.327	955.923	942.985	859.695	712.845	626.587	653.637	878.333	776.249	630.669	632.588	9.77175	9.8927	9.434	9.38515	9.47392	9.51458	9.54449	9.92081	9.84449	9.82585	10.1249	10.0848	10.1077	9.4773	9.51016	9.59148	9.52276	9.80666	9.79458
55966	AJAP1	adherens junctions associated protein 1	ENSG00000196581	3.43867	11.1451	60.9174	41.5377	55.7289	6.43114	9.85257	2.05498	6.98774	9.20368	365.498	362.718	316.921	50.596	51.1995	145.133	149.473	3.65204	3.46261	11.4967	24.5074	24.0532	13.5235	13.8393	8.66877	60.6239	167.863	5.25126	5.32466	5.72142	5.58459	5.68773	5.26491	5.32102	5.22925	5.28935	5.3054	6.78705	6.78907	6.67802	5.65257	5.65664	6.1526	6.17194	5.24022	5.25196
148523	CIART	circadian associated repressor of transcription	ENSG00000159208	91.6978	95.2401	229.528	187.85	177.138	261.265	256.167	253.79	207.303	217.821	175.11	167.976	165.897	257.665	246.472	187.706	173.026	177.124	212.374	172.45	316.465	372.825	334.482	95.0297	215.143	204.492	181.921	7.25599	7.26894	7.73753	7.61456	7.58104	7.8227	7.80751	7.8024	7.67429	7.70486	7.57507	7.55044	7.54453	7.81281	7.78265	7.61474	7.56723	7.58073	7.68904
7130	TNFAIP6	TNF alpha induced protein 6	ENSG00000123610	238.414	345.499	96.8152	94.2348	92.5498	72.3503	59.1154	222.965	126.944	124.761	11.7524	11.9983	6.8647	143.355	138.12	225.44	228.286	331.423	237.766	231.211	248.271	285.031	292.108	262.946	92.2042	177.347	229.055	7.52209	7.78199	7.02235	7.00319	7.00087	6.89397	6.8324	7.47963	7.15336	7.14372	6.5113	6.49308	6.46817	7.21693	7.19743	7.48728	7.49597	7.75304	7.52023
9050	PSTPIP2	proline-serine-threonine phosphatase interacting protein 2	ENSG00000152229	42.4102	48.6332	116.396	149.412	108.472	81.997	120.694	89.3915	69.8774	71.5842	19.979	24.9196	22.8823	141.481	146.455	87.08	64.3186	160.69	168.514	116.244	72.4566	58.9304	84.7474	34.1369	80.3831	136.63	67.8068	6.16392	6.19931	6.53121	6.66344	6.49874	6.37814	6.54744	6.41348	6.318	6.32617	6.0158	6.04293	6.03551	6.63041	6.64556	6.40267	6.28716	6.69937	6.72243
79894	ZNF672	zinc finger protein 672	ENSG00000171161	994.921	1011.17	666.828	729.08	630.931	955.024	1020.97	778.837	1010.89	884.576	734.522	715.284	729.947	691.479	732.273	637.619	605.138	710.323	722.532	677.026	758.664	819.012	800.593	1088.69	968.538	665.958	612.742	9.81431	9.82869	9.48029	9.55217	9.43593	9.77967	9.83654	9.60687	9.82808	9.7137	9.5587	9.5368	9.55357	9.50929	9.5562	9.44423	9.40265	9.53111	9.54525
57188	ADAMTSL3	ADAMTS like 3	ENSG00000156218	49.2875	52.686	112.045	128.953	155.245	117.368	113.305	181.866	234.089	221.911	929.611	991.245	978.22	80.5788	55.9623	63.8586	67.0363	111.387	132.734	112.412	93.7674	68.5517	90.1568	60.8928	101.661	75.1012	49.6148	6.65384	6.67148	7.00811	7.08386	7.19444	7.03129	7.01512	7.29382	7.4622	7.42685	8.59951	8.66428	8.64772	6.84261	6.70011	6.74307	6.7611	7.00357	7.10177
100128881	VPS9D1-AS1	VPS9D1 antisense RNA 1	ENSG00000261373	44.7027	37.4881	120.747	98.5746	112.453	237.148	217.988	81.1716	89.676	89.9916	30.5561	39.6867	62.9265	108.688	107.162	118.042	103.272	97.6922	153.509	123.908	228.025	273.004	213.672	37.8274	225.388	118.533	109.979	6.46995	6.4202	6.84679	6.74989	6.81231	7.236	7.17617	6.66878	6.71093	6.71154	6.3798	6.43163	6.57529	6.79609	6.78976	6.83584	6.77218	6.74692	6.9713
25927	CNRIP1	cannabinoid receptor interacting protein 1	ENSG00000119865	607.498	595.757	333.958	347.181	302.528	364.967	294.346	473.672	468.179	505.18	485.372	417.172	421.035	304.513	283.384	315.423	245.498	328.684	309.327	293.804	342.038	281.423	302.025	524.047	374.333	315.787	264.612	8.90379	8.88883	8.449	8.476	8.38016	8.51223	8.36253	8.70711	8.69757	8.75722	8.72535	8.61078	8.61717	8.38442	8.33691	8.40883	8.24101	8.43747	8.39596
157680	VPS13B	vacuolar protein sorting 13 homolog B	ENSG00000132549	863.105	841.963	1309.73	1288.29	1412.13	1123.04	1291.92	1136.4	1062.14	1094.22	1237.52	1276.44	1550.28	1233.98	1245.46	1306.2	1300.87	1240.78	1171.52	1292.74	1210.45	1219.5	1282.93	949.375	1233.33	1207.05	1284.2	9.952	9.93133	10.3062	10.2919	10.3731	10.1722	10.2941	10.1825	10.1248	10.1501	10.2564	10.2836	10.4567	10.254	10.262	10.3039	10.3003	10.2588	10.2088
9768	PCLAF	PCNA clamp associated factor	ENSG00000166803	778.285	833.857	489.515	468.074	414.981	556.293	463.071	932.96	859.492	761.861	821.49	759.585	787.153	498.464	563.195	462.491	491.901	493.026	499.771	604.214	667.027	544.806	514.796	840.506	528.007	557.378	552.378	9.44859	9.50739	9.07701	9.04118	8.95348	9.17539	9.03572	9.60398	9.5327	9.43103	9.49413	9.42879	9.45813	9.09035	9.18553	9.03362	9.08011	9.08188	9.09301
3911	LAMA5	laminin subunit alpha 5	ENSG00000130702	287.702	302.945	989.909	810.295	866.783	282.166	594.849	219.883	142.084	164.644	1282.18	1518.25	1964.45	1339.86	1475.26	2234.08	2505.71	1307.43	1298.48	1038.53	382.528	485.875	527.417	311.845	364.876	1307.48	2392.26	8.84421	8.87574	9.80753	9.63346	9.69131	8.82355	9.3771	8.67163	8.43836	8.50707	10.041	10.1996	10.4452	10.0826	10.1713	10.5721	10.6863	10.0601	10.0527
10076	PTPRU	protein tyrosine phosphatase receptor type U	ENSG00000060656	43.5564	37.4881	109.869	125.233	97.5256	104.506	123.157	48.292	48.9142	44.9958	401.931	427.324	399.297	78.7049	111.925	153.841	133.167	166.168	177.747	154.566	66.0634	85.389	90.1568	26.7559	63.8337	76.006	161.248	6.46715	6.42257	6.81666	6.88326	6.76017	6.79199	6.8732	6.49376	6.50138	6.47263	7.63255	7.68475	7.62814	6.66631	6.82574	6.99387	6.91489	7.03865	7.07598
56890	MDM1	Mdm1 nuclear protein	ENSG00000111554	316.357	319.156	177.313	192.809	192.066	221.874	183.504	268.175	283.003	245.432	230.346	239.966	210.518	167.716	188.129	236.083	214.697	246.513	247	260.591	249.336	205.655	214.573	313.69	199.382	178.252	198.459	8.04614	8.05312	7.67963	7.72623	7.72546	7.81278	7.70004	7.93457	7.96993	7.87671	7.83629	7.8624	7.78077	7.64715	7.71419	7.85194	7.79243	7.87974	7.88058
5046	PCSK6	proprotein convertase subtilisin/kexin type 6	ENSG00000140479	1.14622	3.03958	41.3368	45.2575	46.7725	31.3518	36.9471	6.16493	5.82312	2.04526	14.1028	10.1524	5.72059	46.8481	39.2927	29.0267	22.6474	96.7792	95.799	76.6444	31.9662	43.2958	39.669	3.69047	39.4035	54.29	22.3266	4.71727	4.73027	5.00576	5.03287	5.03914	4.94248	4.97798	4.75677	4.75661	4.72198	4.82148	4.7874	4.75538	5.04004	4.9927	4.9268	4.8821	5.2965	5.28723
79412	KREMEN2	kringle containing transmembrane protein 2	ENSG00000131650	50.4338	36.4749	129.45	110.354	91.5546	79.5853	102.22	53.4294	44.2557	49.0863	61.1122	50.7621	50.3412	163.032	144.073	141.263	142.226	136.039	136.196	127.741	121.471	156.346	157.774	47.9762	99.2968	149.298	141.402	6.37702	6.28888	6.74742	6.67184	6.58772	6.52955	6.6355	6.39219	6.34098	6.36685	6.43706	6.37484	6.37644	6.87071	6.80143	6.79302	6.79711	6.77388	6.77265
3383	ICAM1	intercellular adhesion molecule 1	ENSG00000090339	6636.63	5749.87	10193.9	10274.7	9529.64	6969.75	7538.45	4640.14	5580.87	5759.46	7915.21	7493.4	6865.85	10903.4	10491.1	5022.58	5975.29	5384.03	6236.17	5633.37	7351.15	7486.57	7180.09	5852.17	6907.43	8832.99	5374.93	12.7232	12.5904	13.1343	13.1423	13.0685	12.769	12.8431	12.3969	12.5632	12.592	12.8895	12.8374	12.7549	13.2006	13.1625	12.4676	12.6257	12.5304	12.6653
10221	TRIB1	tribbles pseudokinase 1	ENSG00000173334	545.602	572.454	1099.78	1075.64	1122.54	768.521	1001.27	750.067	770.981	753.68	776.831	787.274	1022.84	1064.39	1247.84	1169.77	1602.53	621.761	539.014	668.084	1059.15	1018.65	1045.82	570.178	780.977	1197.09	1624.88	9.41292	9.44864	9.98709	9.96844	10.0052	9.68244	9.90539	9.66295	9.68572	9.66687	9.69193	9.70252	9.92388	9.95875	10.0986	10.0417	10.3272	9.51226	9.4038
576	ADGRB2	adhesion G protein-coupled receptor B2	ENSG00000121753	67.6271	60.7915	191.455	178.55	195.051	135.858	169.957	81.1716	71.042	75.6747	209.192	241.812	350.1	249.232	297.672	201.251	269.957	267.512	273.546	251.649	145.979	144.319	137.94	59.9702	79.5951	285.023	220.786	6.9802	6.93888	7.4768	7.43614	7.48829	7.28302	7.40703	7.04647	6.99859	7.01867	7.53035	7.62406	7.87737	7.64381	7.76159	7.50746	7.6975	7.69128	7.70407
6938	TCF12	transcription factor 12	ENSG00000140262	3627.79	3600.89	2682.54	2676.39	2849.14	2791.11	2629.41	4324.7	4128.59	4241.88	2725.37	2756.84	2761.9	2613.19	2458.77	3279.04	2907.92	3095.11	2953.61	3028.73	2806.63	2588.13	2653.32	3876.84	3019.88	2709.07	3110.02	11.7334	11.7265	11.4549	11.4526	11.5095	11.4907	11.4369	11.9007	11.8561	11.8822	11.4692	11.4796	11.4813	11.4312	11.3768	11.639	11.5282	11.5855	11.5425
8496	PPFIBP1	PPFIA binding protein 1	ENSG00000110841	2130.83	2091.23	2636.86	2580.92	2673	2443.03	2689.75	2094.02	2017.13	2041.17	1928.56	1924.34	1965.59	3076.05	2950.52	2851.39	2951.41	2982.81	3063.26	3116.87	3046.38	2953.74	3072.54	2045.45	2405.19	2895.47	2819.77	11.1525	11.1357	11.345	11.3254	11.3575	11.2752	11.3632	11.1369	11.1039	11.1142	11.0645	11.0622	11.0811	11.4879	11.4489	11.4172	11.4493	11.4592	11.4839
29780	PARVB	parvin beta	ENSG00000188677	1004.09	950.374	1544.69	1487.3	1330.53	1242.82	1295.61	858.981	1051.65	884.576	1176.41	1095.54	1164.71	1578.78	1475.26	1491	1580.79	1249	1374.66	1318.28	1267.99	1251.97	1250.48	897.708	1247.51	1288.48	1495.89	10.095	10.0487	10.4704	10.4369	10.3373	10.2774	10.3138	9.96559	10.134	9.98956	10.2298	10.1684	10.2212	10.4904	10.4289	10.4387	10.4916	10.2818	10.366
			ENSG00000260401	52.7262	56.7388	128.362	112.214	123.4	83.6048	83.7469	34.9346	29.1156	39.8826	316.138	350.72	368.406	108.688	108.353	69.664	69.7539	115.952	118.883	107.302	102.292	72.1597	93.7631	52.5893	77.2309	107.675	59.5377	6.40352	6.42477	6.76922	6.70359	6.74962	6.56864	6.57156	6.28754	6.25198	6.32051	7.3227	7.40287	7.43468	6.68721	6.68522	6.49692	6.49674	6.7188	6.73017
11107	PRDM5	PR/SET domain 5	ENSG00000138738	18.3396	24.3166	62.0053	85.5553	68.666	77.9776	70.1996	18.4948	29.1156	29.6563	106.946	96.9094	90.3853	64.6504	72.6319	91.9177	76.0952	50.2156	65.7897	70.2574	61.8012	61.3357	68.5192	23.0655	53.5888	79.6254	99.2295	5.68062	5.71969	5.94788	6.06826	5.98276	6.03033	5.98991	5.6788	5.75478	5.75603	6.15826	6.11779	6.08655	5.96197	6.00217	6.095	6.02052	5.8822	5.96764
1528	CYB5A	cytochrome b5 type A	ENSG00000166347	50.4338	37.4881	3.26343	1.23993	0.995159	8.84282	4.92629	69.8693	93.1699	85.9011	45.8342	36.9179	45.7647	8.43266	3.57206	5.80533	9.96485	8.2171	12.6962	3.83222	5.32769	6.01331	7.21255	38.75	8.66877	1.80967	10.7499	4.53441	4.4564	4.20097	4.17448	4.17938	4.24529	4.21718	4.64406	4.75482	4.72427	4.50665	4.45359	4.50664	4.24317	4.20516	4.22123	4.25566	4.24111	4.27948
220	ALDH1A3	aldehyde dehydrogenase 1 family member A3	ENSG00000184254	28.6556	32.4222	90.2884	89.2751	74.6369	58.6841	87.4416	63.7043	71.042	66.4711	518.279	479.009	479.385	94.6332	123.831	97.7231	87.8719	73.9539	92.3364	84.3089	98.0296	95.0103	96.4678	34.1369	78.807	103.151	89.3066	6.26117	6.28351	6.63066	6.62346	6.54856	6.45343	6.61714	6.48735	6.53072	6.50325	7.75385	7.69535	7.69117	6.65158	6.78346	6.66666	6.61767	6.54394	6.641
5155	PDGFB	platelet derived growth factor subunit B	ENSG00000100311	3223.18	3125.7	4862.52	4629.9	4524.99	3012.18	3247.65	2639.62	2842.85	2948.25	4071.02	4195.72	4465.49	4694.18	4603.2	2782.69	3030.22	4282.02	4279.79	3689.15	3589.8	3699.39	4054.35	2757.71	3426.53	4112.47	2610.56	11.7153	11.6873	12.1001	12.0535	12.0314	11.6537	11.7222	11.5359	11.602	11.6345	11.9313	11.9598	12.0188	12.0665	12.0476	11.5827	11.6592	11.9791	11.9785
10148	EBI3	Epstein-Barr virus induced 3	ENSG00000105246	17.1933	16.2111	50.0393	68.8162	71.6514	11.2545	18.4736	20.5498	24.4571	26.5884	30.5561	21.2278	26.3147	66.5244	88.1108	54.1831	67.0363	38.3465	32.3177	14.0515	12.7865	12.0266	18.9329	12.9167	7.09263	73.2915	56.2301	4.95844	4.94978	5.16919	5.27679	5.28605	4.9088	4.96848	4.98148	5.00965	5.02349	5.05028	4.98549	5.02214	5.26059	5.36192	5.19362	5.26365	5.10014	5.06165
8237	USP11	ubiquitin specific peptidase 11	ENSG00000102226	1547.4	1363.76	2174.54	2027.29	1992.31	2252.51	2112.15	1599.8	1783.04	1784.49	2506.78	2312.9	2621.17	2321.79	2307.55	2147	2145.16	1898.15	2164.13	1925.05	2189.68	2222.52	2043.86	1344.26	2194.77	2086.55	2083.82	10.7451	10.6368	11.0474	10.9838	10.9681	11.0798	11.0209	10.7738	10.8691	10.8697	11.1783	11.104	11.2199	11.1076	11.1017	11.0358	11.0351	10.9246	11.043
11227	GALNT5	polypeptide N-acetylgalactosaminyltransferase 5	ENSG00000136542	302.603	272.549	571.101	581.528	620.979	149.524	114.536	430.518	472.837	472.456	168.059	150.44	129.285	436.625	453.652	238.019	180.273	115.039	159.28	163.508	96.964	101.024	72.1255	345.059	157.614	424.367	218.305	8.09205	8.01979	8.57745	8.59755	8.64695	7.64522	7.51583	8.35366	8.42547	8.42626	7.7159	7.65038	7.5736	8.36541	8.39276	7.92889	7.75429	7.51024	7.6853
22980	TCF25	transcription factor 25	ENSG00000141002	2501.06	2371.88	3811.69	3553.64	3359.66	3281.49	3691.02	3115.35	3192.23	3143.57	2355.17	2321.21	2642.91	3840.61	3874.5	3465.78	3418.85	3272.23	3530.71	3281.66	3231.78	3454.04	3298.84	2336.99	3139.67	3374.12	3015.75	11.4121	11.3649	11.7989	11.7332	11.6807	11.6589	11.7685	11.6109	11.6334	11.6192	11.3589	11.3458	11.4614	11.8061	11.8143	11.7097	11.697	11.6563	11.7269
27345	KCNMB4	potassium calcium-activated channel subfamily M regulatory beta subunit 4	ENSG00000135643	99.7213	136.781	35.8978	38.4379	48.7628	45.8219	49.2629	65.7593	62.8897	91.0142	122.224	144.903	131.574	56.2178	32.1485	86.1124	83.3424	70.3019	56.556	63.8704	25.5729	24.0532	32.4565	122.708	47.2842	42.5272	49.6148	6.20066	6.35208	5.86566	5.87553	5.94356	5.92437	5.94811	6.03835	6.02322	6.16264	6.29385	6.38342	6.33051	5.98617	5.84308	6.14016	6.12731	6.06219	5.98886
387496	RASL11A	RAS like family 11 member A	ENSG00000122035	144.424	151.979	56.5662	60.1367	54.7337	62.7036	60.347	115.079	125.779	107.376	69.3389	67.3751	65.2147	35.6046	52.3902	70.6315	38.0476	33.7814	23.0841	54.9285	47.9492	38.4852	45.98	147.619	48.0723	46.1465	38.038	6.375	6.40414	5.98547	6.00412	5.97483	6.01865	6.00652	6.26385	6.30481	6.23177	6.05367	6.04372	6.0323	5.85832	5.96249	6.06063	5.87365	5.846	5.77795
169611	OLFML2A	olfactomedin like 2A	ENSG00000185585	134.108	157.045	327.431	340.361	306.509	176.856	266.019	185.976	144.413	151.349	1219.89	1337.35	1586.89	310.135	260.76	230.278	241.874	556.937	623.27	473.918	102.292	109.442	153.267	120.863	208.05	268.736	198.459	7.70395	7.78944	8.27704	8.30731	8.22871	7.85701	8.12807	7.89131	7.74493	7.76831	9.39709	9.48766	9.65044	8.23736	8.11415	8.0286	8.06145	8.69826	8.79102
65975	STK33	serine/threonine kinase 33	ENSG00000130413	35.5329	46.6068	17.405	9.29949	10.9467	93.2515	68.968	6.16493	13.9755	6.13579	171.584	152.286	173.906	26.235	26.1951	24.1889	17.212	58.4327	55.4018	66.4252	99.0951	87.7943	84.7474	67.3512	78.807	19.9063	24.8074	5.56556	5.63586	5.43495	5.35414	5.38066	5.88898	5.76297	5.34103	5.40996	5.3406	6.19117	6.1298	6.19962	5.49849	5.50199	5.48395	5.42922	5.70657	5.68841
4920	ROR2	receptor tyrosine kinase like orphan receptor 2	ENSG00000169071	342.72	366.776	159.908	138.252	145.293	309.499	480.313	289.752	187.504	177.938	124.575	104.293	118.988	174.275	158.361	115.139	163.967	949.532	936.06	791.992	626.537	647.032	677.078	350.595	383.79	156.536	122.383	8.28248	8.33371	7.78048	7.6887	7.7247	8.20888	8.54196	8.1614	7.87557	7.8422	7.64702	7.55131	7.62296	7.82856	7.77669	7.60127	7.79198	9.13007	9.11415
10893	MMP24	matrix metallopeptidase 24	ENSG00000125966	2587.02	2387.08	3711.61	3815.89	3757.72	3220.39	3650.38	2001.55	2294.31	2226.27	2443.31	2481.8	2783.64	3551.09	3730.42	2458.56	2344.46	4113.12	4458.69	3672.55	2807.69	2916.45	2712.82	2349.91	3185.38	3226.64	2119.38	11.4045	11.3322	11.7384	11.7651	11.7502	11.6053	11.7226	11.1773	11.2972	11.2704	11.3532	11.367	11.4709	11.6968	11.7432	11.3586	11.3161	11.8365	11.9139
			ENSG00000141720	2979.03	2747.78	2156.04	2148.18	2136.61	2124.69	2221.76	2208.07	2187.16	2205.82	3116.72	3094.64	3211.54	2217.79	1959.87	2163.45	2128.85	1993.1	2150.28	2149.88	2154.52	2158.78	2203.43	2690.36	2099.42	1967.11	2059.01	11.4061	11.3305	11.1084	11.1049	11.1002	11.0951	11.1355	11.1299	11.1213	11.1289	11.4487	11.4422	11.4771	11.1338	11.0232	11.1114	11.0969	11.0379	11.106
6397	SEC14L1	SEC14 like lipid binding 1	ENSG00000129657	4391.18	3811.63	2793.5	2969.64	2931.74	2929.38	2862.17	3118.43	3428.65	3367.53	3885.33	3850.53	4219.51	2754.67	2476.63	2561.12	2365.29	2992.85	3258.32	2770.7	3161.45	3017.48	3022.96	4154.55	2868.57	2536.25	2311.22	11.9257	11.7909	11.5028	11.5585	11.5468	11.546	11.525	11.6034	11.6913	11.6746	11.8089	11.8005	11.8875	11.4901	11.3947	11.4245	11.3535	11.5657	11.644
57464	STRIP2	striatin interacting protein 2	ENSG00000128578	845.912	828.791	598.296	629.885	634.911	553.078	605.933	1053.18	1037.68	1126.94	618.174	649.754	629.265	596.845	595.344	633.749	625.068	594.37	604.803	597.827	694.731	636.208	705.928	881.101	594.993	627.05	657.396	9.59693	9.57991	9.31313	9.35348	9.36028	9.25069	9.32341	9.7868	9.77323	9.84676	9.33918	9.37881	9.3533	9.31092	9.30943	9.35878	9.34766	9.30758	9.3218
192111	PGAM5	PGAM family member 5, mitochondrial serine/threonine protein phosphatase	ENSG00000247077	3348.11	3125.7	2326.83	2248.62	2155.51	2524.22	2184.81	2295.41	2441.05	2318.31	2489.15	2322.13	2239.04	2606.63	2574.27	2222.47	2207.67	1770.33	1765.93	2092.39	2719.25	2629.02	2463.08	3120.3	2577.78	2589.63	2253.34	11.5373	11.4739	11.2026	11.1716	11.1339	11.2768	11.1461	11.1903	11.2461	11.1993	11.2639	11.2008	11.168	11.3062	11.2947	11.1613	11.1552	10.9627	10.9611
79962	DNAJC22	DnaJ heat shock protein family (Hsp40) member C22	ENSG00000178401	1540.52	1504.59	1041.04	851.833	961.323	1135.1	1153.98	1972.78	1750.43	1685.3	1111.77	1174.91	1419.85	1091.56	1116.86	1130.1	1038.16	1721.03	1868.66	1780.71	1557.82	1672.9	1496.6	1524.17	1121.42	1041.46	943.507	10.5022	10.4811	10.1609	9.9934	10.0942	10.2339	10.2486	10.7287	10.618	10.5836	10.2167	10.2637	10.4293	10.2007	10.2206	10.2304	10.1582	10.6029	10.6781
217	ALDH2	aldehyde dehydrogenase 2 family member	ENSG00000111275	635.007	743.683	1032.33	1045.26	1090.69	789.422	885.5	982.28	959.65	908.097	445.414	515.927	473.665	984.748	1003.75	884.345	1059.9	1500.99	1333.11	1273.57	793.826	862.308	947.548	639.375	822.745	1016.13	1011.31	9.5191	9.64527	9.92143	9.93296	9.96952	9.694	9.79018	9.87858	9.85846	9.8115	9.25239	9.35796	9.29659	9.88083	9.89702	9.78908	9.94463	10.2567	10.1477
79134	TMEM185B	transmembrane protein 185B	ENSG00000226479	1242.5	1179.36	1664.35	1632.99	1611.16	1442.18	1529.61	1038.79	1225.18	1112.62	1155.26	1184.14	1114.37	1775.54	1731.26	1818.04	1924.12	1198.78	1226.92	1262.08	1613.23	1562.26	1613.81	1281.52	1587.96	1742.71	1921.75	10.3626	10.3177	10.6204	10.6037	10.5913	10.4925	10.5447	10.2107	10.3506	10.2683	10.3004	10.321	10.2699	10.6793	10.656	10.7009	10.7531	10.3315	10.3518
			ENSG00000237988	5.73111	8.10554	32.6343	45.8775	45.7773	7.23503	11.0841	3.08247	1.16462	3.06789	0	0	0	46.8481	55.9623	14.5133	21.7415	16.4342	23.0841	12.7741	3.19662	4.81065	4.50784	2.76786	6.30456	38.9078	25.6343	3.85826	3.87631	4.05066	4.13896	4.13247	3.868	3.90031	3.83558	3.82111	3.83541	3.81146	3.80806	3.81105	4.13965	4.18673	3.92567	3.97857	3.94003	3.98679
4091	SMAD6	SMAD family member 6	ENSG00000137834	333.551	282.681	149.03	153.132	156.24	191.326	242.62	406.886	500.788	426.437	115.173	165.207	176.194	153.662	177.412	177.063	164.873	254.73	264.313	226.101	209.911	222.492	249.734	275.863	211.991	155.631	176.959	8.06052	7.94614	7.55619	7.56615	7.5809	7.69624	7.84417	8.20721	8.36577	8.24278	7.42761	7.61138	7.64944	7.57123	7.65365	7.65128	7.6101	7.87676	7.90036
8638	OASL	2'-5'-oligoadenylate synthetase like	ENSG00000135114	84.8204	59.7783	28.2831	27.8985	25.8741	14.4701	19.7051	271.257	252.723	256.681	115.173	122.752	126.997	33.7307	32.1485	58.0533	50.7301	62.9978	69.2523	65.1478	41.556	31.2692	35.1612	77.5	25.2182	36.1933	43.8264	6.14022	6.00629	5.80336	5.78942	5.78345	5.68636	5.74322	6.78782	6.73666	6.75048	6.27944	6.31491	6.32903	5.83924	5.83288	5.99607	5.95141	6.02467	6.05948
126298	IRGQ	immunity related GTPase Q	ENSG00000167378	609.79	526.86	862.635	876.632	862.803	664.015	750.027	636.016	621.909	671.869	639.328	754.047	702.488	845.14	798.951	868.865	866.942	739.539	869.116	830.315	696.862	804.581	798.79	544.345	620.999	780.871	801.278	9.37239	9.25849	9.65625	9.67077	9.65657	9.43972	9.53927	9.40551	9.38797	9.44949	9.40992	9.54376	9.48569	9.63915	9.59164	9.66256	9.66079	9.52771	9.66248
80727	TTYH3	tweety family member 3	ENSG00000136295	9004.72	9553.39	18774.5	18181.1	17170.5	12690.2	18903.4	11723.7	13089.2	11807.3	12867.7	14021.4	16003.9	17658.9	19396.3	13344.5	16782.6	28924.2	32219.6	23591.2	15744.4	17232.9	18121.5	9574.01	15337.4	17289.6	16048.7	13.4346	13.4867	14.1141	14.0831	14.0281	13.7435	14.1207	13.6708	13.7722	13.6773	13.7564	13.8363	13.9609	14.055	14.1456	13.7901	14.0062	14.5414	14.6504
8543	LMO4	LIM domain only 4	ENSG00000143013	1470.6	1401.24	876.776	976.446	896.638	1073.2	880.574	1367.59	1545.45	1542.13	1677.06	1685.3	1479.34	755.192	763.23	801.136	710.222	876.491	897.971	774.109	749.074	662.666	731.172	1513.09	1124.58	846.924	724.376	10.3202	10.2768	9.86908	9.95952	9.88766	10.0409	9.87291	10.2548	10.3655	10.3639	10.4406	10.446	10.3256	9.746	9.75545	9.79424	9.69644	9.86852	9.88912
			ENSG00000104725	5309.3	5845.11	8111.81	8099.23	7689.59	6436.77	7756.44	5390.21	5265.26	4750.12	7884.66	8270.53	8067.17	6842.64	7035.77	7809.14	8881.4	5998.48	5978.78	6855.84	5939.31	5939.95	5920.6	5214.64	7065.05	6487.66	8881.04	12.4958	12.5839	12.8926	12.8913	12.8415	12.6734	12.8497	12.5095	12.4882	12.3952	12.8654	12.9113	12.8873	12.7308	12.757	12.8562	12.9802	12.6078	12.6048
1267	CNP	2',3'-cyclic nucleotide 3' phosphodiesterase	ENSG00000173786	2502.2	2342.5	1704.6	1731.56	1779.34	1706.66	1811.64	1813.52	1989.18	1918.46	3063.84	3031.88	3386.59	1852.38	1850.33	1997.03	1916.87	1836.98	1982.92	1977.43	1789.04	1678.92	1679.62	2232.74	1710.9	1703.8	1998.65	11.1716	11.1106	10.8239	10.8373	10.8617	10.8246	10.8778	10.8786	10.9614	10.9288	11.3624	11.3528	11.4585	10.8974	10.8966	10.9649	10.9281	10.89	10.9585
10237	SLC35B1	solute carrier family 35 member B1	ENSG00000121073	1999.01	1893.66	1179.19	1176.08	1137.47	1303.11	1186	1402.52	1434.82	1559.51	1836.89	1737.91	1573.16	1386.7	1201.4	1345.87	1280.03	796.146	925.672	1021.93	1178.49	1290.46	1200.89	1648.72	1195.5	1200.71	1226.31	10.7422	10.6922	10.2687	10.266	10.2378	10.3554	10.2738	10.4202	10.4403	10.5149	10.6638	10.6134	10.5226	10.4102	10.2849	10.3838	10.3398	9.94239	10.0654
51259	TMEM216	transmembrane protein 216	ENSG00000187049	9.16978	7.09235	43.5125	39.0578	43.787	36.979	32.0209	6.16493	8.15236	6.13579	4.70094	5.53768	4.57647	49.659	53.5809	85.1449	78.8129	43.8245	49.6308	49.8189	33.0317	43.2958	35.1612	5.53571	27.5824	58.8142	65.3261	4.85144	4.83262	5.08447	5.05911	5.08662	5.04527	5.01305	4.8254	4.84381	4.82507	4.81655	4.81811	4.81489	5.12159	5.14163	5.30508	5.27606	5.0873	5.11972
23129	PLXND1	plexin D1	ENSG00000004399	244.145	259.377	503.657	462.494	518.478	296.636	437.208	471.617	400.63	398.826	535.907	622.066	776.856	475.04	526.284	585.371	637.75	588.892	652.126	514.795	237.615	233.316	255.144	196.518	335.718	424.367	587.108	8.35719	8.39434	8.87084	8.80541	8.89384	8.48182	8.76207	8.81995	8.69695	8.69343	8.91941	9.04065	9.22546	8.82567	8.90505	8.99089	9.06121	8.99599	9.0783
51666	ASB4	ankyrin repeat and SOCS box containing 4	ENSG00000005981	12.6084	11.1451	50.0393	45.2575	43.787	29.744	28.3261	13.3574	8.15236	14.3168	3.52571	3.69179	4.57647	69.3352	61.9157	52.248	38.0476	24.6513	19.6215	26.8255	40.4905	45.7011	43.2753	6.45833	29.9467	73.2915	33.0765	4.76238	4.74969	5.00492	4.981	4.96942	4.88169	4.87243	4.76667	4.72872	4.7738	4.69228	4.68857	4.70015	5.11005	5.06835	5.01854	4.93503	4.84723	4.81326
55596	ZCCHC8	zinc finger CCHC-type containing 8	ENSG00000033030	1103.81	1070.94	716.868	758.838	736.418	817.558	743.869	969.95	914.229	1041.04	776.831	755.893	802.026	796.418	816.811	803.071	703.881	828.101	885.275	841.811	823.661	737.232	828.541	1038.87	800.679	741.964	659.049	9.93954	9.91337	9.57474	9.62066	9.59648	9.68268	9.605	9.82743	9.77668	9.88863	9.64046	9.61777	9.6668	9.6609	9.68198	9.66782	9.55959	9.6934	9.74943
6536	SLC6A9	solute carrier family 6 member 9	ENSG00000196517	59.6035	70.9235	262.163	324.242	305.514	84.4087	203.209	54.4569	58.2312	73.6295	11.7524	13.8442	37.7559	193.951	204.798	104.496	152.19	272.077	315.098	157.121	87.3742	57.7278	109.09	63.6607	114.27	177.347	145.537	6.62384	6.68373	7.37583	7.52977	7.48188	6.75115	7.20961	6.59125	6.61644	6.69829	6.30663	6.30749	6.49107	7.1842	7.2149	6.84827	7.04226	7.40354	7.5008
222389	BEND7	BEN domain containing 7	ENSG00000165626	1180.61	1115.52	1593.64	1615.63	1708.69	1271.76	1468.03	1604.94	1461.6	1544.17	1500.78	1540.4	1655.54	1707.15	1644.34	1738.7	2019.24	1464.47	1513.16	1515	1535.44	1384.26	1546.19	1195.71	1363.36	1674.85	1934.15	10.3529	10.3047	10.6139	10.6263	10.6765	10.4159	10.5412	10.6202	10.5373	10.5859	10.5606	10.5837	10.648	10.6757	10.6419	10.6923	10.8291	10.539	10.5679
51191	HERC5	HECT and RLD domain containing E3 ubiquitin protein ligase 5	ENSG00000138646	56.1649	60.7915	125.098	166.151	144.298	8.03892	13.5473	176.728	144.413	162.598	341.994	338.721	338.659	90.8854	125.022	150.939	140.414	37.4335	23.0841	31.9352	13.852	13.2293	15.3267	59.9702	10.2449	161.965	154.633	6.35818	6.38389	6.7029	6.86759	6.78117	5.98391	6.05986	6.89887	6.7798	6.84928	7.34192	7.34031	7.33533	6.54708	6.70182	6.80691	6.7669	6.23023	6.13269
2838	GPR15	G protein-coupled receptor 15	ENSG00000154165	217.782	211.757	71.7956	84.3153	86.5788	155.151	105.915	180.838	172.364	181.006	237.398	298.112	209.373	79.6418	80.9667	123.847	74.2834	99.5182	94.6448	109.857	198.19	152.738	194.739	169.762	152.097	66.9577	90.9604	7.36566	7.34953	6.81594	6.87134	6.88771	7.1688	6.97746	7.25469	7.22628	7.25526	7.41979	7.57472	7.34137	6.85299	6.86347	7.05047	6.8253	6.94682	6.92715
3936	LCP1	lymphocyte cytosolic protein 1	ENSG00000136167	1561.15	1476.22	3266.7	2989.47	2697.88	2710.72	2012.39	886.723	875.797	1131.03	387.828	391.329	243.697	4641.71	4328.15	8946.02	9106.97	1553.03	1419.67	1300.4	2879.09	2927.28	2890.43	1366.4	2699.93	3868.16	7962.34	10.7789	10.73	11.4594	11.3747	11.2766	11.2813	11.0049	10.3095	10.301	10.505	9.73196	9.73064	9.47016	11.8057	11.7353	12.4827	12.5017	10.7738	10.6967
7009	TMBIM6	transmembrane BAX inhibitor motif containing 6	ENSG00000139644	28302.5	29939.8	22193.5	23385.7	22620	22548.4	21477.4	27859.3	27055.4	27147.8	30690.1	29555.5	27180.8	21826.5	21796.7	21343.3	22339.4	26683.7	25689.1	24190.3	21434.4	21498.8	21540.3	27909.2	22081.7	22852.5	21749.5	14.7167	14.7714	14.4847	14.5341	14.5026	14.4996	14.4539	14.7015	14.6732	14.6765	14.7955	14.7588	14.6777	14.469	14.4677	14.448	14.4908	14.6599	14.6235
23510	KCTD2	potassium channel tetramerization domain containing 2	ENSG00000180901	1372.03	1299.93	812.595	828.894	882.706	994.415	969.247	1011.05	1080.77	1131.03	1355.05	1263.51	1369.51	878.871	827.527	951.107	788.129	804.363	918.747	853.308	949.395	1035.49	959.269	1182.8	868.453	819.779	778.952	10.2349	10.1868	9.78339	9.79885	9.85182	9.95257	9.93073	9.96674	10.0241	10.0638	10.2236	10.1616	10.2332	9.84811	9.79857	9.91464	9.75791	9.77464	9.88551
387893	KMT5A	lysine methyltransferase 5A	ENSG00000183955	2082.69	1824.76	1271.65	1159.96	1272.81	1350.54	1332.56	1887.5	1914.64	1860.17	1434.96	1449.95	1606.34	1401.7	1290.7	1182.35	1107.91	1086.48	1400.05	1286.35	1399.05	1458.83	1314.49	1812.02	1313.71	1184.43	1062.58	10.8169	10.6949	10.3729	10.2931	10.3736	10.4251	10.4136	10.726	10.7389	10.7126	10.4785	10.4878	10.5791	10.4579	10.3858	10.31	10.2546	10.2381	10.4568
10157	AASS	aminoadipate-semialdehyde synthase	ENSG00000008311	116.915	169.203	71.7956	56.4169	59.7095	151.936	177.346	169.536	142.084	168.734	239.748	236.274	310.056	74.0201	67.8692	89.9826	93.3072	110.474	125.808	129.018	105.488	85.389	100.074	141.161	136.336	59.719	100.056	6.91339	7.10742	6.70626	6.61228	6.63983	7.04872	7.13253	7.10842	7.01118	7.10577	7.31668	7.31063	7.48941	6.71545	6.68756	6.79438	6.80944	6.88598	6.94914
79815	NIPAL2	NIPA like domain containing 2	ENSG00000104361	229.244	237.087	414.456	468.694	488.623	358.536	384.25	407.913	370.35	370.193	129.276	131.058	112.124	397.272	428.647	394.763	435.736	424.55	356.649	493.079	338.841	366.812	320.057	268.482	444.471	509.421	466.379	8.15944	8.17941	8.56737	8.66332	8.6939	8.46089	8.5109	8.55563	8.48411	8.48398	7.84032	7.8397	7.7719	8.53615	8.59236	8.53136	8.60586	8.58608	8.45687
25953	PNKD	PNKD metallo-beta-lactamase domain containing	ENSG00000127838	2317.66	2233.08	3210.13	3207.08	3221.33	2237.23	2642.95	1855.65	2077.69	2227.29	2198.87	2154.16	2245.9	2883.03	3136.27	2784.62	3030.22	2255.14	2289.94	2331.27	2102.31	2144.35	2169.17	2035.3	2141.97	2726.26	2913.21	11.207	11.1734	11.5083	11.5079	11.5117	11.175	11.3268	11.0092	11.109	11.1711	11.1596	11.1411	11.1786	11.4075	11.4862	11.3752	11.4541	11.1822	11.1961
2539	G6PD	glucose-6-phosphate dehydrogenase	ENSG00000160211	2158.34	2263.47	1220.52	1255.43	1295.7	1344.11	1636.76	2240.95	2342.06	2214	2263.5	2242.76	2772.2	907.917	860.867	1238.47	1493.82	1578.6	1655.13	1351.5	782.105	742.042	784.364	1982.71	1308.2	753.726	1304.04	10.8694	10.9144	10.3564	10.3801	10.408	10.4398	10.6149	10.9049	10.9463	10.8935	10.914	10.9059	11.1076	10.1081	10.0664	10.3688	10.5332	10.5825	10.625
9043	SPAG9	sperm associated antigen 9	ENSG00000008294	5998.18	5905.9	5042.01	4944.23	4882.25	5328.2	5229.25	6276.93	6033.91	6180.79	5590.6	5387.24	5256.08	5160.79	4812.76	5420.24	5176.29	4639.92	4545.26	4860.53	5146.55	4922.49	4973.95	6285.8	5435.32	4917.77	5072.28	12.4877	12.473	12.3246	12.3063	12.2947	12.3761	12.3585	12.531	12.4933	12.5162	12.4211	12.3864	12.3633	12.3462	12.2815	12.3921	12.349	12.2478	12.2289
285613	RELL2	RELT like 2	ENSG00000164620	55.0187	41.5409	117.484	117.174	133.351	82.8009	77.589	62.6768	94.3345	65.4484	56.4113	76.6046	90.3853	138.67	163.124	147.068	152.19	109.561	107.341	111.134	55.408	73.3624	81.1411	57.2024	93.7803	133.011	131.479	6.36639	6.28538	6.66048	6.66164	6.72311	6.50766	6.48418	6.40667	6.56198	6.42134	6.37448	6.47773	6.54412	6.74355	6.82724	6.77393	6.79277	6.62856	6.61841
9945	GFPT2	glutamine-fructose-6-phosphate transaminase 2	ENSG00000131459	25.2169	37.4881	70.7078	99.1945	122.405	88.4282	109.61	71.9242	62.8897	73.6295	313.788	335.03	369.55	74.957	91.6829	106.431	73.3775	64.8238	66.9439	40.877	44.7526	64.9437	50.4878	26.7559	104.813	58.8142	70.2876	6.08763	6.17001	6.37086	6.51406	6.6146	6.46156	6.55855	6.37704	6.32855	6.38612	7.18858	7.2412	7.30844	6.39275	6.47713	6.54592	6.38417	6.33712	6.35091
51400	PPME1	protein phosphatase methylesterase 1	ENSG00000214517	3117.72	2672.8	1621.93	1604.47	1586.28	2955.91	2219.29	1647.06	1890.18	1986.97	2545.56	2409.81	2239.04	1748.37	1808.65	2110.24	1654.16	2057.93	2383.43	2088.56	3045.31	3266.43	2728.15	2702.35	2366.57	1601.56	1722.46	11.419	11.2741	10.8242	10.814	10.8048	11.3689	11.1027	10.8375	10.9585	11.0029	11.2286	11.1781	11.1108	10.8895	10.9195	11.057	10.841	11.0344	11.1679
			ENSG00000006114	1213.85	1089.18	808.244	783.017	828.967	849.714	814.069	911.383	889.772	958.206	1407.93	1444.41	1514.81	787.986	846.578	1028.51	883.248	805.276	759.467	841.811	830.055	812.999	772.644	1140.36	808.56	759.155	854.201	10.0891	9.99399	9.7407	9.71374	9.76153	9.78192	9.74683	9.84094	9.82076	9.88347	10.222	10.246	10.2888	9.71954	9.7792	9.94429	9.81446	9.7374	9.68982
80835	TAS1R1	taste 1 receptor member 1	ENSG00000173662	17.1933	26.343	87.0249	108.494	76.6272	18.4895	22.1683	29.7972	45.4203	23.5205	56.4113	44.3014	42.3323	110.562	159.552	109.334	129.543	40.1725	76.1775	39.5996	19.1797	43.2958	52.291	16.6071	28.3705	130.296	121.556	5.58012	5.64379	5.99149	6.09444	5.94151	5.5813	5.61837	5.66802	5.76964	5.62385	5.83355	5.76141	5.75068	6.09876	6.28105	6.0931	6.17648	5.73533	5.9382
290	ANPEP	alanyl aminopeptidase, membrane	ENSG00000166825	687.733	727.472	413.368	382.519	379.156	124.603	156.41	1182.64	1319.52	1269.09	5333.22	5252.49	5429.98	371.974	445.317	371.541	287.169	515.851	582.873	464.976	4.26216	4.81065	4.50784	640.297	126.879	323.026	320.015	9.24432	9.29536	8.81072	8.74571	8.74096	7.97462	8.12715	9.74922	9.85437	9.81759	11.309	11.2939	11.3289	8.72539	8.87168	8.72468	8.52607	8.9943	9.0988
58504	ARHGAP22	Rho GTPase activating protein 22	ENSG00000128805	445.88	375.894	638.545	662.743	612.023	523.334	570.218	457.233	553.196	557.334	882.602	852.803	840.926	645.567	665.594	654.067	633.221	402.638	488.229	470.086	757.598	743.245	707.731	347.827	494.908	545.615	611.088	8.98357	8.85863	9.2625	9.29349	9.22837	9.10442	9.17205	9.00183	9.1482	9.15395	9.53277	9.50432	9.49144	9.27156	9.29607	9.28217	9.25592	8.90731	9.05178
57171	DOLPP1	dolichyldiphosphatase 1	ENSG00000167130	1189.78	1175.3	735.361	677.003	737.413	979.945	884.268	944.262	1144.82	1102.4	1063.59	1017.09	964.491	699.911	766.802	678.256	586.114	717.627	715.607	694.909	762.926	822.62	690.601	1071.16	838.506	676.816	530.051	10.0081	9.99763	9.59732	9.52924	9.59947	9.83876	9.75048	9.80652	9.97391	9.94098	9.9092	9.87079	9.82454	9.5569	9.63172	9.53163	9.41586	9.57715	9.57529
6253	RTN2	reticulon 2	ENSG00000125744	136.4	154.005	268.689	301.303	278.644	155.955	204.441	227.075	302.802	281.224	168.059	172.591	234.544	232.367	261.951	221.57	253.651	209.08	227.378	220.991	151.307	176.791	155.971	95.9523	152.886	213.541	203.421	7.45423	7.51672	7.85251	7.93341	7.87736	7.52203	7.67921	7.74398	7.93278	7.8834	7.56566	7.57946	7.7641	7.75877	7.8352	7.72872	7.81543	7.69288	7.74453
1371	CPOX	coproporphyrinogen oxidase	ENSG00000080819	1428.19	1401.24	907.235	945.448	924.503	1237.99	1080.09	1064.48	1139	1053.31	1806.34	1671.46	1442.73	903.232	928.736	1084.63	973.838	956.836	1037.63	951.668	1249.88	1156.96	1118.85	1661.64	1339.72	1061.37	1125.43	10.3597	10.3428	9.96779	10.0012	9.98324	10.2332	10.1148	10.1023	10.1605	10.0933	10.5738	10.5029	10.3688	9.96376	9.98747	10.1183	10.0266	10.0118	10.0806
1019	CDK4	cyclin dependent kinase 4	ENSG00000135446	4637.61	4505.67	2979.52	2886.56	2843.17	3410.11	3379.43	3912.68	4556.01	4196.88	3099.1	2778.99	2759.61	3142.57	3261.29	2969.43	2810.09	3160.84	3500.7	3072.16	3362.84	3502.15	3095.99	3815.03	3237.39	2955.19	2684.16	12.0113	11.9837	11.5972	11.5682	11.5547	11.721	11.7126	11.8495	11.9942	11.9159	11.633	11.534	11.5279	11.6457	11.6798	11.594	11.544	11.6511	11.7453
652995	UCA1	urothelial cancer associated 1	ENSG00000214049	694.611	577.52	327.431	318.042	344.325	340.046	358.387	292.834	354.045	386.555	24.6799	30.4572	16.0176	544.375	525.093	674.386	635.939	744.104	916.438	776.664	670.224	720.394	648.228	577.559	356.996	416.223	539.974	9.10998	8.95673	8.52102	8.49775	8.55676	8.54695	8.58659	8.44232	8.57754	8.64194	7.43179	7.44315	7.36737	8.9089	8.87885	9.08611	9.03712	9.17044	9.35103
283422	LINC01559	long intergenic non-protein coding RNA 1559	ENSG00000180861	9.16978	13.1715	39.1612	64.4764	54.7337	6.43114	9.85257	30.8247	25.6217	31.7016	11.7524	26.7655	33.1794	83.3897	115.497	42.5724	76.0952	114.126	90.028	99.6378	44.7526	52.9171	56.7988	5.53571	12.6091	77.8157	77.7298	5.24044	5.26876	5.45072	5.60034	5.5437	5.20841	5.2479	5.39636	5.36228	5.40219	5.26134	5.3676	5.41274	5.69376	5.83114	5.47172	5.65833	5.8306	5.722
1407	CRY1	cryptochrome circadian regulator 1	ENSG00000008405	1386.93	1269.53	1002.96	1035.34	1006.11	1182.53	1023.44	1236.07	1288.07	1246.59	738.048	720.821	673.885	1122.48	1107.34	1277.17	1244.7	899.316	929.135	903.127	1192.34	1284.44	1277.52	1418.06	1115.91	1101.18	1195.72	10.3024	10.2239	10.0196	10.0464	10.0222	10.1616	10.0369	10.2003	10.2365	10.2078	9.76746	9.74748	9.69564	10.1162	10.1044	10.2293	10.2066	9.92767	9.95531
10809	STARD10	StAR related lipid transfer domain containing 10	ENSG00000214530	234.976	225.942	387.261	376.319	375.175	296.636	274.64	233.24	308.625	313.948	485.372	408.865	422.179	401.957	395.308	401.535	394.97	333.249	405.126	325.739	279.171	260.978	244.325	218.661	302.619	372.791	386.168	8.14134	8.11574	8.48179	8.46194	8.45883	8.2927	8.24218	8.13574	8.32052	8.33214	8.65182	8.52251	8.54562	8.50976	8.4966	8.50888	8.49686	8.37385	8.51484
23208	SYT11	synaptotagmin 11	ENSG00000132718	34.3867	70.9235	121.835	146.312	149.274	27.3323	30.7893	29.7972	25.6217	33.7468	56.4113	53.5309	61.7823	81.5158	82.1574	56.1182	82.4365	94.9532	75.0233	67.7026	8.52431	10.824	7.21255	47.9762	32.3109	62.4335	91.7873	5.69482	5.90508	6.13424	6.23584	6.23937	5.64224	5.67238	5.66288	5.63649	5.68921	5.82697	5.81045	5.85642	5.9587	5.95974	5.82527	5.96344	6.02224	5.92508
84952	CGNL1	cingulin like 1	ENSG00000128849	754.214	781.171	1172.66	1239.31	1159.36	1157.6	1415.08	1297.72	1385.9	1430.66	2887.55	2697.77	3182.93	931.341	984.698	762.433	827.082	1354.91	1663.21	1604.42	873.742	869.524	842.966	737.172	1182.1	829.732	811.201	9.83625	9.86378	10.205	10.2535	10.1951	10.1937	10.371	10.294	10.3524	10.3811	11.043	10.9773	11.1394	10.0081	10.0554	9.84401	9.90972	10.3325	10.5178
2108	ETFA	electron transfer flavoprotein subunit alpha	ENSG00000140374	3134.92	3192.57	2310.51	2341.61	2356.54	2717.96	2376.93	3382.49	3235.32	3271.4	2565.54	2396.89	2144.08	2432.36	2282.55	2228.28	2261.11	2051.54	1992.16	2038.74	2392.13	2318.73	2320.64	2961.61	2493.45	2398.71	2274.01	11.495	11.5123	11.2138	11.2257	11.2316	11.3621	11.2394	11.5669	11.5247	11.5353	11.3089	11.2469	11.1467	11.2603	11.2028	11.1811	11.1942	11.1073	11.0816
79616	CCNJL	cyclin J like	ENSG00000135083	220.075	271.536	145.767	132.673	130.366	72.3503	77.589	183.921	207.303	200.436	662.833	660.83	584.644	104.94	122.641	140.296	130.449	91.3011	83.1027	97.0829	47.9492	76.9703	55.8972	237.113	63.0456	106.77	119.075	7.48975	7.63309	7.24024	7.18645	7.17875	6.89835	6.93748	7.37686	7.45104	7.43056	8.329	8.33089	8.22292	7.06719	7.14779	7.21867	7.17864	7.00116	6.96433
9920	KBTBD11	kelch repeat and BTB domain containing 11	ENSG00000176595	457.343	485.319	1037.77	951.027	962.319	823.99	1158.91	972.005	869.974	871.282	447.765	428.247	442.773	1163.71	1133.53	2016.39	2330.87	2354.66	2277.25	1848.41	1464.05	1451.61	1640.85	614.464	997.697	1342.77	2513.81	9.40167	9.44274	10.0496	9.97435	9.9849	9.85427	10.1454	9.99346	9.90034	9.90125	9.38703	9.35167	9.37863	10.1492	10.1261	10.6527	10.7918	10.8016	10.7684
29842	TFCP2L1	transcription factor CP2 like 1	ENSG00000115112	87.1129	84.095	38.0734	25.4186	35.8257	40.1946	33.2524	58.5669	48.9142	81.8105	5.87618	11.0754	4.57647	27.1719	36.9113	244.791	215.603	31.9554	32.3177	31.9352	51.1459	55.3224	43.2753	97.7976	46.4961	50.6707	210.863	5.96892	5.95545	5.69228	5.59486	5.67623	5.70385	5.66154	5.81875	5.76161	5.94394	5.45118	5.48651	5.43857	5.61423	5.68559	6.53298	6.45265	5.64834	5.65417
91851	CHRDL1	chordin like 1	ENSG00000101938	170.787	190.48	60.9174	92.3749	77.6224	110.937	96.0626	80.1441	66.3835	91.0142	4782.03	4364.62	4097.08	52.4699	63.1064	122.88	128.637	173.472	148.892	172.45	274.909	268.194	210.967	149.464	81.9593	57.9094	126.518	7.54362	7.62417	6.91853	7.11672	7.0357	7.24007	7.16725	7.05503	6.96552	7.12684	10.9323	10.784	10.6897	6.83684	6.94291	7.31179	7.34091	7.5534	7.44586
			ENSG00000253968	13.7547	12.1583	52.215	45.2575	46.7725	24.9207	25.863	13.3574	34.9387	29.6563	22.3295	15.6901	14.8735	63.7135	59.5344	42.5724	64.3186	45.6506	57.7102	51.0963	30.9006	33.6745	40.5706	6.45833	22.066	47.9562	53.7493	4.98369	4.96991	5.22798	5.19076	5.19774	5.05988	5.06856	4.97911	5.12641	5.09262	5.04455	4.99502	4.99183	5.29123	5.26669	5.17319	5.29473	5.19163	5.25735
93611	FBXO44	F-box protein 44	ENSG00000132879	136.4	174.269	47.8637	61.9966	50.7531	13.6662	18.4736	121.244	126.944	100.218	116.348	142.134	147.591	62.7765	46.4368	35.7995	28.9887	56.6067	61.1728	43.4318	5.32769	2.40532	0.901568	122.708	12.6091	29.8595	34.7303	6.24504	6.38265	5.82202	5.90497	5.83914	5.57426	5.62507	6.18698	6.2078	6.09648	6.16447	6.27087	6.28698	5.90899	5.81388	5.74357	5.69527	5.87369	5.89978
153562	MARVELD2	MARVEL domain containing 2	ENSG00000152939	61.896	67.8839	130.537	137.632	148.279	153.543	134.241	43.1545	62.8897	55.2221	132.802	115.368	136.15	137.734	108.353	109.334	106.896	120.517	118.883	134.128	102.292	99.8209	86.5506	71.9643	161.554	104.961	92.6142	6.52225	6.55196	6.82977	6.85932	6.89584	6.91605	6.84303	6.41372	6.52778	6.48383	6.83792	6.77031	6.85063	6.85775	6.74092	6.74516	6.73485	6.79124	6.784
7867	MAPKAPK3	MAPK activated protein kinase 3	ENSG00000114738	2705.08	2763.99	1892.79	1874.78	1764.42	1978.38	2126.92	2615.99	2588.96	2284.56	4594	4382.15	4265.27	1688.41	1803.89	2071.54	2335.4	2127.32	2302.64	2211.19	2419.84	2413.74	2308.92	2348.99	2004.85	1644.99	2217.78	11.3287	11.3488	11.0056	10.9966	10.9439	11.0444	11.1094	11.2978	11.2881	11.1738	11.8365	11.7904	11.7635	10.9056	10.9635	11.0856	11.1937	11.1094	11.1809
9770	RASSF2	Ras association domain family member 2	ENSG00000101265	481.413	528.886	308.938	282.704	308.499	253.226	298.04	340.099	272.522	304.744	915.509	942.329	924.447	311.072	346.49	668.581	635.033	564.241	517.084	571.001	290.892	275.409	237.112	482.53	230.116	284.118	559.82	8.81344	8.88785	8.48725	8.42271	8.48568	8.35074	8.46359	8.55436	8.40298	8.47739	9.34821	9.37582	9.35705	8.49108	8.56825	9.07946	9.03697	8.94018	8.86945
5211	PFKL	phosphofructokinase, liver type	ENSG00000141959	3320.61	3303.01	4879.92	4717.32	4522	4126.38	4678.74	3494.49	3814.14	3879.86	3954.67	3964.98	4367.1	4495.55	4727.03	5045.8	5352.94	5098.25	5277.02	4322.75	3762.42	4129.94	4185.08	3210.71	4192.53	4354.06	5048.3	11.83	11.8251	12.185	12.1532	12.1133	12.028	12.1453	11.8759	11.9556	11.9712	11.9888	11.9912	12.0807	12.1078	12.1549	12.2167	12.2731	12.2266	12.2593
7083	TK1	thymidine kinase 1	ENSG00000167900	7336.97	7419.61	6124.38	5856.2	5663.45	6914.28	6894.34	5826.89	6425.23	6015.12	5611.75	5309.71	5498.63	6048.09	6273.73	5614.72	5493.35	5775.71	5888.75	5787.93	6474.21	7149.82	6312.78	7425.23	6795.53	5949.28	5477.47	12.7553	12.7661	12.5842	12.5423	12.5113	12.6988	12.6959	12.5377	12.6293	12.5674	12.5028	12.4517	12.4839	12.5725	12.6068	12.5032	12.483	12.5295	12.5476
23180	RFTN1	raftlin, lipid raft linker 1	ENSG00000131378	726.705	609.942	946.396	1011.16	975.256	732.346	730.322	718.215	824.553	792.54	1377.38	1396.42	1432.43	897.61	954.931	796.298	741.928	548.72	630.196	530.124	691.535	687.922	629.295	627.381	705.323	840.59	663.184	9.5638	9.42299	9.78526	9.84355	9.81133	9.56976	9.56795	9.55407	9.66825	9.63522	10.1178	10.1314	10.1538	9.74017	9.7928	9.63915	9.58055	9.34012	9.44926
1515	CTSV	cathepsin V	ENSG00000136943	535.286	543.071	343.748	350.281	364.228	336.831	310.356	381.198	356.375	339.514	406.632	395.944	402.729	342.928	335.774	245.759	258.18	401.725	448.986	422.822	299.416	275.409	267.766	472.381	319.168	327.55	267.093	8.78243	8.79468	8.45	8.46323	8.49136	8.43534	8.37908	8.52439	8.47567	8.44117	8.57162	8.55244	8.56455	8.4482	8.43354	8.22316	8.25453	8.5632	8.646
5581	PRKCE	protein kinase C epsilon	ENSG00000171132	618.96	632.232	411.193	420.337	433.889	305.479	318.977	422.298	358.704	403.94	236.222	203.048	278.021	460.986	463.177	642.457	676.704	561.502	584.027	531.401	568.998	613.357	549.957	671.666	302.619	486.8	747.529	9.07951	9.09738	8.7614	8.77699	8.80135	8.5479	8.58098	8.7811	8.66253	8.74811	8.38423	8.28778	8.48792	8.84727	8.85087	9.11075	9.15399	9.00167	9.03247
231	AKR1B1	aldo-keto reductase family 1 member B	ENSG00000085662	45957.8	46667.6	64574.7	74186.3	65440.7	44066.2	49420.5	49884.6	56713.7	57558.8	33068.8	30449.9	29368.3	65744.8	65725.9	47007.7	49403.9	62346.8	70329.1	57305.8	37349.3	37972.8	37066.2	42001.3	41702.3	57735.6	47784.8	15.5223	15.5368	15.8503	15.9875	15.8634	15.4826	15.5913	15.6002	15.7236	15.738	15.2173	15.1429	15.1107	15.8679	15.8676	15.5437	15.591	15.8159	15.9345
284611	FAM102B	family with sequence similarity 102 member B	ENSG00000162636	295.725	342.459	184.928	191.569	185.1	224.286	169.957	279.477	303.967	305.767	470.094	445.783	443.918	153.662	157.171	224.473	205.638	228.253	162.743	199.276	159.831	150.333	178.511	382.887	245.09	172.823	223.266	8.03625	8.14016	7.73747	7.75572	7.73744	7.85412	7.69018	7.99818	8.05512	8.05992	8.37601	8.33745	8.33202	7.63139	7.64659	7.85486	7.80018	7.86538	7.66531
9709	HERPUD1	homocysteine inducible ER protein with ubiquitin like domain 1	ENSG00000051108	1610.44	1568.42	2247.42	2303.79	2251.05	2088.51	1950.81	1606.99	1898.34	1780.4	1185.81	1196.14	1146.41	2345.22	2339.7	2345.35	2375.26	2239.62	2482.69	2038.74	1784.78	1721.01	1993.37	1505.71	2159.31	2157.12	2134.26	10.7471	10.7238	11.0467	11.07	11.0483	10.9796	10.9176	10.7451	10.8931	10.8356	10.4863	10.4926	10.4583	11.0862	11.0838	11.0862	11.0981	11.0437	11.139
64420	SUSD1	sushi domain containing 1	ENSG00000106868	466.512	468.095	610.262	651.584	651.829	601.311	636.723	546.624	625.403	571.651	1316.26	1268.13	1263.11	1003.49	962.075	742.115	711.128	1001.57	1037.63	1018.09	967.509	920.036	944.844	425.327	620.211	866.831	673.107	9.19395	9.19539	9.39887	9.44999	9.4511	9.38626	9.43291	9.3127	9.41849	9.34736	10.0536	10.0209	10.0165	9.81294	9.77574	9.55667	9.52157	9.81133	9.84159
7456	WIPF1	WAS/WASL interacting protein family member 1	ENSG00000115935	937.61	955.44	1360.85	1305.03	1298.68	887.497	965.552	814.799	900.254	940.821	941.364	870.339	985.085	1326.74	1237.12	1127.2	1113.35	1194.22	1207.3	1129.23	932.346	874.335	938.533	972.44	1054.44	1293.91	1168.43	9.94244	9.95815	10.2658	10.2292	10.2242	9.89598	9.96723	9.82591	9.90849	9.94517	9.94583	9.87997	9.98408	10.2434	10.181	10.0997	10.089	10.1502	10.1595
1292	COL6A2	collagen type VI alpha 2 chain	ENSG00000142173	1099.23	1054.73	1867.77	1729.7	1645	883.478	1011.12	1253.54	1607.18	1392.82	12510.4	12208.7	12345	1446.67	1741.98	1778.37	1699.46	1285.52	1454.3	1219.92	466.706	463.025	433.654	1149.58	899.188	1403.4	1584.36	10.3161	10.2804	10.7892	10.7185	10.6723	10.1312	10.2457	10.4293	10.6511	10.5223	12.7362	12.71	12.7217	10.5561	10.7247	10.7439	10.7021	10.4512	10.561
4548	MTR	5-methyltetrahydrofolate-homocysteine methyltransferase	ENSG00000116984	1812.18	1745.73	2372.52	2367.65	2498.84	2210.7	2458.22	2378.64	2189.49	2314.22	1984.97	1892.96	2194.42	2435.17	2434.95	2171.19	2263.83	2309.92	2389.2	2640.4	2558.36	2518.37	2516.28	1853.54	2338.99	2347.14	2269.05	10.9465	10.9137	11.1877	11.1859	11.2353	11.1235	11.2202	11.1901	11.1148	11.165	11.0269	10.9847	11.1168	11.2116	11.2115	11.1072	11.145	11.1634	11.1941
55824	PAG1	phosphoprotein membrane anchor with glycosphingolipid microdomains 1	ENSG00000076641	381.692	350.565	699.463	774.337	767.267	471.885	609.628	684.308	639.378	584.945	1112.95	1037.39	1232.21	596.845	637.018	395.73	422.147	600.761	676.364	706.406	599.898	589.304	583.315	491.756	608.39	745.583	472.167	8.91282	8.85169	9.37846	9.46427	9.45562	9.06644	9.26685	9.36052	9.30511	9.23381	9.77771	9.71635	9.86975	9.24979	9.30212	8.93714	8.98377	9.255	9.35082
55163	PNPO	pyridoxamine 5'-phosphate oxidase	ENSG00000108439	578.842	544.084	367.68	363.92	372.189	389.084	337.451	453.123	457.697	407.007	512.403	533.463	482.818	421.633	419.122	431.53	462.913	286.686	328.948	332.126	409.167	392.068	372.348	532.351	400.34	359.219	443.225	8.95493	8.90733	8.61316	8.60466	8.62166	8.65347	8.55361	8.76683	8.77423	8.68669	8.86039	8.89235	8.81486	8.71283	8.70837	8.73015	8.78323	8.44319	8.53584
			ENSG00000179294	34.3867	24.3166	81.5859	83.6954	70.6563	39.3907	54.1892	33.9071	47.7496	50.109	364.323	314.725	319.209	74.957	70.2505	59.0209	60.695	62.9978	54.2476	72.8122	33.0317	40.8905	32.4565	32.2917	47.2842	89.5785	47.9609	5.93514	5.85827	6.21531	6.22807	6.15744	5.96332	6.06389	5.92929	6.02375	6.03703	7.09328	6.99225	6.99702	6.18086	6.15531	6.09094	6.10052	6.11402	6.06365
9020	MAP3K14	mitogen-activated protein kinase kinase kinase 14	ENSG00000006062	2551.49	2292.85	1550.13	1488.54	1448.95	1791.88	1863.37	1749.81	2041.58	2035.04	3066.19	3017.11	3398.03	1624.69	1608.62	1931.24	1671.38	1423.38	1516.62	1522.67	1887.07	2036.11	1815.76	2193.99	1537.52	1434.16	1572.79	11.1566	11.0572	10.705	10.669	10.6462	10.8328	10.8679	10.8117	10.9505	10.9476	11.331	11.316	11.4303	10.746	10.7375	10.9002	10.7709	10.6307	10.686
80320	SP6	Sp6 transcription factor	ENSG00000189120	46.9951	39.5145	19.5806	14.2592	10.9467	28.1362	25.863	41.0996	58.2312	48.0637	109.297	107.985	121.276	15.9284	19.051	29.9942	28.0828	25.5643	21.9299	26.8255	25.5729	27.6612	15.3267	65.5059	29.9467	12.6677	29.7689	5.23904	5.19421	5.06049	5.01366	4.99379	5.11905	5.10572	5.20402	5.3025	5.24598	5.54496	5.54455	5.59419	5.03152	5.05775	5.13243	5.11917	5.1017	5.07793
7264	GFUS	GDP-L-fucose synthase	ENSG00000104522	2827.73	2583.64	3830.18	3832.63	3683.08	3812.06	3381.9	2257.39	2609.92	2579.08	2874.63	2845.44	2744.74	3909.95	4106.68	3393.22	3242.2	2519	2728.54	2702.99	3060.23	3295.29	2962.55	2465.24	3584.93	3422.99	3022.37	11.5116	11.43	11.7932	11.7941	11.7563	11.7889	11.6763	11.3101	11.4392	11.4284	11.5266	11.5172	11.4846	11.8128	11.8593	11.6795	11.6371	11.4072	11.4792
114991	ZNF618	zinc finger protein 618	ENSG00000157657	1784.67	1719.39	1252.07	1070.06	1177.27	1354.56	1752.53	2120.74	2004.32	1934.82	833.242	825.114	993.094	1166.52	1194.26	1285.88	1279.12	1812.33	1956.38	1866.29	1260.53	1449.21	1346.04	1841.55	1480.78	1187.14	1301.56	10.6749	10.6411	10.3597	10.2246	10.3066	10.428	10.6582	10.8346	10.7818	10.7493	10.0214	10.0122	10.1637	10.2986	10.3191	10.3827	10.378	10.6893	10.7593
397	ARHGDIB	Rho GDP dissociation inhibitor beta	ENSG00000111348	375.961	338.406	719.043	778.677	772.243	254.03	166.262	256.872	274.851	258.726	143.379	107.985	81.2323	1243.35	1226.41	1278.14	896.836	268.425	247	246.54	342.038	340.353	304.73	321.071	219.083	1060.47	774.817	8.60122	8.52303	9.12563	9.1986	9.18836	8.31947	8.06313	8.3295	8.37676	8.3343	7.98003	7.82671	7.71369	9.62114	9.60588	9.64679	9.32156	8.35821	8.30482
9123	SLC16A3	solute carrier family 16 member 3	ENSG00000141526	13875	13396.4	9429.15	9795.46	8837.01	10054.3	10883.4	10096.1	12937.8	10858.3	15008.9	14504.1	14549.7	8598.51	9039.7	8502.88	8215.57	8455.4	8325.28	7725.76	7796.55	9033.19	9041.83	13747	10159	8386.9	7692.77	13.6083	13.5741	13.2381	13.2739	13.1776	13.2985	13.3737	13.3024	13.5401	13.3715	13.6855	13.6519	13.6549	13.1522	13.1987	13.1419	13.1101	13.1367	13.1224
2308	FOXO1	forkhead box O1	ENSG00000150907	189.127	149.952	333.958	350.901	366.218	187.307	158.873	175.701	172.364	224.979	196.264	158.747	145.303	355.109	336.964	341.547	260.898	157.038	154.663	122.631	249.336	227.303	213.672	181.756	203.322	451.512	296.862	7.7132	7.58149	8.08382	8.12308	8.15117	7.70591	7.61502	7.66977	7.65976	7.81868	7.73524	7.61168	7.56625	8.12918	8.08946	8.10079	7.91476	7.6056	7.59969
3569	IL6	interleukin 6	ENSG00000136244	260.192	184.401	685.321	724.74	683.674	340.046	602.239	477.782	528.739	557.334	488.898	451.321	876.394	709.281	698.933	222.538	336.087	178.037	237.766	251.649	466.706	377.636	406.607	188.214	280.553	545.615	315.881	8.36972	8.15555	9.09678	9.14714	9.09535	8.55072	8.98896	8.80517	8.88442	8.92712	8.82273	8.7613	9.30741	9.12671	9.11265	8.26769	8.54277	8.13301	8.31193
51296	SLC15A3	solute carrier family 15 member 3	ENSG00000110446	5.73111	14.1847	51.1271	42.7776	51.7483	4.82335	6.15786	15.4123	17.4693	23.5205	62.2875	82.1423	75.5117	47.7851	53.5809	62.8911	77.907	17.3472	12.6962	6.38704	2.13108	2.40532	5.40941	11.0714	2.36421	30.7643	89.3066	4.71001	4.7756	5.02157	4.97517	5.02611	4.69536	4.71509	4.7852	4.80192	4.84501	5.08265	5.18794	5.15142	5.00337	5.03452	5.08878	5.1675	4.79888	4.76574
26233	FBXL6	F-box and leucine rich repeat protein 6	ENSG00000182325	865.398	711.261	1249.9	1234.97	1203.15	1108.57	1278.37	678.143	783.791	809.924	837.943	853.726	990.806	1196.5	1276.42	1214.28	1092.51	755.06	750.233	813.708	934.478	1164.18	1144.99	749.166	1113.54	1197.09	1208.12	9.83841	9.67813	10.1546	10.1448	10.121	10.0494	10.1743	9.64028	9.75697	9.78345	9.81176	9.82679	9.95235	10.1162	10.173	10.1292	10.0366	9.7259	9.72148
3489	IGFBP6	insulin like growth factor binding protein 6	ENSG00000167779	905.515	927.071	530.852	517.051	490.613	426.867	605.933	879.531	1051.65	916.278	1380.9	1477.64	1584.6	451.616	525.093	544.734	682.139	609.891	624.425	633.594	468.837	499.105	445.375	816.518	453.928	481.371	668.972	9.65079	9.67157	9.21275	9.19043	9.15182	9.04614	9.317	9.62604	9.78158	9.66138	10.0278	10.092	10.1561	9.08901	9.20472	9.2324	9.41255	9.32171	9.34092
439990	LINC00857	long intergenic non-protein coding RNA 857	ENSG00000237523	35.5329	52.686	7.61468	14.8792	12.9371	23.3129	13.5473	13.3574	18.634	15.3395	21.1542	16.613	19.45	14.9914	22.6231	25.1564	23.5533	14.6082	10.3878	19.1611	17.0486	8.41863	16.2282	49.8214	22.066	16.287	22.3266	4.41497	4.51506	4.22557	4.27765	4.2648	4.33811	4.27025	4.26802	4.30575	4.28234	4.32293	4.29121	4.31135	4.27956	4.33275	4.35012	4.33953	4.27669	4.2469
115701	ALPK2	alpha kinase 2	ENSG00000198796	1844.27	1634.28	3236.24	2895.86	2914.82	2658.47	3333.86	1895.72	1756.25	1975.72	1184.64	1277.36	1653.25	4151.68	3782.81	3881.83	4474.22	3016.59	3421.06	3461.77	3459.8	3322.95	3540.46	1596.13	2472.18	3342.46	3985.72	11.053	10.9491	11.5613	11.4577	11.4637	11.3788	11.5892	11.0766	11.0109	11.1127	10.6853	10.7443	10.9592	11.7993	11.7093	11.7344	11.8721	11.4956	11.6137
3460	IFNGR2	interferon gamma receptor 2	ENSG00000159128	741.606	759.894	1075.85	1035.34	1011.08	752.443	791.901	673.005	633.555	663.688	910.808	811.27	808.891	1292.07	1208.55	1064.31	1232.02	965.053	1094.19	983.603	901.446	819.012	861.899	655.982	766.004	1123.8	1177.52	9.65583	9.67537	9.96902	9.9363	9.91532	9.66688	9.70954	9.57748	9.53037	9.56638	9.82605	9.72907	9.7269	10.1314	10.0711	9.95982	10.0889	9.87535	9.98365
54913	RPP25	ribonuclease P and MRP subunit p25	ENSG00000178718	112.33	127.662	215.387	254.186	221.92	146.308	184.736	166.453	207.303	183.051	109.297	127.367	101.826	213.628	252.426	187.706	213.791	157.038	156.972	201.83	215.239	209.263	163.184	95.9523	167.071	213.541	157.94	7.21284	7.27296	7.56422	7.67281	7.5832	7.342	7.4722	7.41308	7.54054	7.46719	7.20061	7.27106	7.16845	7.55988	7.66382	7.48193	7.5605	7.38068	7.38104
285220	EPHA6	EPH receptor A6	ENSG00000080224	49.2875	43.5673	105.518	104.154	130.366	97.271	73.8943	14.3848	20.9632	15.3395	29.3809	27.6884	19.45	116.183	113.115	128.685	120.484	69.3888	69.2523	58.7607	98.0296	50.5118	72.1255	49.8214	76.4428	113.104	117.422	6.0082	5.97274	6.28799	6.2865	6.39006	6.25415	6.14097	5.77318	5.82617	5.78034	5.88458	5.86762	5.8147	6.33434	6.3189	6.38392	6.35223	6.11818	6.11748
368	ABCC6	ATP binding cassette subfamily C member 6	ENSG00000091262	22.9244	24.3166	88.1127	83.0754	62.695	16.0778	17.242	22.6048	23.2925	31.7016	22.3295	23.9966	45.7647	87.1375	85.7295	132.555	168.497	89.4751	88.8737	65.1478	20.2452	16.8373	16.2282	33.2143	20.4898	79.6254	152.979	5.50925	5.51702	5.88664	5.86751	5.75791	5.45011	5.46923	5.50482	5.51222	5.56892	5.50548	5.51315	5.66001	5.88376	5.87415	6.0784	6.20941	5.89519	5.88946
3005	H1-0	H1.0 linker histone	ENSG00000189060	8.02355	15.1979	46.7759	38.4379	62.695	0.803892	1.23157	13.3574	11.6462	12.2716	300.86	301.804	296.326	33.7307	34.5299	49.3453	50.7301	5.47807	10.3878	14.0515	0	0	0	14.7619	3.15228	36.1933	48.7878	4.91448	4.98146	5.24068	5.18046	5.34876	4.82155	4.84668	4.96405	4.95091	4.95331	6.24795	6.25912	6.23774	5.14273	5.14937	5.25985	5.27015	4.87949	4.93833
412	STS	steroid sulfatase	ENSG00000101846	359.914	333.34	220.826	204.589	226.896	175.249	208.136	342.154	305.131	295.541	164.533	149.517	156.744	244.547	230.993	241.889	296.228	233.731	238.92	254.204	220.567	191.223	188.428	357.976	219.083	232.542	287.766	8.17966	8.12568	7.85153	7.80307	7.86832	7.71199	7.8157	8.14415	8.06307	8.04179	7.67976	7.625	7.65301	7.91602	7.87975	7.90897	8.04388	7.88702	7.90105
3178	HNRNPA1	heterogeneous nuclear ribonucleoprotein A1	ENSG00000135486	39487.3	36531.7	29512.3	28974.7	28669.5	33957.2	31027	33721.2	34744.2	34625.3	33274.4	30575.4	30696.7	31583.1	30395.9	28221.6	27302.8	28814.6	31857.2	30137.9	34769.6	34195.3	32899.1	35128.7	31537	29875.8	27513	15.1635	15.0887	14.885	14.8677	14.8578	15.0185	14.9324	15.0118	15.0404	15.0372	14.999	14.9185	14.9222	14.9492	14.9129	14.843	14.8122	14.8625	14.9575
79867	TCTN2	tectonic family member 2	ENSG00000168778	424.102	449.857	255.636	245.506	272.674	309.499	321.44	440.793	370.35	366.102	479.496	436.554	545.744	241.736	207.18	213.83	225.568	488.461	421.285	388.332	299.416	295.855	354.316	420.714	305.771	223.494	202.594	8.55103	8.59639	8.19558	8.16627	8.23755	8.32332	8.35008	8.58078	8.4508	8.4427	8.64465	8.57391	8.74661	8.15853	8.06522	8.08189	8.11439	8.6606	8.54599
57407	NMRAL1	NmrA like redox sensor 1	ENSG00000153406	1156.54	1011.17	1565.36	1491.64	1432.03	1505.69	1524.69	1098.39	1215.87	1190.34	446.59	403.328	383.279	1666.86	1700.3	1406.83	1441.28	1574.03	1741.69	1562.27	1624.95	1789.56	1575.94	955.833	1468.17	1489.36	1465.29	10.2256	10.1109	10.4933	10.4503	10.4133	10.4585	10.4693	10.1811	10.2689	10.2504	9.48265	9.40855	9.37894	10.5507	10.5685	10.3975	10.4191	10.4986	10.5906
3676	ITGA4	integrin subunit alpha 4	ENSG00000115232	1.14622	5.06596	26.1075	39.6778	40.8015	1.60778	1.23157	2.05498	5.82312	3.06789	491.248	457.782	385.568	28.1089	28.5765	36.7671	20.8356	0	0	0	0	0	0	1.84524	0.78807	41.6223	23.1536	4.46657	4.50978	4.73391	4.85609	4.85998	4.45555	4.47156	4.47259	4.52436	4.48527	5.86946	5.85525	5.84088	4.75247	4.75602	4.82765	4.68263	4.43955	4.45234
1889	ECE1	endothelin converting enzyme 1	ENSG00000117298	15909.6	14881.8	20698.9	20613.2	19480.2	16648.6	18141.1	15517.1	17587	17499.3	17804.8	18231	17693.8	22877.8	22302.8	17403.4	17732.9	16511.8	17849.8	16260.1	22869.7	23178.9	22420.2	14190.8	17142.1	19468.4	17050.9	14.0277	13.9656	14.2773	14.2734	14.2191	14.0701	14.1512	14.0044	14.1218	14.1171	14.1335	14.1559	14.1276	14.3744	14.3495	14.1119	14.1296	14.0624	14.1359
1191	CLU	clusterin	ENSG00000120885	1125.59	1229	612.438	632.365	616.998	709.033	450.755	522.992	443.721	532.791	956.642	916.486	867.241	752.381	795.379	2991.68	2760.26	512.199	550.556	490.524	692.6	663.869	650.932	959.523	565.834	664.148	2604.77	9.94887	10.0284	9.43333	9.45736	9.4389	9.55148	9.19899	9.3093	9.18674	9.32359	9.80545	9.76863	9.72092	9.60093	9.6476	10.8826	10.8021	9.29246	9.34981
970	CD70	CD70 molecule	ENSG00000125726	9505.62	10006.3	7276.37	7166.18	6922.32	9383.83	9994.2	8408.97	10603.9	9502.29	7797.69	7930.88	7799.45	6074.33	6358.27	4593.95	4510.45	8382.36	8865.44	7617.18	8808.81	9428.87	9076.09	9816.66	9623.12	6066.91	4607.56	13.119	13.1686	12.8654	12.8511	12.819	13.1066	13.1674	13.0017	13.2249	13.1187	12.9303	12.9463	12.9305	12.6988	12.7407	12.4493	12.4332	12.9987	13.052
28964	GIT1	GIT ArfGAP 1	ENSG00000108262	2389.87	2317.17	1805.77	1740.24	1653.95	1649.59	1635.53	1750.84	1784.2	1784.49	1578.34	1627.16	1736.77	1683.72	1727.69	1852.87	1843.5	1756.63	1801.71	1541.83	1633.47	1790.76	1671.51	2306.55	1557.23	1524.64	1732.38	11.0623	11.0336	10.8053	10.7722	10.7269	10.7245	10.7171	10.7776	10.7945	10.7947	10.6857	10.7124	10.7704	10.7428	10.7658	10.8285	10.824	10.7806	10.8033
83696	TRAPPC9	trafficking protein particle complex 9	ENSG00000167632	269.362	287.747	448.178	492.253	479.667	291.813	394.103	346.264	350.552	319.061	298.51	247.35	359.253	413.201	425.075	487.648	561.655	514.025	481.303	447.092	345.235	352.38	348.907	226.964	314.44	345.646	506.897	8.32424	8.36718	8.6849	8.75894	8.73727	8.37551	8.58867	8.49523	8.50417	8.43778	8.39278	8.26711	8.52163	8.62403	8.64474	8.75018	8.86205	8.79161	8.7393
219	ALDH1B1	aldehyde dehydrogenase 1 family member B1	ENSG00000137124	2482.72	2139.86	3202.52	3269.08	3278.05	3185.83	2778.43	1905.99	2183.67	2248.77	3651.46	3497.97	3565.07	3748.79	3675.65	3990.2	3573.76	2018.67	2007.16	2157.54	3177.44	3500.95	3022.06	2278.87	2981.27	3543.33	3548.28	11.3649	11.2329	11.5975	11.6169	11.6193	11.5927	11.4667	11.1324	11.2509	11.2766	11.7205	11.6801	11.6979	11.7456	11.7267	11.805	11.7004	11.1818	11.1773
201254	CENPX	centromere protein X	ENSG00000169689	1871.78	1728.51	1148.73	1235.59	1154.38	1163.23	1174.92	1488.83	1827.29	1527.81	1402.06	1314.28	1279.12	1266.77	1283.56	1279.11	1193.06	1021.66	1174.98	1153.5	1215.78	1249.57	1156.71	1599.82	1135.61	1186.24	1122.95	10.6706	10.5976	10.2353	10.2979	10.2394	10.2458	10.2547	10.4625	10.6483	10.4857	10.4089	10.352	10.3283	10.3198	10.3313	10.3282	10.2677	10.1355	10.2547
2948	GSTM4	glutathione S-transferase mu 4	ENSG00000168765	512.361	502.543	862.635	750.159	750.35	406.77	471.692	526.074	556.69	553.244	430.136	392.252	515.997	1000.68	1006.13	689.867	731.963	640.021	727.149	641.258	350.562	337.948	295.714	473.303	447.624	871.355	651.607	9.07491	9.05973	9.50121	9.38397	9.38298	8.89968	9.01194	9.09522	9.13963	9.13468	8.94286	8.87394	9.08037	9.63127	9.6347	9.31302	9.36246	9.25156	9.35622
622	BDH1	3-hydroxybutyrate dehydrogenase 1	ENSG00000161267	14.9009	19.2507	50.0393	63.2365	44.7821	3.21557	14.7789	11.3024	15.1401	10.2263	92.8436	92.2947	83.5206	55.2808	47.6275	27.0915	36.2358	5.47807	8.07943	10.2193	4.26216	7.21597	6.31098	11.994	1.57614	44.3368	26.4612	4.68094	4.71254	4.91355	4.99441	4.88323	4.58033	4.68076	4.65181	4.6829	4.64317	5.1311	5.13399	5.08846	4.94545	4.89839	4.76861	4.83021	4.60219	4.62776
84892	POMGNT2	protein O-linked mannose N-acetylglucosaminyltransferase 2 (beta 1,4-)	ENSG00000144647	542.163	498.491	367.68	330.442	338.354	442.945	406.419	337.016	356.375	353.831	633.452	656.215	570.915	370.1	372.685	369.606	328.84	385.291	350.878	350.01	421.953	413.716	435.457	474.226	453.14	344.742	341.515	8.89336	8.82795	8.60003	8.52248	8.54068	8.73761	8.67301	8.53802	8.5779	8.57242	9.0184	9.04886	8.93449	8.60446	8.60994	8.60356	8.52031	8.63366	8.56685
3397	ID1	inhibitor of DNA binding 1, HLH protein	ENSG00000125968	3264.44	3325.3	2393.19	2174.22	2127.65	2377.11	3099.87	3396.88	3894.5	3415.59	2567.89	2697.77	2663.51	2495.13	2629.04	2638.52	2519.3	2405.78	2563.49	2378.53	2562.62	2840.69	2944.52	3408.15	2430.41	2545.3	2627.93	11.5799	11.5974	11.2948	11.2087	11.1899	11.2885	11.5315	11.6174	11.7472	11.6226	11.3584	11.4034	11.3917	11.3323	11.3798	11.3831	11.341	11.2994	11.3569
7283	TUBG1	tubulin gamma 1	ENSG00000131462	3647.28	3342.52	2231.1	2282.09	2321.71	2447.85	2266.09	2109.44	2527.23	2409.32	3310.64	2999.58	2855.72	2458.59	2425.43	2412.12	2115.27	1958.41	2113.35	1992.76	2591.39	2667.5	2369.32	3170.12	2284.61	2203.27	1962.26	11.6346	11.5516	11.1779	11.1981	11.2137	11.2618	11.192	11.1277	11.2909	11.2473	11.5423	11.4496	11.4036	11.2657	11.2534	11.2484	11.1301	11.0617	11.1294
84679	SLC9A7	solute carrier family 9 member A7	ENSG00000065923	239.56	234.047	150.118	138.252	140.317	157.563	147.789	183.921	201.48	217.821	547.66	601.761	512.565	122.742	140.501	140.296	133.167	152.473	140.813	139.237	107.619	92.6049	101.877	243.571	149.733	132.106	105.845	7.67059	7.65621	7.38934	7.34138	7.35216	7.41517	7.38155	7.50565	7.5607	7.60995	8.27998	8.3614	8.22687	7.28184	7.35421	7.35188	7.32366	7.39712	7.35514
9788	MTSS1	MTSS I-BAR domain containing 1	ENSG00000170873	1525.62	1751.81	2399.71	2204.6	2347.58	1786.25	1761.15	1962.5	1714.33	1723.13	1717.02	1830.2	1567.44	2536.36	2386.14	1567.44	1530.06	2000.41	2107.58	2042.57	2026.65	1899	2089.84	1554.61	2111.24	2455.72	1524.83	10.7023	10.8223	11.1069	11.0297	11.0869	10.8395	10.8271	10.9238	10.8033	10.8077	10.8047	10.8612	10.7254	11.1578	11.1016	10.7252	10.7044	10.9411	10.9884
81631	MAP1LC3B	microtubule associated protein 1 light chain 3 beta	ENSG00000140941	2244.3	2331.36	2945.79	3081.23	3075.04	3211.55	3202.09	2656.06	2640.2	2703.84	1738.17	1694.53	1670.41	2978.6	2852.89	2287.3	2790.16	3428.36	3432.6	3753.02	3167.85	3018.68	3229.42	2237.35	3294.13	2955.19	2830.52	11.2409	11.2748	11.4877	11.5296	11.5276	11.5682	11.5652	11.3926	11.3872	11.4089	11.0185	10.9962	10.9847	11.498	11.4581	11.2577	11.4377	11.6296	11.6306
7917	BAG6	BAG cochaperone 6	ENSG00000204463	7011.44	6613.11	9118.04	8833.27	8519.55	6991.45	7193.61	6521.47	7338.29	7036.73	7856.45	7654.92	8329.17	8924.57	8940.87	7783.98	7809.72	6486.03	6899.83	6226.08	7080.51	7377.13	6643.66	6310.71	6921.62	7967.06	7550.54	12.8054	12.751	13.0548	13.0243	12.9896	12.8027	12.8294	12.7381	12.8481	12.8088	12.9124	12.8879	12.968	13.0341	13.0358	12.9037	12.9068	12.733	12.7904
6303	SAT1	spermidine/spermine N1-acetyltransferase 1	ENSG00000130066	779.431	847.029	1109.57	1135.16	1103.63	782.991	849.784	937.07	828.047	819.128	1466.69	1381.65	1358.07	1061.58	1078.76	837.903	963.873	1079.18	1046.86	1044.92	726.697	662.666	723.058	657.827	728.177	1005.27	910.431	9.72183	9.79021	10.0206	10.0413	10.016	9.72484	9.79316	9.87512	9.7716	9.76244	10.2694	10.216	10.1998	9.98225	9.9959	9.78115	9.89913	9.99657	9.96993
23327	NEDD4L	NEDD4 like E3 ubiquitin protein ligase	ENSG00000049759	3329.78	3473.22	4613.41	4384.4	4320.98	3558.03	4184.88	2798.88	2658.83	2745.77	1909.76	2005.56	2053.69	5244.18	5181.87	4770.05	5492.44	4519.41	4644.52	4612.72	5174.26	4795.01	4990.18	3213.48	3831.6	5048.97	5401.39	11.7824	11.8208	12.0852	12.0372	12.0234	11.8428	11.9933	11.6265	11.5814	11.6095	11.299	11.3389	11.3595	12.2078	12.1961	12.117	12.2525	12.0658	12.0916
97	ACYP1	acylphosphatase 1	ENSG00000119640	197.15	176.295	94.6396	94.2348	93.5449	141.485	120.694	135.629	119.956	128.852	145.729	131.058	128.141	102.129	109.543	119.977	83.3424	136.039	130.425	134.128	149.175	129.887	141.546	148.542	140.276	113.104	102.537	7.22186	7.15823	6.8499	6.84434	6.84425	7.0394	6.95973	7.01714	6.95674	6.99143	7.05369	6.99997	6.98865	6.88194	6.91459	6.95656	6.79588	7.01887	6.99736
9862	MED24	mediator complex subunit 24	ENSG00000008838	2689.04	2435.71	2057.05	2009.31	1946.53	2341.74	2236.53	2008.74	2078.85	2067.76	2834.67	2734.69	2743.59	2183.12	2124.19	2184.74	2084.47	1911.85	2031.4	1890.56	2170.5	2454.63	2245.81	2551.04	2223.15	2097.4	2018.49	11.2931	11.2016	11.0482	11.027	10.9989	11.1656	11.1237	11.0269	11.0577	11.0528	11.3424	11.309	11.3118	11.1018	11.0771	11.1024	11.06	10.9828	11.037
288	ANK3	ankyrin 3	ENSG00000151150	48.1413	45.5937	102.254	99.8145	113.448	126.211	140.399	25.6872	34.9387	46.0184	604.071	551.922	542.312	102.129	113.115	231.246	242.78	73.0409	70.4065	72.8122	109.75	119.063	111.794	57.2024	148.945	105.866	259.651	6.59976	6.57829	6.89494	6.87949	6.94582	7.00123	7.05898	6.4358	6.51152	6.58147	8.09528	8.02447	8.00552	6.89323	6.94512	7.36667	7.4004	6.74294	6.73304
56925	LXN	latexin	ENSG00000079257	187.98	217.836	317.641	348.421	334.373	282.97	227.841	210.635	190.998	214.753	470.094	479.009	455.359	269.845	275.049	179.965	163.061	330.51	270.084	281.03	134.258	125.077	161.381	212.202	233.269	270.545	158.767	7.78506	7.87351	8.12349	8.19224	8.16032	8.04449	7.90214	7.85276	7.79454	7.86469	8.41313	8.43029	8.38874	8.01203	8.02435	7.75827	7.70135	8.15248	8.01224
79022	TMEM106C	transmembrane protein 106C	ENSG00000134291	2370.39	2518.8	1369.55	1337.27	1422.08	1423.69	1200.78	2153.62	1899.5	1995.15	2328.14	2267.68	2023.94	1497.27	1493.12	1434.88	1328.95	1582.25	1755.55	1575.04	1308.48	1277.23	1249.57	1834.17	1235.69	1321.96	1170.91	11.0054	11.0629	10.5089	10.4877	10.5416	10.5424	10.3965	10.916	10.8002	10.8453	10.9884	10.9642	10.8584	10.5868	10.5845	10.5494	10.4827	10.6357	10.7287
650655	ABCA17P	ATP binding cassette subfamily A member 17, pseudogene	ENSG00000238098	8.02355	3.03958	31.5465	39.6778	30.8499	32.1557	38.1787	20.5498	12.8109	14.3168	9.40188	4.61473	9.15294	174.275	211.942	99.6582	90.5895	126.909	133.888	139.237	135.323	149.13	148.759	8.30357	29.1586	182.776	112.46	5.5734	5.52159	5.7579	5.80841	5.75115	5.7571	5.80603	5.67367	5.61514	5.62262	5.58661	5.53179	5.58318	6.44677	6.56134	6.1492	6.10629	6.26976	6.29385
54491	OTULINL	OTU deubiquitinase with linear linkage specificity like	ENSG00000145569	59.6035	52.686	116.396	156.851	145.293	32.1557	41.8734	43.1545	30.2802	34.7695	38.7828	64.6063	24.0265	125.553	108.353	112.236	126.825	46.5636	42.7056	35.7674	28.7695	16.8373	29.7518	57.2024	35.4631	103.151	135.614	5.96832	5.92887	6.23732	6.39859	6.35046	5.79737	5.86598	5.8719	5.79085	5.81839	5.84619	5.99549	5.74744	6.27635	6.2025	6.2216	6.28185	5.89184	5.87033
23231	SEL1L3	SEL1L family member 3	ENSG00000091490	2173.24	2276.64	2847.89	3063.87	2977.52	2214.72	2341.22	2017.99	1765.57	1892.89	1711.14	1776.67	1664.69	3226.9	3055.3	3960.2	4186.14	4174.29	4048.95	3696.82	2234.43	2120.29	2316.13	1969.79	2165.62	2765.17	3912.95	11.1796	11.221	11.4254	11.4937	11.4668	11.1962	11.2463	11.1137	10.9975	11.0576	10.9707	11.0024	10.9471	11.5422	11.4907	11.7375	11.7912	11.7885	11.7586
100507516	LOC100507516	uncharacterized LOC100507516	ENSG00000237807	270.508	205.678	378.558	429.016	443.841	245.991	251.241	292.834	322.601	333.378	841.469	981.092	743.676	368.226	339.346	648.262	556.22	189.906	191.598	222.269	222.698	221.29	237.112	191.905	204.11	296.785	501.936	8.25552	8.07853	8.49264	8.58863	8.61329	8.19018	8.20723	8.30893	8.37683	8.40009	9.14052	9.27952	9.0336	8.47243	8.41286	8.9187	8.79277	8.02875	8.03779
474170	LRRC37A2	leucine rich repeat containing 37 member A2	ENSG00000238083	104.306	119.557	41.3368	45.2575	45.7773	56.2725	56.6523	108.914	65.2189	93.0595	44.659	65.5292	83.5206	42.1633	54.7716	67.7289	61.6009	64.8238	48.4766	49.8189	47.9492	62.5384	53.1925	101.488	47.2842	54.29	55.4032	6.17406	6.23788	5.85902	5.87864	5.88467	5.94387	5.94706	6.19462	5.99215	6.1264	5.87947	5.99395	6.08193	5.86258	5.93673	6.0053	5.97317	5.99026	5.90138
10198	MPHOSPH9	M-phase phosphoprotein 9	ENSG00000051825	1546.25	1668.73	1160.69	1177.93	1173.29	1248.44	1163.84	1680.97	1503.53	1465.43	1154.08	1269.97	1140.69	1092.5	1093.05	1295.56	1213.9	1231.65	1089.57	1332.34	1122.01	1131.7	1170.24	1700.39	1242	1206.14	1192.41	10.4836	10.5528	10.231	10.2434	10.2402	10.294	10.2334	10.5595	10.4584	10.4355	10.2261	10.309	10.2161	10.179	10.1797	10.3264	10.2696	10.2822	10.177
24145	PANX1	pannexin 1	ENSG00000110218	1171.44	1126.67	1416.33	1406.7	1407.15	950.201	883.037	1250.45	1201.89	1216.93	2010.83	1974.18	1975.89	1406.38	1353.81	1506.48	1477.52	926.706	934.906	1007.87	945.133	953.711	950.253	1090.54	942.532	1364.49	1377.64	10.2252	10.1916	10.3919	10.3863	10.3862	10.047	9.98768	10.282	10.2475	10.2582	10.7123	10.6957	10.696	10.3858	10.3517	10.4474	10.43	10.0264	10.0344
4582	MUC1	mucin 1, cell surface associated	ENSG00000185499	25.2169	32.4222	114.22	89.2751	91.5546	49.8413	59.1154	45.2095	68.7128	69.539	119.874	117.214	171.618	76.8309	96.4456	60.956	118.672	76.6929	101.57	80.4766	27.704	40.8905	54.9957	31.369	44.92	91.3882	81.8644	5.90212	5.94752	6.36722	6.26128	6.26989	6.05321	6.10862	6.02797	6.15888	6.16297	6.38912	6.38115	6.57506	6.19988	6.29074	6.1174	6.38725	6.19923	6.31341
3434	IFIT1	interferon induced protein with tetratricopeptide repeats 1	ENSG00000185745	254.461	293.826	153.381	159.331	149.274	123.799	125.62	354.484	309.79	388.6	540.608	475.318	450.782	147.103	196.463	323.163	296.228	247.426	283.934	295.081	120.406	156.346	120.81	267.559	138.7	159.251	324.15	7.93533	8.03296	7.62965	7.64544	7.61372	7.51248	7.52798	8.16638	8.06908	8.23432	8.48939	8.38979	8.34614	7.60501	7.7724	8.10006	8.0391	7.91716	8.00885
56905	C15orf39	chromosome 15 open reading frame 39	ENSG00000167173	553.625	451.884	315.465	334.162	284.615	348.889	284.493	493.195	541.55	487.795	748.625	658.984	699.056	371.974	452.461	540.863	500.054	241.948	243.537	250.372	414.495	463.025	378.659	498.214	324.685	392.698	498.628	8.92924	8.77132	8.51058	8.54842	8.44006	8.57996	8.44176	8.83863	8.91164	8.83009	9.17698	9.0719	9.11965	8.62653	8.77208	8.91136	8.84971	8.33326	8.3405
			ENSG00000186807	22.9244	12.1583	60.9174	57.0368	55.7289	16.0778	18.4736	14.3848	8.15236	17.3847	18.8038	19.3819	11.4412	89.9484	91.6829	40.6373	28.9887	21.9123	15.0047	14.0515	33.0317	38.4852	36.9643	23.0655	24.4302	77.8157	34.7303	4.92843	4.84887	5.15829	5.1425	5.13116	4.8762	4.89784	4.86596	4.82013	4.88816	4.89973	4.90186	4.8452	5.3036	5.30672	5.04358	4.96893	4.92	4.87202
26577	PCOLCE2	procollagen C-endopeptidase enhancer 2	ENSG00000163710	77.9431	71.9367	140.328	131.433	152.259	293.421	253.704	89.3915	62.8897	79.7653	559.412	542.693	504.556	179.897	192.891	188.673	237.345	233.731	259.696	240.153	235.484	275.409	225.392	70.119	254.547	173.728	214.997	7.1604	7.12493	7.43199	7.39183	7.47567	7.89011	7.78767	7.21356	7.08163	7.16585	8.37762	8.35641	8.29446	7.57143	7.61369	7.6001	7.74515	7.73507	7.80371
6821	SUOX	sulfite oxidase	ENSG00000139531	310.626	346.512	155.557	192.809	201.022	179.268	182.273	230.158	263.205	243.386	357.272	312.879	363.829	194.888	183.366	234.148	217.415	222.775	266.621	226.101	165.159	161.157	154.168	274.94	178.892	163.775	203.421	8.02236	8.10041	7.59442	7.71419	7.74051	7.67192	7.68381	7.82406	7.91031	7.85971	8.12109	8.0288	8.13449	7.72175	7.68704	7.83501	7.78836	7.80357	7.91885
7289	TULP3	TUB like protein 3	ENSG00000078246	1351.4	1377.94	968.152	940.488	937.44	1292.66	1179.85	1234.01	1182.09	1173.98	768.604	835.267	854.656	995.991	866.82	968.523	941.225	1351.26	1372.35	1288.9	1229.63	1225.51	1220.72	1184.64	1127.73	893.976	914.565	10.2764	10.294	9.98685	9.96182	9.95962	10.2373	10.1565	10.196	10.1582	10.1523	9.79695	9.86368	9.88312	10.0107	9.89487	9.98704	9.96288	10.2767	10.2901
2043	EPHA4	EPH receptor A4	ENSG00000116106	365.645	354.617	197.982	208.928	268.693	257.246	277.104	380.171	351.716	374.283	162.183	173.514	195.644	235.178	191.701	463.459	458.383	299.468	257.388	278.475	397.446	396.878	368.741	352.44	237.209	219.875	468.859	8.35276	8.33109	7.94662	7.975	8.1386	8.10928	8.15949	8.38173	8.32466	8.3703	7.83405	7.86789	7.94014	8.05161	7.92867	8.53149	8.52343	8.21199	8.11067
7026	NR2F2	nuclear receptor subfamily 2 group F member 2	ENSG00000185551	1530.21	1566.4	1106.3	1040.3	1103.63	1495.24	1420	2230.68	2282.66	2046.29	1255.15	1260.75	1431.29	1143.09	1272.84	1560.67	1645.11	2711.64	2819.72	2354.26	1846.58	1624.8	1788.71	1763.12	1554.07	1289.39	1823.34	10.6091	10.6298	10.3304	10.2776	10.3281	10.5886	10.5436	10.9517	10.973	10.8717	10.4371	10.4404	10.5504	10.3573	10.4491	10.6265	10.6735	11.1363	11.1732
338785	KRT79	keratin 79	ENSG00000185640	336.989	322.195	518.886	536.89	475.686	508.864	453.218	245.57	260.876	278.156	101.07	155.055	109.835	936.963	888.253	884.345	882.342	467.462	504.387	514.795	1188.08	1290.46	1189.17	279.553	472.054	762.775	781.432	8.66145	8.6286	8.98642	9.01423	8.91798	8.9711	8.88078	8.44543	8.48692	8.5275	7.97123	8.16893	8.00638	9.48605	9.43712	9.43464	9.43303	8.90432	8.96395
284023	RNF227	ring finger protein 227	ENSG00000179859	9.16978	13.1715	38.0734	51.4572	45.7773	39.3907	34.484	23.6322	19.7986	10.2263	29.3809	35.072	35.4676	77.7679	67.8692	90.9502	72.4716	47.4766	73.8691	70.2574	62.8668	66.1464	76.6333	12.9167	30.7347	78.7205	63.6723	5.261	5.28866	5.45986	5.54021	5.50628	5.46714	5.43814	5.36482	5.33988	5.26622	5.40508	5.44023	5.44386	5.67804	5.62633	5.73963	5.65214	5.51634	5.65668
389058	SP5	Sp5 transcription factor	ENSG00000204335	53.8724	49.6464	179.489	156.851	108.472	92.4476	149.02	94.529	142.084	105.331	59.937	73.8357	82.3765	163.032	195.273	114.172	141.32	130.561	105.033	100.915	94.833	156.346	130.727	56.2797	128.455	149.298	140.575	6.54137	6.51428	7.06503	6.99331	6.80524	6.7336	6.96142	6.74429	6.93687	6.79188	6.57526	6.6443	6.68861	7.01218	7.11296	6.8291	6.93541	6.89471	6.79086
			ENSG00000260539	787.455	808.527	1038.86	979.546	1039.94	1055.51	1064.08	1027.49	1019.05	989.907	527.681	508.544	559.473	923.845	907.304	929.821	974.743	996.095	1012.24	1076.85	1039.97	1004.22	1026.89	796.22	1008.73	936.503	951.777	9.71076	9.73231	9.94438	9.89411	9.94539	9.95854	9.96497	9.93494	9.92767	9.90285	9.39667	9.36697	9.44053	9.84395	9.82866	9.84942	9.8897	9.9083	9.92191
4162	MCAM	melanoma cell adhesion molecule	ENSG00000076706	2910.26	2470.16	4370.83	4399.9	4463.29	1904.42	1995.15	726.435	864.15	1120.8	8345.35	7682.61	9250.19	5195.46	5223.54	6418.76	6557.78	1786.76	2210.3	1899.5	1125.21	1178.61	1173.84	2514.14	1732.97	4715.09	6219.21	11.5131	11.3635	11.8984	11.9053	11.9188	11.1329	11.1743	10.3746	10.5006	10.6961	12.5465	12.4618	12.6533	12.0678	12.0728	12.279	12.3007	11.0782	11.2642
29103	DNAJC15	DnaJ heat shock protein family (Hsp40) member C15	ENSG00000120675	110.037	96.2533	50.0393	48.9773	45.7773	204.993	178.578	480.865	412.277	441.777	640.503	558.383	506.844	74.0201	53.5809	149.971	132.261	125.996	132.734	112.412	179.011	192.426	175.806	103.333	182.832	59.719	115.768	7.1723	7.10603	6.85371	6.82416	6.8218	7.52588	7.43835	8.14538	8.02099	8.07755	8.38135	8.26979	8.18625	6.98948	6.88014	7.3355	7.26509	7.23903	7.26888
1808	DPYSL2	dihydropyrimidinase like 2	ENSG00000092964	485.998	437.699	664.653	741.479	730.447	385.064	353.461	486.002	529.904	539.95	1956.77	1990.8	2172.68	672.739	698.933	869.832	785.411	543.242	593.261	576.111	380.397	378.838	367.84	544.345	401.916	749.202	816.163	9.11597	9.036	9.36451	9.45617	9.44299	8.93968	8.88323	9.11541	9.18292	9.19721	10.3375	10.3558	10.4398	9.37453	9.40598	9.59197	9.50446	9.2017	9.27228
83729	INHBE	inhibin subunit beta E	ENSG00000139269	4.58489	7.09235	28.2831	43.3976	35.8257	24.9207	22.1683	7.19242	6.98774	6.13579	8.22665	11.9983	12.5853	42.1633	38.102	21.2862	45.2948	115.952	145.43	90.6959	8.52431	12.0266	10.8188	3.69047	12.6091	38.003	33.0765	4.6055	4.62439	4.78717	4.89037	4.83849	4.76299	4.74412	4.62548	4.62609	4.61642	4.6365	4.66385	4.67119	4.87981	4.85223	4.73662	4.89968	5.25497	5.36324
64132	XYLT2	xylosyltransferase 2	ENSG00000015532	1436.22	1404.28	997.523	985.746	968.29	938.946	1006.19	1343.96	1526.82	1497.13	1540.73	1521.02	1580.03	950.08	945.405	1038.19	963.873	1014.36	1012.24	936.339	776.778	845.471	822.23	1244.61	977.995	827.923	935.238	10.333	10.3131	10.0141	10.0036	9.98881	9.96261	10.0215	10.2737	10.3884	10.3709	10.3966	10.3855	10.4196	9.97272	9.96893	10.048	9.98484	10.0282	10.0266
4940	OAS3	2'-5'-oligoadenylate synthetase 3	ENSG00000111331	5378.07	4897.77	3560.41	3541.24	3752.74	3331.33	3395.44	4780.91	4997.4	5657.2	3338.84	3425.98	3597.11	4176.04	4200.74	4566.86	4272.2	3361.71	3482.24	3540.97	3364.97	3446.83	3281.71	4760.71	3336.69	3499.9	4449.62	12.2368	12.1472	11.849	11.8439	11.8973	11.7882	11.8057	12.1242	12.1663	12.2858	11.7904	11.8137	11.8584	11.9966	12.0021	12.0807	12.0179	11.7965	11.8287
8870	IER3	immediate early response 3	ENSG00000137331	2606.51	2310.08	4467.64	4550.55	4058.26	2928.58	3517.37	2212.18	2869.63	2645.55	3767.81	4118.19	4174.88	4399.98	4768.7	2159.58	2873.5	2367.44	2590.03	1971.04	2929.17	2970.57	3005.83	2345.3	2555.71	3843.73	2781.73	11.4382	11.3305	11.9406	11.9588	11.8485	11.5437	11.7132	11.2924	11.5252	11.4515	11.7779	11.8626	11.8755	11.926	12.0035	11.2713	11.5263	11.3521	11.4325
4311	MME	membrane metalloendopeptidase	ENSG00000196549	214.344	246.206	104.43	125.853	110.463	87.6243	80.0522	232.213	180.517	214.753	443.064	419.018	370.694	50.596	58.3437	4.83778	10.8707	149.734	117.729	114.967	50.0803	51.7144	53.1925	264.792	118.21	86.864	4.96148	7.26153	7.35504	6.85632	6.9505	6.88341	6.77255	6.73869	7.31558	7.1538	7.26434	7.78428	7.74534	7.64671	6.5636	6.61813	6.21159	6.26224	7.04577	6.91572
51599	LSR	lipolysis stimulated lipoprotein receptor	ENSG00000105699	927.294	929.097	1357.59	1226.91	1209.12	379.437	431.05	352.429	419.264	363.034	1384.43	1520.09	1398.11	1313.62	1370.48	949.172	1010.07	433.68	408.588	412.602	580.719	613.357	637.409	847.887	401.128	1226.05	1074.99	9.75338	9.7553	10.0933	10.0029	9.98824	9.04567	9.14233	8.99718	9.12156	9.01765	10.1109	10.1986	10.1201	10.0638	10.1015	9.77391	9.82835	9.14356	9.10289
10100	TSPAN2	tetraspanin 2	ENSG00000134198	166.202	195.546	381.822	405.458	390.102	327.184	286.956	212.69	234.089	249.522	633.452	542.693	564.05	318.567	331.011	473.134	423.053	790.668	659.051	591.439	213.108	208.06	190.231	250.952	381.426	423.462	459.763	7.99226	8.08324	8.53067	8.57632	8.54667	8.41875	8.32914	8.13429	8.19559	8.2352	8.92686	8.80244	8.83216	8.40014	8.42764	8.69362	8.60778	9.1166	8.95994
10670	RRAGA	Ras related GTP binding A	ENSG00000155876	1580.64	1554.24	1949.36	2109.74	1954.49	1815.19	1793.17	1749.81	1788.86	1612.69	2306.99	2217.84	2172.68	1982.61	2180.15	1763.85	1863.43	2264.27	2243.77	2092.39	1892.4	1892.99	1939.27	1475.27	1786.55	1855.81	1868.82	10.73	10.7151	10.916	10.988	10.9184	10.852	10.8412	10.8194	10.839	10.7474	11.0698	11.0337	11.0146	10.9313	11.0177	10.8264	10.8755	11.0528	11.0442
10039	PARP3	poly(ADP-ribose) polymerase family member 3	ENSG00000041880	476.828	520.781	690.76	696.842	649.839	589.253	601.007	650.401	630.061	621.76	683.987	717.13	684.182	645.567	645.352	628.911	646.809	691.149	723.686	613.155	543.425	610.952	556.268	494.524	561.894	599	625.973	9.07215	9.13869	9.36314	9.371	9.31352	9.235	9.25092	9.3142	9.28855	9.27794	9.35497	9.39422	9.35524	9.30822	9.30781	9.28712	9.30979	9.36384	9.40132
9235	IL32	interleukin 32	ENSG00000008517	10618.6	9757.04	14480.9	15216.4	14194	12625.1	11969.6	8411.03	10287.1	10428.8	9595.8	9418.67	9279.94	15848.7	15257.5	14570.4	15118.5	9672.44	11036.5	10270.4	11826.4	11912.4	10946.8	8135.65	11228.4	13036.8	14078.2	13.4201	13.3413	13.7158	13.7641	13.6965	13.5838	13.533	13.2052	13.3905	13.4032	13.3259	13.3087	13.2951	13.8039	13.7666	13.7218	13.7578	13.3332	13.4563
51148	CERCAM	cerebral endothelial cell adhesion molecule	ENSG00000167123	288.848	363.736	501.481	502.792	509.521	397.927	480.313	289.752	358.704	333.378	1403.23	1394.57	1367.22	374.785	438.173	432.497	450.23	712.149	750.233	622.097	241.877	240.532	235.309	322.917	414.525	371.887	418.418	8.5248	8.68546	8.9287	8.93124	8.94135	8.75089	8.89491	8.52564	8.67616	8.62296	9.82197	9.81821	9.79781	8.70696	8.82437	8.81415	8.84484	9.21613	9.25916
114928	GPRASP2	G protein-coupled receptor associated sorting protein 2	ENSG00000158301	110.037	103.346	47.8637	55.7969	53.7386	31.3518	30.7893	104.804	82.6882	83.8558	272.655	262.117	215.094	61.8395	54.7716	91.9177	71.5657	40.1725	42.7056	48.5415	37.2939	36.0798	29.7518	124.554	47.2842	61.5287	88.4797	6.41353	6.38535	6.0977	6.14068	6.13191	5.98402	5.9905	6.39171	6.28802	6.29407	6.93544	6.91444	6.78185	6.17817	6.13973	6.33316	6.23126	6.0465	6.06675
6304	SATB1	SATB homeobox 1	ENSG00000182568	110.037	131.715	196.894	234.347	234.857	209.816	215.525	138.711	184.01	199.413	446.59	478.086	501.123	143.355	157.171	262.207	250.027	188.993	188.135	145.624	229.091	236.924	194.739	119.94	246.666	178.252	249.728	7.3799	7.46529	7.68938	7.79844	7.79905	7.72793	7.74462	7.49219	7.6495	7.69693	8.25246	8.30835	8.34267	7.50851	7.56056	7.87125	7.83999	7.66442	7.66247
23306	NEMP1	nuclear envelope integral membrane protein 1	ENSG00000166881	2300.47	2333.38	1382.61	1406.08	1538.52	1895.58	1448.33	1861.81	1749.26	1937.89	1486.67	1492.4	1249.38	1305.19	1390.72	1937.05	1509.22	1748.42	1520.09	1707.89	1598.31	1452.82	1637.25	2564.88	1903.19	1550.88	1536.4	10.9949	11.0083	10.5363	10.5503	10.6295	10.8167	10.5768	10.8002	10.7438	10.8366	10.5995	10.6027	10.4495	10.4864	10.5415	10.8363	10.6126	10.7435	10.619
80335	WDR82	WD repeat domain 82	ENSG00000164091	4077.11	3895.72	3242.77	3372.61	3347.71	3796.78	3763.68	3747.25	3738.44	3733.63	5509.5	5270.95	5555.83	3312.16	3269.63	3320.65	3359.06	3267.67	3227.16	3426.01	3776.27	3793.19	3728.89	3822.41	3599.12	3213.06	3249.77	11.9458	11.9032	11.7344	11.77	11.7633	11.8793	11.8712	11.8671	11.8649	11.8637	12.2331	12.1904	12.2412	11.7536	11.7419	11.7559	11.7664	11.7412	11.73
4105	MAGEA6	MAGE family member A6	ENSG00000197172	6.87733	13.1715	31.5465	44.0176	34.8306	3.21557	6.15786	10.2749	9.31699	9.20368	237.398	256.579	233.4	23.4241	41.674	66.7613	58.8832	0	0	2.55481	4.26216	3.60798	4.50784	5.53571	1.57614	31.6692	72.7683	4.79453	4.8519	5.00947	5.10558	5.03488	4.74525	4.78989	4.82461	4.81872	4.81407	5.9382	6.00102	5.92764	4.94262	5.08446	5.25134	5.20352	4.71418	4.72429
55214	P3H2	prolyl 3-hydroxylase 2	ENSG00000090530	7398.86	7127.81	8860.23	9169.91	9380.37	9767.29	10012.7	8881.62	9916.77	10193.6	7331.12	6998.71	6837.25	8633.17	8572.95	5480.23	5689.93	7699.42	8400.3	8179.24	7956.38	7482.96	8019.45	6410.35	9499.39	8056.64	5326.14	12.8889	12.8541	13.059	13.092	13.1137	13.1526	13.1765	13.0613	13.1672	13.1939	12.8803	12.8371	12.8156	13.0343	13.0276	12.6141	12.6478	12.9261	13.0083
84264	HAGHL	hydroxyacylglutathione hydrolase like	ENSG00000103253	228.098	234.047	429.686	401.738	368.209	316.734	373.166	274.34	376.173	300.654	178.636	215.047	194.5	391.65	463.177	372.509	438.453	322.293	371.654	297.636	266.385	298.26	318.254	224.196	349.903	392.698	462.244	8.10093	8.11605	8.5382	8.48968	8.42413	8.3169	8.43323	8.21914	8.43924	8.28099	7.95626	8.06252	8.00472	8.46956	8.5948	8.43266	8.55442	8.32911	8.43049
23194	FBXL7	F-box and leucine rich repeat protein 7	ENSG00000183580	793.186	723.419	536.291	541.85	508.526	504.04	524.65	942.207	924.711	839.581	675.76	694.979	756.262	455.364	501.279	555.377	564.373	537.764	614.037	484.137	452.854	428.148	482.339	791.607	564.258	448.797	530.878	9.45121	9.37449	9.13354	9.14094	9.09222	9.08492	9.11678	9.59932	9.58242	9.4999	9.31799	9.34148	9.41116	9.00812	9.0817	9.16074	9.17335	9.13542	9.24048
57572	DOCK6	dedicator of cytokinesis 6	ENSG00000130158	276.24	291.799	488.427	462.494	511.512	412.397	516.029	294.889	333.082	333.378	528.856	559.306	699.056	513.456	506.042	669.548	709.316	645.499	622.116	502.021	427.281	481.065	491.355	306.309	439.743	497.658	661.53	8.50785	8.54253	8.91391	8.87196	8.94977	8.7856	8.95635	8.54972	8.63384	8.63346	8.9756	9.02033	9.20117	8.9528	8.94121	9.16622	9.21447	9.13632	9.10527
			ENSG00000253141	6.87733	8.10554	29.3709	43.3976	30.8499	18.4895	40.6419	17.4673	19.7986	18.4074	12.9276	9.22947	10.2971	41.2264	50.0089	45.4751	58.8832	34.6944	32.3177	28.103	23.4419	21.6479	28.8502	4.61309	18.9137	38.9078	48.7878	4.60231	4.60975	4.75645	4.84416	4.76595	4.68331	4.82384	4.67736	4.69398	4.68385	4.64652	4.61705	4.62738	4.82915	4.87618	4.85326	4.92553	4.79014	4.77469
10494	STK25	serine/threonine kinase 25	ENSG00000115694	3353.85	3092.26	4330.58	4042.18	3978.65	3853.06	3987.83	2421.79	2642.53	2841.89	4018.13	3936.37	4221.79	4114.2	4193.6	4423.66	4438.89	3744.26	3988.93	3709.59	3705.94	3912.26	3751.43	3044.64	3713.39	3902.55	4232.14	11.7669	11.6931	12.0043	11.9396	11.9247	11.8948	11.9268	11.4766	11.5531	11.6174	11.9339	11.9147	11.9803	11.9561	11.9739	12.0244	12.0277	11.8682	11.9271
84221	SPATC1L	spermatogenesis and centriole associated 1 like	ENSG00000160284	103.16	116.517	64.1809	50.2172	40.8015	49.0374	70.1996	89.3915	89.676	80.7879	50.5351	43.3785	46.9088	44.0372	73.8226	34.832	38.9535	53.8677	39.243	39.5996	46.8837	51.7144	56.7988	120.863	66.1979	51.5755	46.3071	6.10962	6.16635	5.92706	5.84913	5.79501	5.84301	5.95742	6.05027	6.05038	6.01017	5.85317	5.81007	5.83233	5.81414	5.97552	5.75745	5.78279	5.87113	5.78694
120939	TMEM52B	transmembrane protein 52B	ENSG00000165685	45.8489	38.5013	103.342	96.7147	91.5546	341.654	258.63	26.7147	22.1278	26.5884	27.0304	23.9966	11.4412	167.716	134.548	58.0533	48.9184	215.471	199.677	175.005	443.264	419.729	485.044	41.5178	364.088	158.346	50.4417	6.48967	6.43377	6.8114	6.7763	6.75278	7.56862	7.35788	6.34552	6.31661	6.34425	6.35586	6.31756	6.22453	7.07872	6.94908	6.56342	6.50232	7.23854	7.18547
10189	ALYREF	Aly/REF export factor	ENSG00000183684	6944.96	6141.97	4746.12	4252.35	4079.16	6060.54	5134.42	4569.24	5203.54	5022.14	5918.49	5247.88	5031.83	4886.26	4866.34	3859.58	3373.55	2987.37	3190.22	3477.1	5536.54	5984.44	5059.6	6614.25	5537.77	4446.35	3420.11	12.5786	12.4597	12.2155	12.1137	12.0757	12.447	12.2891	12.1802	12.3017	12.2684	12.4241	12.3098	12.2702	12.2427	12.2388	12.0253	11.9044	11.7974	11.8553
65264	UBE2Z	ubiquitin conjugating enzyme E2 Z	ENSG00000159202	5682.97	5686.04	4194.6	4249.25	4126.92	3802.41	3958.27	4931.95	4922.86	4701.04	5735.15	5673.35	5706.86	4417.78	4306.71	4410.12	4470.59	3810	4229.01	4069.82	3805.04	3688.56	3732.49	4977.53	3588.87	3945.07	4186.66	12.3495	12.3501	12.0635	12.0754	12.0484	11.9732	12.0101	12.2147	12.2129	12.1696	12.3582	12.348	12.3535	12.1115	12.0879	12.1099	12.1226	11.9751	12.071
5129	CDK18	cyclin dependent kinase 18	ENSG00000117266	904.369	898.702	1784.01	1657.17	1531.55	1062.75	1593.65	904.19	946.839	966.387	581.742	578.688	802.026	1793.35	1811.03	1097.21	1255.57	2440.48	2595.81	1880.34	1531.18	1746.26	1835.59	802.678	1227.02	1570.79	1154.37	10.0301	10.0244	10.6241	10.5572	10.485	10.1643	10.5206	10.0295	10.068	10.0846	9.68467	9.67803	9.93252	10.6292	10.6377	10.1918	10.3084	10.9195	10.9782
56941	HMCES	5-hydroxymethylcytosine binding, ES cell specific	ENSG00000183624	1847.71	1863.26	1295.58	1273.41	1155.38	1555.53	1439.71	1641.93	1638.62	1569.74	1241.05	1161.99	1249.38	1410.13	1302.61	1240.41	1182.19	1367.69	1475.07	1448.58	1618.55	1729.43	1632.74	1554.61	1470.54	1162.71	1156.02	10.7067	10.7144	10.3917	10.3764	10.2939	10.5526	10.4838	10.6008	10.5989	10.5606	10.3548	10.2986	10.3605	10.4655	10.3964	10.3541	10.3131	10.4387	10.5053
51155	JPT1	Jupiter microtubule associated homolog 1	ENSG00000189159	10631.2	10352.8	7223.07	6773.75	6462.56	8723.04	7840.19	7378.4	7896.15	7693.26	8397.06	7981.64	7664.44	7488.21	6992.9	6237.83	6383.84	6439.47	7208.01	7103.66	9083.72	8967.04	8311.56	8630.17	7768.79	6221.64	5995.12	13.2154	13.1896	12.8457	12.7858	12.7424	13.0242	12.9227	12.8656	12.9295	12.9049	12.9878	12.9397	12.9014	12.8795	12.8155	12.7098	12.7311	12.7391	12.8438
5738	PTGFRN	prostaglandin F2 receptor inhibitor	ENSG00000134247	6399.36	6363.86	7463.48	7271.58	7443.79	6560.57	7028.58	6862.6	6686.1	6418.04	8473.45	8667.39	8549.99	7010.36	7310.82	5504.42	5445.34	7205.48	7382.29	7382.14	6257.91	6249.03	6270.41	6079.13	6913.74	6865.88	5216.17	12.6757	12.6705	12.8205	12.7958	12.818	12.6989	12.7636	12.7411	12.7167	12.6784	12.9419	12.9639	12.9506	12.7612	12.8009	12.5367	12.5268	12.7871	12.8101
4048	LTA4H	leukotriene A4 hydrolase	ENSG00000111144	1177.17	1246.23	760.38	810.295	793.142	998.434	871.953	1022.35	906.077	872.305	1385.6	1295.82	1249.38	828.275	833.481	869.832	864.224	1013.44	1147.28	1051.31	919.56	821.418	862.801	1042.56	820.381	780.871	838.489	10.0796	10.1303	9.70935	9.76048	9.74357	9.93679	9.82225	9.95702	9.85433	9.82239	10.2249	10.1653	10.1323	9.7792	9.78476	9.81997	9.8145	9.94956	10.057
6678	SPARC	secreted protein acidic and cysteine rich	ENSG00000113140	13934.6	13119.8	18153.4	18527.1	19011.5	25056.5	21376.4	14508.1	16697.2	18124.1	19782.7	17834.1	17686.9	15628.5	15705.2	12700.1	12361.8	19154.1	18832	17795.6	15788.1	15923.2	15030	13735.9	23305.6	16297	12147.3	13.8583	13.8026	14.1078	14.1274	14.1522	14.4222	14.2659	13.8958	14.0281	14.1063	14.1906	14.0909	14.0829	13.9656	13.9702	13.7727	13.748	14.1594	14.1431
7296	TXNRD1	thioredoxin reductase 1	ENSG00000198431	19420.4	19057.1	15220.7	15406.8	14912.5	14343.9	13063.3	18845.2	18376.6	18327.6	10536	10449.6	9612.87	15737.2	15707.5	16850	15021.6	13725.3	13890.9	14442.4	13966	13484.2	13163.8	18779.9	13030.7	15775.8	14741.4	14.1159	14.0975	13.8809	13.8925	13.8615	13.8247	13.7368	14.0866	14.0621	14.0595	13.5389	13.5313	13.4562	13.9127	13.9109	13.9782	13.8684	13.7831	13.7944
3170	FOXA2	forkhead box A2	ENSG00000125798	220.075	203.652	117.484	119.653	109.467	90.8398	88.6732	212.69	209.632	166.689	349.045	358.103	336.371	109.625	111.925	84.1773	77.907	127.822	118.883	113.689	147.044	150.333	114.499	209.434	130.82	97.722	70.2876	7.43633	7.38927	7.0868	7.093	7.05233	6.96566	6.96167	7.41599	7.40592	7.27093	7.74819	7.77056	7.722	7.05252	7.06434	6.936	6.90357	7.12787	7.09294
100506844	GIHCG	GIHCG inhibitor of miR-200b/200a/429 expression	ENSG00000257698	325.527	358.67	164.26	145.692	174.153	250.011	183.504	232.213	214.291	221.911	258.552	259.348	201.365	194.888	202.417	173.192	136.79	174.385	196.215	181.392	185.404	177.994	187.526	261.101	210.415	148.393	119.075	7.96536	8.03564	7.5348	7.46598	7.56725	7.78878	7.59788	7.74038	7.69002	7.71188	7.80891	7.81225	7.65234	7.63273	7.65546	7.564	7.43546	7.56772	7.6369
10780	ZNF234	zinc finger protein 234	ENSG00000263002	2.29244	7.09235	27.1953	33.4782	34.8306	20.0973	29.5577	13.3574	8.15236	11.2489	91.6684	83.0652	98.3941	27.1719	26.1951	36.7671	37.1417	31.0424	31.1635	38.3222	23.4419	22.8506	26.1455	7.38095	26.7944	30.7643	29.7689	4.69963	4.73632	4.88465	4.92679	4.93471	4.83378	4.9004	4.78554	4.74726	4.76931	5.23456	5.19965	5.26486	4.88425	4.87813	4.94709	4.94969	4.91022	4.91086
6273	S100A2	S100 calcium binding protein A2	ENSG00000196754	2130.83	2060.83	1233.58	1199.63	1248.92	1190.56	1262.36	1496.02	1527.99	1540.08	2645.46	2623.01	2798.51	2898.03	2646.9	2979.1	3071.89	2032.36	2159.52	2374.7	2856.71	2758.91	2615.45	1591.52	1046.56	2262.99	2947.94	11.0288	10.9985	10.5518	10.5268	10.5618	10.5212	10.5715	10.715	10.7335	10.7401	11.2288	11.2211	11.2818	11.3151	11.2293	11.3413	11.3707	10.9859	11.041
7024	TFCP2	transcription factor CP2	ENSG00000135457	103.16	99.2928	154.469	177.93	171.167	6.43114	9.85257	249.68	278.345	285.314	22.3295	21.2278	20.5941	134.923	133.357	164.484	138.602	8.2171	6.92523	3.83222	4.26216	6.01331	1.80314	78.4226	5.51649	126.677	143.056	6.36896	6.35164	6.58497	6.67875	6.64755	5.72146	5.77842	6.89087	6.96332	6.98436	5.88093	5.86251	5.86582	6.5108	6.50062	6.62414	6.52623	5.74572	5.74764
25894	PLEKHG4	pleckstrin homology and RhoGEF domain containing G4	ENSG00000196155	1515.31	1367.81	2190.85	2243.04	2166.46	1947.83	2205.74	1664.53	2052.07	1948.11	1860.4	1947.42	2443.83	2432.36	2468.29	3072.96	3354.53	1799.55	2015.24	1858.63	2348.45	2525.59	2337.77	1439.29	1822.02	2327.23	3154.67	10.7549	10.6676	11.0807	11.1023	11.0705	10.9746	11.0868	10.8359	11.0215	10.9748	10.9339	10.9744	11.1808	11.1766	11.19	11.3957	11.4796	10.9042	11.0052
11343	MGLL	monoglyceride lipase	ENSG00000074416	6262.96	6103.47	8017.17	8373.88	7836.88	5406.98	6159.09	6778.35	7084.4	6787.21	4740.9	4467.06	4664.57	7927.64	7668.02	5784.04	5890.13	8922.86	9945.78	8336.36	7362.87	7452.89	7382.94	5934.28	5696.17	6905.69	5632.1	12.6456	12.6216	12.8791	12.9212	12.8574	12.5098	12.63	12.7196	12.7613	12.7208	12.3911	12.3377	12.3765	12.8684	12.8365	12.5718	12.5886	12.9826	13.0885
23136	EPB41L3	erythrocyte membrane protein band 4.1 like 3	ENSG00000082397	272.801	243.166	410.105	386.239	364.228	391.496	316.514	45.2095	55.9019	53.1768	21.1542	24.9196	19.45	449.742	433.41	423.789	356.017	197.21	206.603	199.276	361.218	353.582	381.363	217.738	364.876	408.985	350.611	7.97496	7.89739	8.27289	8.23132	8.18364	8.23995	8.07898	7.10005	7.17287	7.14902	6.94621	6.95178	6.93061	8.34633	8.31467	8.29948	8.16732	7.76219	7.79218
57545	CC2D2A	coiled-coil and C2 domain containing 2A	ENSG00000048342	46.9951	55.7256	22.844	16.1191	15.9225	48.2335	41.8734	28.7697	22.1278	27.6111	190.388	176.283	219.671	23.4241	17.8603	59.0209	60.695	48.3896	60.0186	66.4252	46.8837	33.6745	45.0784	49.8214	40.9796	20.8112	54.5762	5.64574	5.6976	5.48411	5.42146	5.42946	5.65281	5.61442	5.5258	5.48022	5.51754	6.25739	6.21803	6.34582	5.48573	5.44895	5.71666	5.7264	5.65391	5.72161
114881	OSBPL7	oxysterol binding protein like 7	ENSG00000006025	756.507	656.549	443.827	384.999	451.802	483.943	459.376	758.287	745.359	730.159	352.571	419.941	529.726	431.003	478.656	542.798	516.36	409.029	427.056	429.209	458.182	463.025	383.167	713.184	456.292	383.649	467.206	9.29747	9.18019	8.87225	8.76541	8.88549	8.93771	8.89837	9.30003	9.2849	9.26828	8.70548	8.83059	9.0078	8.84998	8.9295	9.02714	8.98801	8.81108	8.84369
9760	TOX	thymocyte selection associated high mobility group box	ENSG00000198846	225.806	236.074	145.767	145.692	139.322	182.484	139.168	285.642	289.991	264.862	413.683	374.716	378.703	114.309	100.018	125.782	104.178	142.43	168.514	162.231	142.782	164.765	161.381	256.488	172.587	140.249	119.902	7.6569	7.6859	7.40182	7.39844	7.37723	7.52729	7.37849	7.8124	7.82157	7.76135	8.07763	8.00681	8.01199	7.27702	7.21952	7.32444	7.23282	7.38828	7.48173
81788	NUAK2	NUAK family kinase 2	ENSG00000163545	1288.35	1039.54	1906.93	1848.74	1869.9	1081.24	1395.37	992.554	1274.1	1319.19	1203.44	1088.15	1319.17	2365.83	2301.6	1485.2	1792.77	981.487	1046.86	1106.23	1518.39	1580.3	1592.17	1053.63	1136.4	2035.88	1619.1	10.3832	10.2	10.7346	10.7068	10.7167	10.2325	10.4529	10.1615	10.3735	10.4037	10.3244	10.2382	10.4037	10.9367	10.91	10.5082	10.6782	10.1519	10.2063
144100	PLEKHA7	pleckstrin homology domain containing A7	ENSG00000166689	194.858	207.704	106.606	93.6148	119.419	94.8593	147.789	100.694	73.3713	86.9237	203.316	230.737	226.535	80.5788	66.6785	97.7231	123.202	278.468	345.107	293.804	183.273	186.413	172.2	207.589	96.9326	76.006	128.171	7.35926	7.39904	7.03887	6.97454	7.09225	6.98291	7.2021	7.01226	6.88404	6.94845	7.38474	7.46599	7.4522	6.91595	6.8499	6.99817	7.10725	7.59046	7.73763
144811	LACC1	laccase domain containing 1	ENSG00000179630	145.57	180.348	357.89	416.617	409.01	296.636	289.419	274.34	203.809	207.594	141.028	178.129	131.574	332.622	385.783	356.06	373.229	306.772	212.374	268.255	296.22	300.665	341.694	231.577	352.267	458.751	440.744	7.74187	7.85782	8.30517	8.42054	8.40417	8.17315	8.15594	8.11989	7.93137	7.94142	7.72597	7.8496	7.69014	8.25318	8.35949	8.30198	8.33665	8.1963	7.95624
83695	RHNO1	RAD9-HUS1-RAD1 interacting nuclear orphan 1	ENSG00000171792	1157.68	1133.76	810.42	856.173	842.9	1069.98	864.563	804.524	854.833	804.811	1044.78	1044.78	1034.28	894.799	896.587	799.201	827.988	975.096	1020.32	1024.48	1037.83	1066.76	1006.15	1101.61	1050.5	820.684	754.144	10.0575	10.0394	9.75389	9.79886	9.78625	9.98912	9.80759	9.74778	9.79812	9.74807	9.96809	9.96832	9.95941	9.83614	9.83795	9.74222	9.77133	9.90899	9.9477
81563	C1orf21	chromosome 1 open reading frame 21	ENSG00000116667	346.159	380.96	240.406	217.608	223.911	204.189	210.599	430.518	371.515	350.763	36.4323	37.8408	33.1794	202.384	194.082	221.57	230.097	415.42	443.215	381.945	184.338	180.399	151.463	332.143	228.54	204.492	234.843	8.11667	8.18841	7.8655	7.80116	7.8197	7.76128	7.78144	8.28105	8.16838	8.12728	7.04607	7.03847	7.0228	7.75615	7.73151	7.81299	7.8372	8.25484	8.30216
8683	SRSF9	serine and arginine rich splicing factor 9	ENSG00000111786	5049.11	4887.64	3673.54	3789.85	3749.76	3988.91	3586.34	4525.06	4978.76	4663.2	3868.88	3594.88	3749.27	3999.89	3942.36	3624.46	3687.9	3936.9	4118.2	4000.84	4055.44	3854.53	3651.35	4418.42	3859.97	3831.97	3668.18	12.1864	12.1554	11.8885	11.9171	11.9073	11.9644	11.8665	12.0824	12.173	12.1108	11.9362	11.8686	11.9072	11.967	11.9536	11.8761	11.892	11.9523	11.9941
57094	CPA6	carboxypeptidase A6	ENSG00000165078	21.7782	19.2507	55.4784	70.0561	70.6563	26.5284	41.8734	34.9346	41.9264	36.8147	30.5561	35.9949	27.4588	36.5415	48.8182	93.8529	105.99	43.8245	26.5467	31.9352	20.2452	15.6346	25.2439	30.4464	18.9137	39.8127	99.2295	5.22947	5.20997	5.43718	5.51901	5.51796	5.25907	5.35889	5.31602	5.35924	5.32786	5.28857	5.32247	5.26805	5.32596	5.3994	5.62853	5.6824	5.37086	5.26205
83937	RASSF4	Ras association domain family member 4	ENSG00000107551	1718.19	1696.08	2785.89	2690.65	2600.35	1081.24	1339.95	1176.47	995.753	1198.52	788.583	781.736	772.279	3491.12	3298.2	2300.85	2895.24	2256.05	2389.2	1838.19	1535.44	1601.95	1822.97	1400.54	1104.87	2866.51	2624.62	10.7549	10.7433	11.2029	11.1706	11.1375	10.3544	10.5368	10.4258	10.2885	10.4414	10.1039	10.095	10.0876	11.4219	11.3657	11.0223	11.2402	11.004	11.0573
26502	NARF	nuclear prelamin A recognition factor	ENSG00000141562	1063.69	1030.42	724.483	666.463	710.543	811.127	878.111	773.699	738.371	774.132	688.688	646.063	745.965	698.037	635.827	586.338	531.761	725.844	788.322	720.458	819.399	809.391	751.006	891.25	769.156	627.955	527.57	9.83824	9.81081	9.51211	9.44373	9.49619	9.60599	9.67239	9.56634	9.5277	9.56681	9.47091	9.41912	9.53611	9.48167	9.40686	9.34232	9.26629	9.51362	9.58182
5920	PLAAT4	phospholipase A and acyltransferase 4	ENSG00000133321	106.599	146.913	41.3368	40.9177	38.8112	17.6856	27.0946	213.718	164.212	147.259	96.3693	95.9865	78.9441	36.5415	29.7672	54.1831	87.8719	57.5197	78.4859	57.4833	18.1142	20.4452	17.1298	78.4226	17.3375	31.6692	69.4607	6.18523	6.34766	5.84627	5.83844	5.82903	5.67378	5.75408	6.56509	6.40607	6.34876	6.13952	6.14027	6.05687	5.81336	5.7717	5.92359	6.10221	5.94278	6.05454
6567	SLC16A2	solute carrier family 16 member 2	ENSG00000147100	217.782	222.902	80.4981	130.193	95.5352	200.169	169.957	76.0342	75.7005	84.8784	2003.78	1805.28	1792.83	45.9112	33.3392	73.5342	96.9308	219.123	195.061	219.714	163.027	138.306	154.168	171.607	219.083	37.0982	88.4797	7.64404	7.66146	7.04472	7.29852	7.12828	7.58534	7.47366	7.01512	7.01868	7.06835	9.63823	9.53467	9.52433	6.80093	6.72017	6.99687	7.13347	7.64962	7.56652
4642	MYO1D	myosin ID	ENSG00000176658	40.1178	51.6728	91.3762	89.895	101.506	53.8608	55.4207	32.8796	37.2679	36.8147	678.111	633.141	676.173	143.355	136.929	308.65	398.594	56.6067	62.327	74.0896	62.8668	76.9703	66.7161	38.75	45.7081	119.438	386.168	6.46308	6.53912	6.77644	6.76359	6.82752	6.54704	6.57071	6.40275	6.44298	6.4329	8.17436	8.11948	8.17249	7.01691	6.98916	7.53284	7.73252	6.56899	6.61224
6895	TARBP2	TARBP2 subunit of RISC loading complex	ENSG00000139546	1056.82	1064.87	721.219	753.258	739.403	763.698	735.248	828.156	883.949	919.346	928.436	811.27	878.682	768.309	723.938	788.557	656.774	561.502	617.499	569.724	707.518	761.285	683.389	982.589	702.17	720.248	650.78	9.85724	9.86429	9.53385	9.56937	9.55418	9.58081	9.54968	9.64832	9.70319	9.73688	9.74502	9.63112	9.69815	9.58581	9.537	9.6074	9.45785	9.33425	9.40941
399474	TMEM200B	transmembrane protein 200B	ENSG00000253304	259.046	304.971	393.788	446.995	421.947	432.494	527.113	471.617	456.532	419.279	190.388	185.512	204.797	392.587	447.698	492.486	478.313	524.981	548.247	471.363	441.133	484.673	434.556	260.178	427.922	435.225	492.84	8.33937	8.44694	8.62854	8.72412	8.67985	8.69868	8.8503	8.76435	8.73911	8.67507	8.1518	8.13192	8.19382	8.62626	8.72421	8.79807	8.77558	8.84842	8.88176
100422473	TOMM40P4	TOMM40 pseudogene 4	ENSG00000213222	161.617	134.755	257.811	263.485	265.707	186.503	267.251	176.728	177.023	165.666	96.3693	100.601	82.3765	292.332	307.197	239.954	302.569	235.557	241.229	222.269	205.649	202.047	228.998	159.613	193.865	277.784	249.728	7.54089	7.4432	7.82308	7.8399	7.84349	7.6213	7.84605	7.59057	7.59202	7.55391	7.28837	7.30162	7.22319	7.90836	7.94067	7.7769	7.93232	7.7652	7.77965
4739	NEDD9	neural precursor cell expressed, developmentally down-regulated 9	ENSG00000111859	818.403	1040.55	1728.53	1760.08	1686.79	1036.22	1530.84	1482.67	1249.64	1113.65	1070.64	1153.68	1218.49	1613.45	1577.66	601.819	900.46	2240.53	2509.24	1889.29	1171.03	1051.13	1246.87	741.785	1289.28	1459.5	665.665	9.93909	10.1372	10.5856	10.6032	10.5633	10.1332	10.4748	10.4463	10.2948	10.195	10.1616	10.2253	10.2728	10.5229	10.5021	9.69823	10.016	10.8286	10.9363
149478	BTBD19	BTB domain containing 19	ENSG00000222009	48.1413	40.5277	140.328	135.773	124.395	82.8009	167.494	86.3091	47.7496	65.4484	39.958	41.5326	59.4941	128.364	188.129	126.75	200.203	365.204	367.037	287.417	181.142	167.17	192.034	49.8214	105.601	140.249	170.344	6.587	6.53463	7.02554	7.00908	6.96284	6.77263	7.1227	6.79278	6.58516	6.68426	6.53677	6.53792	6.65358	6.97897	7.19109	6.97243	7.23183	7.64151	7.64095
			ENSG00000206341	255.608	272.549	454.705	448.235	330.393	262.069	274.64	309.274	362.198	347.695	293.809	296.266	286.029	381.344	408.406	470.232	532.666	454.68	394.738	370.448	205.649	230.911	205.558	217.738	259.275	380.935	471.34	8.19711	8.23853	8.60504	8.59639	8.37031	8.21155	8.24449	8.32423	8.43568	8.40654	8.28944	8.2945	8.27126	8.47363	8.52353	8.63151	8.72967	8.60588	8.49844
7087	ICAM5	intercellular adhesion molecule 5	ENSG00000105376	58.4573	34.4485	142.503	133.293	140.317	60.2919	91.1363	73.9792	69.8774	78.7426	98.7198	125.521	211.662	106.814	159.552	131.588	150.379	198.123	188.135	126.463	105.488	107.037	113.598	45.2083	46.4961	125.772	129.825	6.51975	6.37321	6.894	6.86193	6.8865	6.52409	6.68393	6.59997	6.5806	6.62375	6.71778	6.83008	7.11779	6.75277	6.95367	6.85361	6.92384	7.08083	7.04729
117584	RFFL	ring finger and FYVE like domain containing E3 ubiquitin protein ligase	ENSG00000092871	680.856	670.733	435.125	460.015	430.904	386.672	438.44	532.239	574.159	490.863	897.88	865.724	860.376	461.923	389.355	485.713	497.337	410.855	415.514	394.719	522.114	450.998	521.106	611.696	430.286	357.409	446.533	9.2247	9.21282	8.87253	8.91353	8.86501	8.78442	8.87856	9.02667	9.08641	8.96378	9.45919	9.429	9.4224	8.91721	8.79135	8.95563	8.97383	8.82939	8.83858
94120	SYTL3	synaptotagmin like 3	ENSG00000164674	2131.97	2048.67	3048.05	2856.8	2755.59	3417.35	4188.58	2171.08	2062.55	1900.05	1805.16	1788.67	1826.01	3546.4	3344.64	2533.06	2754.83	4812.48	5135.06	4826.04	4715.01	4869.58	4699.88	1797.26	3472.24	2949.76	2500.58	11.2339	11.1989	11.5558	11.4962	11.4632	11.6625	11.8555	11.2497	11.2051	11.1338	11.0904	11.0819	11.1001	11.6973	11.6421	11.3869	11.463	11.9903	12.0534
146664	MGAT5B	alpha-1,6-mannosylglycoprotein 6-beta-N-acetylglucosaminyltransferase B	ENSG00000167889	421.81	313.076	226.265	205.209	163.206	190.522	199.515	207.553	271.357	254.635	297.335	256.579	352.388	189.266	233.375	308.65	317.969	180.776	174.285	172.45	205.649	258.572	217.278	382.887	161.554	237.971	317.534	8.3096	8.09435	7.87917	7.81716	7.68571	7.77311	7.80283	7.82572	7.99642	7.95475	8.05801	7.95984	8.17732	7.77001	7.89875	8.08466	8.10574	7.74299	7.72397
51097	SCCPDH	saccharopine dehydrogenase (putative)	ENSG00000143653	2096.44	2225.98	1629.54	1623.69	1622.11	1870.66	1655.23	1555.62	1489.55	1468.5	1950.89	1812.67	1621.21	1445.73	1502.65	1339.1	1349.78	1338.47	1243.08	1269.74	1517.33	1461.23	1460.54	2070.36	1740.85	1596.13	1299.91	10.8843	10.9402	10.6552	10.6521	10.6512	10.78	10.6692	10.614	10.5757	10.5631	10.818	10.7512	10.6507	10.5493	10.5834	10.4826	10.4895	10.4822	10.419
23637	RABGAP1	RAB GTPase activating protein 1	ENSG00000011454	1311.28	1378.95	938.781	1047.12	1038.95	1320.8	1257.43	1363.48	1284.58	1370.33	1225.77	1161.07	1213.91	864.817	895.397	924.015	931.26	1453.51	1500.47	1405.15	1134.8	1095.62	1155.81	1239.08	1182.89	885.832	897.2	10.2835	10.3284	9.99627	10.0879	10.0815	10.2903	10.2465	10.3183	10.2654	10.3228	10.2242	10.177	10.2157	9.92795	9.95726	9.98281	9.98919	10.3757	10.404
11182	SLC2A6	solute carrier family 2 member 6	ENSG00000160326	2025.37	1903.79	2903.37	3189.72	2964.58	2199.45	2848.63	2038.54	2767.14	2585.21	2322.27	2351.67	2671.51	2928.95	2905.28	1923.5	2233.94	1791.33	1930.98	1904.61	1991.49	2049.34	2124.09	1953.18	2441.44	2865.61	2160.72	11.0622	11.0072	11.3912	11.4804	11.4109	11.1359	11.3733	11.0679	11.3463	11.2834	11.1852	11.1966	11.3137	11.3996	11.3918	11.0163	11.15	10.9537	11.0199
3665	IRF7	interferon regulatory factor 7	ENSG00000185507	74.5044	84.095	165.347	163.671	161.216	77.1737	120.694	144.876	119.956	144.191	203.316	224.276	221.959	158.347	183.366	207.057	164.873	111.387	131.579	95.8055	72.4566	88.997	98.2709	94.1071	96.1445	148.393	180.267	6.81059	6.85544	7.17974	7.17628	7.16613	6.81832	7.01642	7.10832	7.01329	7.10583	7.29883	7.36154	7.35275	7.15647	7.2378	7.31174	7.17902	6.97711	7.05868
3675	ITGA3	integrin subunit alpha 3	ENSG00000005884	36426.9	34200.3	24668.3	24857.5	23028	18131.8	20057.4	25232	30829.9	29177.7	44771.8	42758.3	43376.9	23544	24744.9	31429.1	29670.8	19324.8	21857.2	18287.4	20117.4	21230.6	18946.5	33395.1	17579.5	21613.8	27983.6	14.9935	14.9315	14.6167	14.6239	14.5519	14.3311	14.4235	14.6381	14.8303	14.7771	15.199	15.1529	15.1672	14.5727	14.6196	14.849	14.7932	14.3893	14.5031
115273	RAB42	RAB42, member RAS oncogene family	ENSG00000188060	833.303	900.728	1380.43	1343.47	1225.04	832.029	1035.75	958.647	931.699	835.49	404.281	421.787	382.135	1356.72	1294.28	814.681	884.154	1726.5	1859.42	1442.19	1161.44	1236.34	1163.92	759.315	854.268	1081.28	819.47	9.8006	9.86544	10.2387	10.2153	10.1318	9.79872	9.98454	9.91826	9.8941	9.80256	9.24887	9.27479	9.20969	10.2234	10.1804	9.78156	9.84971	10.4449	10.5136
2131	EXT1	exostosin glycosyltransferase 1	ENSG00000182197	6071.54	5509.74	7096.88	7298.86	7407.96	6437.57	6443.58	5766.27	6101.46	6469.17	5714	5569.06	5839.58	7445.11	7202.47	6628.72	7153.86	6461.38	6760.18	6909.5	6868.46	6328.4	6460.64	5247.85	6018.49	6698.48	6594.63	12.5976	12.5078	12.7444	12.7712	12.7853	12.6524	12.6533	12.5497	12.6022	12.657	12.5414	12.5176	12.5615	12.7901	12.7585	12.6799	12.7521	12.6558	12.6984
8835	SOCS2	suppressor of cytokine signaling 2	ENSG00000120833	108.891	103.346	218.65	235.587	213.959	180.072	225.378	159.261	197.986	174.87	244.449	239.043	258.571	219.249	217.896	176.095	170.308	199.949	190.444	180.114	153.438	146.725	181.215	137.47	215.143	303.119	221.613	7.28988	7.26405	7.66412	7.71292	7.65099	7.54793	7.68246	7.4793	7.60381	7.53149	7.73399	7.72088	7.77052	7.66626	7.6617	7.53535	7.51618	7.60991	7.5809
2039	DMTN	dematin actin binding protein	ENSG00000158856	867.69	878.438	1336.92	1222.57	1127.51	696.171	713.08	865.146	882.784	776.177	799.16	834.344	896.988	1211.49	1169.25	1299.43	1209.37	1213.39	1262.7	1067.91	704.321	770.906	823.132	734.404	677.74	1039.65	1165.12	9.81748	9.82764	10.1926	10.1137	10.0416	9.63652	9.6573	9.81491	9.8319	9.72525	9.74947	9.78459	9.84526	10.105	10.0732	10.1674	10.1035	10.1064	10.1413
283989	TSEN54	tRNA splicing endonuclease subunit 54	ENSG00000182173	754.214	654.522	477.549	473.034	453.792	624.624	518.492	563.064	613.756	626.873	515.928	572.227	517.141	463.797	502.47	452.816	433.924	454.68	466.299	448.37	588.177	663.869	586.019	620	595.781	489.515	458.937	9.34223	9.22537	8.97678	8.96863	8.93803	9.18781	9.03993	9.1044	9.17293	9.19026	9.03607	9.11728	9.03787	8.95432	9.01574	8.93634	8.90427	8.93928	8.95888
84803	GPAT3	glycerol-3-phosphate acyltransferase 3	ENSG00000138678	715.243	717.34	435.125	446.375	414.981	680.897	506.176	740.82	773.31	737.317	1618.3	1556.09	1123.52	387.903	391.736	814.681	664.927	353.335	334.719	378.113	621.209	608.547	560.775	751.934	620.999	413.509	692.953	9.39605	9.39871	9.00446	9.02081	8.96884	9.35575	9.11938	9.42559	9.46135	9.42163	10.124	10.0886	9.7872	8.91919	8.92846	9.50612	9.33609	8.85232	8.81748
9807	IP6K1	inositol hexakisphosphate kinase 1	ENSG00000176095	1420.17	1329.31	1033.42	928.709	984.212	1283.01	1162.6	1202.16	1335.82	1266.02	1698.22	1646.54	1580.03	974.441	1007.32	949.172	881.436	997.008	1173.83	1112.62	1337.25	1387.87	1277.52	1242.77	1230.97	964.553	874.047	10.3663	10.3081	10.0906	10.0011	10.0497	10.277	10.191	10.22	10.3122	10.2652	10.5247	10.4979	10.4608	10.0413	10.0693	10.0197	9.95947	10.0603	10.1993
421	ARVCF	ARVCF delta catenin family member	ENSG00000099889	136.4	137.794	305.675	262.865	261.727	181.68	245.083	134.601	152.566	148.282	124.575	169.822	173.906	240.799	292.909	363.801	430.3	296.729	302.402	219.714	122.537	149.13	178.511	153.155	193.865	269.64	403.533	7.48845	7.49204	7.97758	7.87706	7.87254	7.6437	7.82866	7.48011	7.54754	7.53088	7.44334	7.60517	7.61998	7.81806	7.94747	8.10286	8.22924	7.95814	7.96966
399726	MIR1915HG	MIR1915 host gene	ENSG00000204682	314.065	280.654	156.645	181.03	208.983	327.988	273.409	296.944	354.045	335.423	416.033	455.013	473.665	193.014	172.65	198.349	164.873	256.556	267.775	287.417	295.154	240.532	274.978	318.303	333.354	205.397	159.594	8.17056	8.09373	7.73856	7.81467	7.90393	8.2023	8.07603	8.13212	8.25534	8.21733	8.37399	8.44408	8.47319	7.85558	7.79355	7.87211	7.76426	8.03389	8.06224
3148	HMGB2	high mobility group box 2	ENSG00000164104	8341.06	8756.01	6459.43	6027.93	5911.24	6950.45	6090.12	8113.05	7701.65	7413.06	4925.41	4910.08	5085.6	6990.68	6548.78	6591.95	6115.7	6022.22	6738.25	6525	7217.96	6827.51	6603.99	7575.62	6657.61	6246.07	6145.62	12.9105	12.9575	12.6673	12.6028	12.5847	12.7363	12.6124	12.8838	12.8338	12.7974	12.4179	12.415	12.4469	12.7417	12.6802	12.6864	12.6163	12.602	12.707
5166	PDK4	pyruvate dehydrogenase kinase 4	ENSG00000004799	51.58	56.7388	20.6684	20.4589	14.9274	16.8817	11.0841	29.7972	24.4571	26.5884	23.5047	20.3048	26.3147	14.9914	16.6696	22.2538	17.212	20.0862	18.4673	17.8837	8.52431	1.20266	5.40941	47.0536	10.2449	17.1918	17.3652	4.5668	4.59661	4.37802	4.37648	4.33727	4.35087	4.31041	4.43882	4.4035	4.41796	4.39715	4.37547	4.41577	4.33751	4.35036	4.38895	4.35351	4.37394	4.36286
8291	DYSF	dysferlin	ENSG00000135636	293.433	324.222	162.084	143.212	126.385	32.1557	46.7997	159.261	178.187	195.323	279.706	269.5	390.144	161.158	145.264	327.034	461.101	94.0402	102.724	90.6959	21.3108	18.0399	43.2753	294.315	31.5228	137.535	360.534	7.684	7.75744	7.30222	7.23136	7.16502	6.64813	6.76863	7.29214	7.35775	7.41443	7.65	7.62716	7.89359	7.29907	7.24045	7.76438	8.02764	7.0193	7.06365
65260	COA7	cytochrome c oxidase assembly factor 7 (putative)	ENSG00000162377	682.002	562.322	847.405	882.831	885.691	914.829	818.995	756.232	717.408	769.019	813.263	791.888	772.279	966.009	964.456	875.637	741.928	584.327	627.887	623.375	888.659	1023.46	986.316	622.768	863.725	875.879	764.067	9.50789	9.35545	9.68649	9.72159	9.72391	9.75175	9.65786	9.5918	9.54882	9.60562	9.65203	9.62989	9.60915	9.79828	9.79641	9.71426	9.57602	9.38476	9.44205
			ENSG00000108272	439.003	482.28	301.324	270.305	283.62	286.99	332.524	329.824	288.827	332.355	291.458	299.035	401.585	267.034	296.481	309.618	291.698	277.555	290.86	298.913	356.955	352.38	335.383	442.857	267.944	242.495	277.843	8.54398	8.61679	8.27307	8.19857	8.23192	8.23947	8.3412	8.33565	8.2445	8.34103	8.25062	8.26768	8.47734	8.19162	8.26218	8.29163	8.25072	8.21722	8.2492
79877	DCAKD	dephospho-CoA kinase domain containing	ENSG00000172992	916.978	927.071	680.97	659.024	661.781	775.756	783.28	669.923	673.152	641.19	733.347	739.28	767.703	695.226	691.789	684.062	641.374	754.147	764.083	614.433	719.239	734.826	733.877	880.178	790.434	668.672	568.916	9.69547	9.70521	9.44745	9.42049	9.42429	9.55456	9.56222	9.43418	9.43818	9.39896	9.50785	9.51455	9.54562	9.46418	9.46027	9.45103	9.39901	9.53101	9.5417
340371	NRBP2	nuclear receptor binding protein 2	ENSG00000185189	814.964	802.448	1452.23	1386.24	1447.96	869.811	1222.95	1268.95	1154.14	1119.78	708.667	820.5	1157.85	1367.03	1355	1381.67	1423.16	1701.85	1767.09	1541.83	1035.7	1045.11	1049.43	831.279	951.2	1221.53	1310.66	9.88653	9.87348	10.381	10.3399	10.3785	9.93857	10.2285	10.261	10.1782	10.1521	9.77532	9.89116	10.181	10.3271	10.3189	10.3365	10.3631	10.5256	10.5597
55342	STRBP	spermatid perinuclear RNA binding protein	ENSG00000165209	1292.94	1383.01	990.996	1065.1	1036.96	879.458	868.258	986.389	908.406	953.093	1245.75	1186.91	1097.21	1022.23	951.359	1058.51	1000.11	890.186	912.976	975.939	763.991	786.541	827.64	1367.32	934.651	1037.84	960.046	10.1925	10.2531	9.96077	10.0228	9.99956	9.85981	9.84976	9.95679	9.88733	9.92764	10.1594	10.1171	10.0482	9.98729	9.92619	10.0173	9.96856	9.87009	9.89152
51367	POP5	POP5 homolog, ribonuclease P/MRP subunit	ENSG00000167272	951.364	838.923	539.555	546.81	539.376	631.055	540.66	730.545	738.371	735.272	806.212	687.595	654.435	599.656	578.674	630.846	518.172	477.505	435.135	496.911	613.75	594.115	567.988	735.327	549.285	532.947	502.763	9.62661	9.51887	9.15883	9.16844	9.1584	9.28283	9.16069	9.40248	9.41103	9.40784	9.48461	9.35264	9.31206	9.24183	9.21373	9.2825	9.12711	9.06463	8.9965
4212	MEIS2	Meis homeobox 2	ENSG00000134138	514.654	502.543	368.768	358.34	360.248	398.731	370.703	800.414	822.224	792.54	665.183	721.744	782.576	420.696	371.494	362.833	324.311	409.029	408.588	417.712	414.495	377.636	369.643	502.827	420.829	375.506	343.996	8.93685	8.91846	8.68672	8.66389	8.66955	8.74267	8.69108	9.29958	9.32181	9.29114	9.14301	9.21231	9.2796	8.78281	8.69244	8.67454	8.59485	8.76182	8.76156
113829	SLC35A4	solute carrier family 35 member A4	ENSG00000176087	2811.68	2614.04	3240.59	3218.86	3210.38	2821.66	2891.73	2465.97	2755.5	2607.71	2988.62	2934.05	2844.28	3268.13	3211.28	3372.9	3300.18	2593.86	2629.28	2579.08	2681.96	2774.54	2694.79	2503.06	2845.72	3046.57	3157.15	11.47	11.4038	11.6009	11.5948	11.5922	11.4732	11.4957	11.3515	11.4516	11.4016	11.526	11.509	11.4805	11.6088	11.5924	11.6381	11.6179	11.3967	11.4091
55362	TMEM63B	transmembrane protein 63B	ENSG00000137216	1721.63	1666.7	2199.56	2233.12	2155.51	1717.92	1764.84	1590.55	1698.02	1660.75	1664.13	1591.16	1696.73	2261.83	2344.46	2115.08	2129.76	2085.32	2273.78	1944.21	1676.09	1872.54	1791.42	1573.99	1580.87	2021.4	2060.67	10.7977	10.7691	11.0183	11.0325	10.9999	10.7956	10.8197	10.7283	10.7855	10.7659	10.7678	10.7285	10.7849	11.0439	11.0765	10.9827	10.989	10.9698	11.0485
55343	SLC35C1	solute carrier family 35 member C1	ENSG00000181830	2105.61	1918.99	2818.52	2644.15	2610.3	2345.76	2484.08	1961.48	2417.76	2317.28	2104.85	2149.54	2190.98	2470.77	2555.21	2251.5	2271.99	1846.11	1930.98	2009.36	2225.91	2511.16	2299	2001.16	2325.59	2406.86	2100.36	11.0779	10.9955	11.3443	11.2857	11.2736	11.1757	11.2279	11.0148	11.2032	11.1645	11.0776	11.0964	11.1137	11.2231	11.2539	11.1383	11.1465	10.9616	11.0011
220002	CYB561A3	cytochrome b561 family member A3	ENSG00000162144	1178.32	1099.31	1555.57	1400.5	1453.93	1321.6	1369.51	1039.82	1109.89	1127.96	913.158	945.097	863.809	1339.86	1512.17	1058.51	994.673	1164.09	1248.85	1168.83	1096.44	1201.46	1127.86	1075.77	1279.83	1367.2	966.661	10.2	10.1401	10.4465	10.3527	10.3857	10.3008	10.3319	10.0926	10.1484	10.1622	9.98397	10.012	9.93819	10.3128	10.4207	10.1077	10.0549	10.1894	10.2506
388697	HRNR	hornerin	ENSG00000197915	12.6084	17.2243	50.0393	50.2172	46.7725	12.8623	38.1787	7.19242	12.8109	14.3168	12.9276	12.9213	22.8823	63.7135	79.776	76.4369	102.366	35.6074	50.785	45.9867	37.2939	44.4985	38.7674	13.8393	29.1586	68.7674	102.537	5.08595	5.11853	5.33221	5.33578	5.31359	5.08177	5.26124	5.04101	5.0878	5.09685	5.08887	5.08441	5.16069	5.40902	5.48705	5.47387	5.59464	5.24479	5.33612
322	APBB1	amyloid beta precursor protein binding family B member 1	ENSG00000166313	45.8489	54.7124	15.2294	17.359	13.9322	4.82335	16.0104	78.0892	82.6882	87.9463	111.647	109.831	132.718	14.0544	8.33481	11.6107	11.7766	30.1294	35.7803	31.9352	7.45877	7.21597	3.60627	40.5952	20.4898	13.5725	6.6153	5.1291	5.18311	4.91751	4.92851	4.90593	4.82456	4.92538	5.30939	5.32982	5.35787	5.46114	5.45915	5.54701	4.90605	4.86368	4.88661	4.88692	5.0268	5.06521
1809	DPYSL3	dihydropyrimidinase like 3	ENSG00000113657	25179.1	24403.8	18865.9	18337.3	17996.5	16893	15280.1	20658.7	21446.5	20591.7	24742.2	25200.1	24246.1	20377.1	20083.3	28848.6	24331.4	16477.1	16353.9	16933.3	19903.2	20208.3	19281.8	22871.7	16703.1	18852.2	23455.4	14.5189	14.4889	14.2437	14.2171	14.1996	14.1412	14.0506	14.3294	14.3651	14.3263	14.5021	14.5197	14.4826	14.3164	14.3026	14.6495	14.486	14.1185	14.1117
404217	CTXN1	cortexin 1	ENSG00000178531	151.301	179.335	369.856	354.62	321.436	281.362	428.587	143.848	192.163	129.874	163.358	143.057	216.238	333.559	396.499	304.78	360.546	546.894	624.425	445.815	432.609	400.486	473.323	165.149	371.181	309.453	390.303	7.80881	7.90145	8.37859	8.34937	8.27771	8.18507	8.48799	7.77953	7.9438	7.72666	7.85106	7.77434	8.01499	8.30416	8.4296	8.24037	8.36057	8.68157	8.78777
59277	NTN4	netrin 4	ENSG00000074527	435.564	432.633	266.514	281.464	278.644	331.204	225.378	392.501	446.051	392.691	256.201	267.655	280.309	264.223	306.007	462.491	401.312	353.335	304.71	325.739	231.222	200.844	245.227	458.541	305.771	258.782	401.053	8.54289	8.53855	8.19874	8.23325	8.22758	8.34568	8.09523	8.46709	8.56034	8.46746	8.1738	8.20089	8.23194	8.19254	8.29085	8.58815	8.48376	8.39149	8.28792
223	ALDH9A1	aldehyde dehydrogenase 9 family member A1	ENSG00000143149	1201.24	1099.31	864.81	885.311	882.706	899.555	849.784	1245.32	1249.64	1238.41	1709.97	1676.07	1574.31	872.312	846.578	1024.64	1119.69	682.932	683.289	652.755	888.659	870.727	832.148	1066.55	840.083	846.019	1054.31	10.1231	10.0456	9.84133	9.86029	9.85829	9.87393	9.82702	10.1551	10.158	10.1502	10.4427	10.425	10.3666	9.84831	9.82382	9.98474	10.0617	9.64878	9.65033
3223	HOXC6	homeobox C6	ENSG00000197757	257.9	218.85	135.976	147.552	136.337	152.74	176.115	275.367	246.9	262.816	128.101	159.67	137.294	123.679	148.836	147.068	149.473	170.733	207.757	176.282	132.127	138.306	137.038	214.97	182.832	145.678	157.113	7.66102	7.55744	7.28836	7.32908	7.28918	7.34843	7.42783	7.70537	7.63262	7.67446	7.25902	7.37298	7.2936	7.23981	7.33571	7.3286	7.33705	7.41042	7.52487
23332	CLASP1	cytoplasmic linker associated protein 1	ENSG00000074054	2512.52	2399.24	2860.94	2967.16	2778.48	2463.93	2619.55	2546.12	2481.81	2456.36	2449.19	2504.88	2581.13	2942.06	2885.03	2857.19	2901.58	3055.85	3086.34	3104.1	2857.78	2790.17	2939.11	2357.29	2510.79	2814.94	2775.95	11.3361	11.2946	11.4546	11.4884	11.4278	11.3184	11.3739	11.3481	11.325	11.3157	11.3131	11.3333	11.3605	11.4805	11.4623	11.4534	11.4677	11.5156	11.5247
5308	PITX2	paired like homeodomain 2	ENSG00000164093	206.32	231.008	118.571	135.153	122.405	171.229	171.188	182.893	224.772	171.802	306.736	300.881	288.318	107.751	123.831	155.776	127.731	120.517	154.663	140.515	119.34	164.765	119.909	216.815	178.104	97.722	132.306	7.49476	7.56574	7.1933	7.25571	7.20796	7.38587	7.38533	7.42353	7.54745	7.38756	7.75245	7.74196	7.71027	7.14658	7.21516	7.33294	7.22846	7.19966	7.32932
			ENSG00000228742	107.745	96.2533	201.245	215.748	215.949	142.289	153.946	177.756	168.87	172.825	76.3903	81.2193	68.647	245.484	269.095	298.007	287.169	314.076	286.243	279.752	203.518	191.223	161.381	143.929	163.13	327.55	348.13	7.27016	7.21705	7.60328	7.64743	7.6469	7.40446	7.44969	7.52962	7.50058	7.51338	7.12651	7.14347	7.08618	7.72907	7.78817	7.85946	7.83442	7.89668	7.83017
25948	KBTBD2	kelch repeat and BTB domain containing 2	ENSG00000170852	2432.28	2468.14	3216.66	3185.38	3232.28	3612.69	3167.6	2770.11	3002.4	2881.78	2464.47	2511.34	2323.7	2916.77	2864.79	3774.43	4122.73	3510.53	3412.98	3152.64	2352.71	2299.49	2422.51	2554.73	3447.02	3184.11	4226.35	11.3583	11.3711	11.6115	11.6026	11.616	11.7196	11.5972	11.4744	11.5479	11.5103	11.3699	11.3864	11.3184	11.5214	11.505	11.7604	11.8427	11.6928	11.6665
55731	FAM222B	family with sequence similarity 222 member B	ENSG00000173065	680.856	616.021	491.691	469.934	452.797	418.828	461.839	472.645	487.977	443.822	705.141	663.599	745.965	520.951	490.563	509.902	552.596	419.985	450.14	484.137	543.425	518.347	549.055	667.976	467.325	503.992	471.34	9.24131	9.16012	8.98268	8.94741	8.91999	8.8612	8.93537	8.95247	8.97696	8.90505	9.27014	9.22093	9.31713	9.02726	8.98103	9.01061	9.07352	8.86366	8.91596
102724532	LOC102724532	uncharacterized LOC102724532	ENSG00000264920	81.3818	89.1609	42.4247	37.8179	36.8209	57.0764	36.9471	53.4294	66.3835	74.6521	61.1122	56.2998	40.0441	43.1003	51.1995	47.4102	57.0714	52.0416	48.4766	63.8704	61.8012	55.3224	39.669	87.6488	44.1319	39.8127	55.4032	5.89662	5.93367	5.69226	5.6609	5.65768	5.77529	5.66034	5.75508	5.82342	5.86537	5.79623	5.77091	5.6784	5.69551	5.74285	5.72095	5.77515	5.74727	5.72753
2034	EPAS1	endothelial PAS domain protein 1	ENSG00000116016	2409.36	2568.44	4007.5	4174.23	3972.67	2720.37	4216.9	3554.08	3264.44	3070.96	2888.73	2876.82	3449.51	3774.09	3794.72	2057.02	2523.82	7571.6	8715.4	7999.12	4797.06	4609.8	5010.92	2299.17	3359.54	3250.16	2192.97	11.459	11.5149	11.9201	11.9586	11.9119	11.5655	11.968	11.8083	11.7302	11.6746	11.6196	11.6156	11.7807	11.864	11.869	11.3225	11.4993	12.5396	12.6816
5257	PHKB	phosphorylase kinase regulatory subunit beta	ENSG00000102893	1501.55	1482.3	1814.47	1923.75	2015.2	1820.82	1626.91	1944.01	1688.7	1827.44	1360.92	1394.57	1346.63	1770.86	1776.51	2207.96	2365.29	1952.93	1708.22	1875.23	1604.7	1494.91	1594.87	1454.05	1786.55	1797	2281.45	10.6352	10.6239	10.8024	10.8554	10.8973	10.8056	10.7053	10.8646	10.7382	10.8088	10.5512	10.5715	10.5423	10.7806	10.7834	10.9804	11.0432	10.8689	10.7484
6483	ST3GAL2	ST3 beta-galactoside alpha-2,3-sialyltransferase 2	ENSG00000157350	1683.8	1484.33	2331.18	2195.3	2162.48	1938.18	2300.58	1792.97	2290.81	2052.42	1914.46	1977.87	1930.13	2179.38	2284.93	1936.08	1888.79	1706.42	1874.43	1822.86	1732.57	1849.69	1696.75	1550.92	2023.76	1987.92	1820.03	10.7929	10.6829	11.0867	11.0317	11.0176	10.9182	11.0743	10.8484	11.0705	10.97	10.9071	10.9365	10.9144	11.0248	11.0681	10.9172	10.8949	10.8045	10.8881
26130	GAPVD1	GTPase activating protein and VPS9 domains 1	ENSG00000165219	3008.83	2928.13	2412.77	2492.26	2419.23	3099.81	2902.81	3011.57	2718.23	2899.16	2292.88	2216.92	2204.71	2368.64	2407.57	1943.82	1850.74	2855.9	2864.74	2857.56	2911.05	2959.75	2837.24	2964.37	3008.85	2348.95	1720.81	11.476	11.4507	11.2732	11.3025	11.2755	11.504	11.4426	11.4769	11.3819	11.4415	11.2273	11.1969	11.1922	11.2564	11.2712	11.0806	11.0377	11.4276	11.4304
23420	NOMO1	NODAL modulator 1	ENSG00000103512	3771.07	3561.37	4626.46	4586.51	4735.96	5855.55	5966.96	4356.55	4509.42	4906.59	3223.67	3042.96	3030.77	4582.68	4575.81	3926.34	3915.28	5164.9	5353.2	4677.86	5605.8	5829.3	5456.29	3262.38	5577.17	4157.71	3592.11	11.9655	11.9135	12.1542	12.1462	12.1762	12.3781	12.396	12.0982	12.1303	12.2095	11.8243	11.7729	11.7696	12.1454	12.1439	12.0022	11.9996	12.2581	12.292
94097	SFXN5	sideroflexin 5	ENSG00000144040	1077.45	938.216	686.409	688.162	677.703	557.097	610.86	966.867	909.571	839.581	349.045	384.869	347.812	709.281	728.7	821.454	808.965	566.067	638.275	639.981	712.845	692.733	687.897	873.72	524.855	658.719	796.317	9.8016	9.68086	9.41773	9.41988	9.40733	9.25042	9.32399	9.70694	9.65362	9.58555	8.90918	8.97444	8.90636	9.44464	9.46672	9.56717	9.55434	9.26325	9.35893
6175	RPLP0	ribosomal protein lateral stalk subunit P0	ENSG00000089157	54014.6	56172.4	41466.3	40268.6	39730.7	44464.9	43593.9	49082.1	49823.7	49291.9	39565.5	38532.1	37791.3	43729.9	42876.6	38258.1	38464.3	45397.7	46771.8	41230.9	43564.6	45086.6	42142.9	47124.6	40969.4	39843.4	36797.6	15.6159	15.6543	15.3613	15.3335	15.3208	15.4278	15.4089	15.5228	15.5373	15.5269	15.3169	15.292	15.2737	15.4119	15.3931	15.2853	15.2903	15.4477	15.4763
64222	TOR3A	torsin family 3 member A	ENSG00000186283	2052.88	1975.73	1323.87	1412.9	1311.62	1362.6	1266.06	1802.22	1904.16	1835.62	1630.05	1603.16	1506.8	1408.26	1359.76	1260.72	1151.39	924.88	997.233	1110.07	1133.73	1248.36	1112.54	1722.53	1230.97	1163.62	1203.16	10.7913	10.756	10.3949	10.4521	10.3867	10.4201	10.3561	10.6712	10.7215	10.688	10.5796	10.5649	10.5091	10.4492	10.4183	10.3523	10.2741	10.0907	10.1536
7553	ZNF7	zinc finger protein 7	ENSG00000147789	531.847	527.873	790.839	727.22	732.437	740.385	783.28	552.789	527.574	488.818	573.515	599.915	661.3	861.069	847.769	810.811	810.776	669.237	783.705	688.522	790.63	858.7	790.675	460.387	613.906	789.015	743.395	9.22071	9.21444	9.53932	9.47001	9.47564	9.48474	9.53107	9.25011	9.2146	9.156	9.27919	9.31405	9.39221	9.6115	9.59767	9.56048	9.56056	9.40178	9.53164
113655	MFSD3	major facilitator superfamily domain containing 3	ENSG00000167700	348.452	353.604	581.979	639.805	577.192	406.77	554.207	301.054	419.264	334.401	501.826	466.088	494.259	593.097	684.645	610.527	741.022	606.239	784.859	574.833	445.395	470.241	527.417	329.375	461.021	598.095	708.664	8.71376	8.72311	9.09866	9.17653	9.09222	8.82305	9.05963	8.61254	8.84669	8.68413	8.98224	8.92542	8.97053	9.11412	9.23036	9.13741	9.29745	9.13185	9.3448
3218	HOXB8	homeobox B8	ENSG00000120068	200.589	217.836	107.693	116.554	109.467	130.231	110.841	214.745	215.455	177.938	218.594	237.197	220.815	89.9484	97.6363	114.172	131.355	176.211	210.065	164.786	114.013	120.266	117.204	174.375	109.542	86.864	87.6527	7.36783	7.41753	7.04419	7.07736	7.05079	7.13256	7.05813	7.4089	7.4098	7.29954	7.41831	7.46949	7.42458	6.96659	7.003	7.06983	7.13716	7.29449	7.39488
101927412	LINC01781	long intergenic non-protein coding RNA 1781	ENSG00000234184	29.8018	40.5277	8.70249	6.19966	6.96611	7.23503	17.242	17.4673	5.82312	18.4074	5.87618	9.22947	2.28823	7.4957	10.7162	7.74044	14.4943	19.1732	15.0047	21.7159	18.1142	10.824	16.2282	26.7559	8.66877	9.04834	18.1921	3.89041	3.95718	3.74558	3.72378	3.73195	3.73307	3.80716	3.80919	3.72408	3.81577	3.72455	3.749	3.69636	3.73575	3.76081	3.73778	3.78815	3.82146	3.79164
2125	EVPL	envoplakin	ENSG00000167880	657.931	571.44	468.847	442.036	413.986	399.534	417.503	489.085	554.361	556.312	776.831	752.202	874.106	459.112	478.656	427.659	433.018	373.422	383.196	387.054	433.674	491.889	412.017	671.666	409.008	424.367	426.687	9.17353	9.05986	8.90553	8.86021	8.81205	8.78521	8.81898	8.93785	9.03547	9.0385	9.31198	9.28602	9.41328	8.88944	8.92137	8.83609	8.84526	8.7365	8.75627
8809	IL18R1	interleukin 18 receptor 1	ENSG00000115604	144.424	142.86	204.509	237.447	265.707	91.6437	84.9784	143.848	126.944	151.349	210.367	227.968	165.897	235.178	259.57	235.116	233.721	73.9539	61.1728	74.0896	87.3742	98.6182	97.3694	131.012	110.33	243.4	259.651	7.23619	7.23018	7.43456	7.5324	7.60284	7.01452	6.99004	7.23386	7.17	7.26116	7.45129	7.5035	7.31176	7.52332	7.58524	7.52288	7.5196	6.92913	6.86759
23022	PALLD	palladin, cytoskeletal associated protein	ENSG00000129116	9347.44	8679.01	11957.2	11633.7	11757.8	10969.1	11069.4	7539.71	7955.54	8504.2	6226.4	6211.43	6227.43	12882.3	12668.9	11440.4	10175.9	11077.6	11302	10851.6	11959.6	11374.8	11298.5	9682.88	12170.2	13817.7	11332.8	13.2328	13.1637	13.4665	13.4402	13.4503	13.3839	13.3925	13.0345	13.0835	13.1448	12.8631	12.8608	12.8633	13.5386	13.5223	13.4241	13.3126	13.3932	13.4124
51690	LSM7	LSM7 homolog, U6 small nuclear RNA and mRNA degradation associated	ENSG00000130332	2058.61	2086.16	1483.77	1533.8	1418.1	1616.63	1491.43	1505.27	1893.68	1659.73	1362.1	1418.57	1411.84	1469.16	1613.38	1408.76	1408.67	1258.13	1305.41	1290.18	1444.87	1702.97	1509.23	1979.94	1605.3	1421.49	1293.29	10.8482	10.8607	10.5522	10.5815	10.5124	10.6284	10.5568	10.5649	10.7713	10.6519	10.4773	10.5126	10.5086	10.5434	10.6265	10.5066	10.5065	10.4084	10.4405
9260	PDLIM7	PDZ and LIM domain 7	ENSG00000196923	3765.34	3209.79	5920.96	5407.96	5212.64	4826.57	5119.64	3867.47	5026.51	4880	4766.76	4875.93	5519.22	5561.81	6326.12	7171.52	6635.68	4334.06	4659.52	3897.37	4667.06	5535.85	4822.49	3762.44	4606.27	5706.79	6484.65	12.0261	11.8843	12.4455	12.3597	12.325	12.253	12.3081	12.0501	12.2909	12.2633	12.2415	12.2625	12.3788	12.3861	12.5089	12.6303	12.555	12.1536	12.2204
84807	NFKBID	NFKB inhibitor delta	ENSG00000167604	232.683	175.282	448.178	357.72	388.112	300.656	470.46	288.724	280.674	296.563	145.729	192.896	209.373	488.158	481.038	328.001	401.312	221.862	275.855	222.269	343.103	365.609	363.332	194.673	290.798	430.701	408.495	8.08098	7.90977	8.53977	8.3733	8.43192	8.2494	8.5762	8.22183	8.20297	8.2401	7.81211	7.96423	8.01576	8.60696	8.59372	8.31025	8.45718	8.04943	8.19137
7273	TTN	titin	ENSG00000155657	123.792	107.398	223.001	199.009	199.032	145.505	128.083	129.464	122.285	130.897	98.7198	100.601	118.988	208.006	190.51	185.771	152.19	128.735	126.962	146.902	156.634	146.725	129.826	139.315	166.283	199.063	169.517	7.12398	7.05628	7.45002	7.3838	7.38144	7.20522	7.14097	7.14552	7.11816	7.15101	7.02052	7.026	7.10496	7.40842	7.35443	7.3409	7.22925	7.14228	7.13636
5125	PCSK5	proprotein convertase subtilisin/kexin type 5	ENSG00000099139	3392.82	3548.2	2543.3	2109.74	2237.12	2621.49	2857.25	3246.87	2644.86	2622.03	604.071	659.907	755.117	3204.41	2996.96	2713.02	3046.53	4597.01	4479.47	4493.92	4133.22	4133.55	4428.5	3319.58	3223.21	3264.64	2879.31	11.6214	11.6639	11.3545	11.1865	11.239	11.382	11.4611	11.5801	11.3902	11.3822	10.2114	10.2669	10.3641	11.5678	11.5053	11.4134	11.5206	11.9136	11.888
23331	TTC28	tetratricopeptide repeat domain 28	ENSG00000100154	122.646	146.913	252.372	263.485	254.761	104.506	141.631	79.1167	86.1821	80.7879	270.304	312.879	360.397	306.387	313.151	380.249	455.665	172.559	222.761	168.618	91.6363	103.429	104.582	137.47	96.9326	222.589	412.629	7.33892	7.43155	7.75857	7.79053	7.76539	7.25591	7.41363	7.14009	7.1786	7.14835	7.804	7.90761	8.00759	7.89262	7.9057	8.04941	8.18856	7.52175	7.67722
55356	SLC22A15	solute carrier family 22 member 15	ENSG00000163393	152.448	163.124	257.811	266.585	277.649	180.876	233.999	265.092	224.772	236.228	98.7198	98.7553	102.971	222.997	222.658	123.847	174.838	346.944	345.107	325.739	179.011	184.007	217.278	178.065	197.806	237.971	150.498	7.50122	7.53738	7.81553	7.84031	7.86544	7.59553	7.75238	7.83426	7.72723	7.75909	7.29074	7.28546	7.3086	7.72276	7.72127	7.39221	7.57615	8.02153	8.01543
6876	TAGLN	transgelin	ENSG00000149591	137.547	95.2401	50.0393	48.3573	59.7095	39.3907	28.3261	38.0171	38.4326	63.4032	29.3809	39.6867	45.7647	105.877	85.7295	168.355	150.379	38.3465	55.4018	48.5415	38.3594	44.4985	45.0784	121.786	30.7347	85.0544	124.037	6.33701	6.16534	5.93382	5.92057	5.98827	5.86603	5.79995	5.86006	5.8644	6.00844	5.80597	5.86938	5.90902	6.21306	6.12012	6.44859	6.38774	5.86069	5.96477
6909	TBX2	T-box transcription factor 2	ENSG00000121068	205.174	189.467	118.571	120.893	100.511	135.054	156.41	161.316	209.632	226.002	137.503	172.591	169.329	118.994	120.259	86.1124	64.3186	100.431	106.187	89.4185	129.996	138.306	102.779	229.732	150.521	101.341	72.7683	7.29964	7.25329	7.00269	7.0108	6.92596	7.06711	7.14378	7.16148	7.31249	7.36034	7.07616	7.1999	7.18786	7.00394	7.00976	6.85977	6.74854	6.92497	6.95164
284207	METRNL	meteorin like, glial cell differentiation regulator	ENSG00000176845	684.295	684.918	449.266	419.097	443.841	914.026	820.227	505.525	678.975	655.507	681.637	640.525	681.894	389.777	481.038	455.718	346.052	630.891	693.677	638.704	635.061	684.314	606.755	703.958	800.679	389.078	372.111	9.31439	9.31541	8.98421	8.93015	8.97474	9.56045	9.46557	9.07343	9.30795	9.27944	9.31114	9.26075	9.31151	8.87915	9.03594	8.99438	8.79452	9.24846	9.32557
57513	CASKIN2	CASK interacting protein 2	ENSG00000177303	878.006	889.583	598.296	593.307	587.144	664.819	772.195	768.562	838.529	732.204	666.359	739.28	701.344	567.799	625.111	735.342	596.985	711.236	690.214	586.33	708.583	874.335	716.747	882.946	687.985	603.524	630.107	9.64021	9.65173	9.32538	9.31772	9.31037	9.40926	9.53198	9.52829	9.60112	9.48817	9.41137	9.49617	9.45284	9.28397	9.36026	9.49173	9.32326	9.46432	9.43983
6231	RPS26	ribosomal protein S26	ENSG00000197728	7022.9	6971.78	4411.08	4320.54	4027.41	5346.69	4405.33	5345	5770.71	5617.32	5831.52	5488.76	5278.96	4949.97	5053.28	4240.79	4205.17	3381.79	3796.18	3712.15	5252.04	5387.92	4817.98	5436.99	4420.28	4154.09	3813.72	12.5956	12.5885	12.1543	12.1351	12.0709	12.3339	12.1531	12.3336	12.4062	12.3806	12.4162	12.3587	12.3218	12.2614	12.2807	12.1181	12.1103	11.9137	12.0174
5575	PRKAR1B	protein kinase cAMP-dependent type I regulatory subunit beta	ENSG00000188191	967.411	914.913	1620.84	1300.07	1309.63	1033	950.773	749.04	831.541	815.037	1258.68	1114	1116.66	1506.64	1475.26	1150.42	1097.04	817.145	954.527	1009.15	1034.64	1184.62	1144.99	910.625	943.32	1255.91	1001.39	9.98007	9.93305	10.4352	10.2368	10.2427	10.0356	9.96557	9.76921	9.85435	9.83755	10.2073	10.1007	10.1027	10.3689	10.3492	10.1286	10.0874	9.83933	9.96879
26031	OSBPL3	oxysterol binding protein like 3	ENSG00000070882	1721.63	1613	2196.29	2292.63	2247.07	1632.71	1841.2	1796.05	1871.55	1827.44	1954.42	1893.89	1822.58	2205.61	2121.8	1822.87	1973.04	1721.94	1829.41	1898.23	1774.12	1831.65	1789.61	1878.45	1799.95	2278.37	2050.74	10.8058	10.7483	11.0253	11.0652	11.0464	10.7588	10.8655	10.8433	10.8801	10.8588	10.9191	10.8908	10.8564	11.0293	10.9936	10.8565	10.9277	10.8058	10.8598
4615	MYD88	MYD88 innate immune signal transduction adaptor	ENSG00000172936	475.682	439.725	650.511	695.602	681.684	579.606	676.133	532.239	564.842	561.425	1109.42	1025.39	1173.86	625.891	651.306	631.814	687.575	599.848	723.686	627.207	560.473	503.915	527.417	369.97	493.332	537.471	623.492	9.07454	9.01518	9.31932	9.37467	9.35756	9.22662	9.35062	9.16003	9.20669	9.20171	9.77459	9.70583	9.82545	9.28818	9.32025	9.29577	9.36472	9.25406	9.40658
1192	CLIC1	chloride intracellular channel 1	ENSG00000213719	16490.7	16926.4	21419	21202.2	20787.9	16425.1	16942.7	15477.1	16607.5	15790.5	19948.4	19420.6	19280.7	21044.2	19935.7	19158.6	19176	13302.6	14793.4	13681	16769.4	17156	16189.5	13697.2	15078.1	17932.9	18774.2	14.0357	14.0604	14.2863	14.2764	14.2572	14.032	14.0613	13.9761	14.0424	13.9949	14.2174	14.1916	14.1846	14.2691	14.2167	14.1785	14.1794	13.8358	13.934
			ENSG00000108278	737.021	825.752	519.974	523.871	528.429	597.292	511.102	591.834	581.147	552.221	821.49	827.883	791.729	528.447	506.042	487.648	524.513	496.678	515.929	554.395	521.048	535.184	501.272	667.053	526.431	529.328	429.995	9.36897	9.46518	9.0888	9.09391	9.10117	9.19782	9.07579	9.19038	9.17586	9.13559	9.46014	9.46773	9.42901	9.10112	9.06808	9.03927	9.09527	9.05318	9.08288
58500	ZNF250	zinc finger protein 250	ENSG00000196150	367.937	391.092	537.379	548.67	568.236	485.551	507.408	317.494	283.003	333.378	322.015	330.415	356.965	717.713	612.013	610.527	553.502	507.634	537.859	504.576	479.492	416.121	482.339	342.292	454.716	553.758	514.34	8.6788	8.7224	8.96361	8.98126	9.00816	8.88488	8.91846	8.57485	8.49877	8.60857	8.58562	8.60171	8.65726	9.1996	9.06717	9.06606	8.98748	8.91931	8.96416
666	BOK	BCL2 family apoptosis regulator BOK	ENSG00000176720	1385.78	1346.53	1897.14	1858.04	1925.63	1768.56	2011.16	1273.06	1512.85	1525.77	2336.37	2198.46	2301.96	1820.52	2070.6	2320.2	2271.99	1679.94	1716.3	1497.12	1717.65	1778.74	1623.72	1390.39	1720.36	1768.95	2228.53	10.5811	10.5562	10.858	10.8393	10.8715	10.7949	10.9109	10.5085	10.657	10.6643	11.0489	10.9928	11.0352	10.8209	10.9375	11.0427	11.0233	10.749	10.7681
2059	EPS8	epidermal growth factor receptor pathway substrate 8	ENSG00000151491	1417.88	1494.46	1026.89	1098.58	994.164	1434.95	1224.18	1278.2	1113.38	1207.73	1355.05	1245.06	1177.3	1129.98	1162.11	1227.83	1116.97	1289.17	1198.06	1360.44	1536.51	1488.89	1428.08	1390.39	1411.43	1046.89	1117.16	10.3989	10.4461	10.1195	10.1761	10.0921	10.4099	10.2698	10.3074	10.1881	10.258	10.3587	10.2845	10.236	10.2006	10.2248	10.2723	10.1906	10.315	10.2511
28992	MACROD1	mono-ADP ribosylhydrolase 1	ENSG00000133315	113.476	114.491	207.772	222.568	212.964	176.856	210.599	177.756	161.883	139.078	168.059	156.901	210.518	222.06	235.756	162.549	204.732	247.426	301.247	218.437	175.814	205.655	232.605	126.399	211.203	218.065	182.748	7.30093	7.30318	7.62485	7.66873	7.64012	7.52957	7.63275	7.53288	7.48088	7.39927	7.50157	7.46269	7.63271	7.66619	7.70279	7.48235	7.61624	7.73513	7.86464
22998	LIMCH1	LIM and calponin homology domains 1	ENSG00000064042	610.936	570.427	422.071	392.438	364.228	39.3907	38.1787	1397.39	1120.37	1211.82	98.7198	119.983	125.853	438.499	427.457	745.985	713.846	97.6922	113.112	116.244	22.3763	21.6479	16.2282	576.637	29.9467	408.08	751.664	8.74557	8.68776	8.43545	8.38036	8.3187	7.0997	7.13113	9.51356	9.29886	9.37574	7.4826	7.57429	7.607	8.46778	8.44487	8.92457	8.88584	7.46666	7.55034
22861	NLRP1	NLR family pyrin domain containing 1	ENSG00000091592	1119.86	975.704	1836.23	1673.29	1650.97	1132.68	1495.13	369.896	409.947	461.207	303.211	362.718	427.9	2085.68	1977.73	1886.73	2136.1	1784.94	2174.52	1750.05	1604.7	1844.88	1740.03	1011.19	1197.08	1732.76	2044.96	10.1776	10.0597	10.6226	10.5375	10.5243	10.1873	10.4334	9.32365	9.39558	9.47518	9.20004	9.30835	9.42464	10.7429	10.6919	10.6483	10.7657	10.5967	10.7819
55022	PID1	phosphotyrosine interaction domain containing 1	ENSG00000153823	138.693	128.675	62.0053	72.536	65.6805	146.308	121.926	142.821	151.401	136.01	178.636	177.206	176.194	44.9742	61.9157	137.393	86.966	75.7799	66.9439	97.0829	87.3742	104.632	82.0427	135.625	159.978	43.432	89.3066	6.85836	6.82108	6.51798	6.56802	6.53633	6.88872	6.79375	6.87435	6.90417	6.84908	6.9955	6.99369	6.98799	6.41768	6.519	6.85461	6.64236	6.58767	6.54501
2597	GAPDH	glyceraldehyde-3-phosphate dehydrogenase	ENSG00000111640	80486.6	79892.2	60610.7	62416.9	58757.2	75468.6	69952	56883.8	62668.4	59831.1	74936.5	70711.6	72013	64469.6	64360.2	53912.2	55738.8	67596.6	69259.2	59105.6	77655.4	83140	79906.9	72790	70503.9	60998.5	53432.6	16.2075	16.2003	15.9355	15.9632	15.9062	16.145	16.0719	15.8759	15.967	15.9233	16.1382	16.0822	16.0998	15.9939	15.9923	15.8258	15.8568	16.0391	16.0623
730755	KRTAP2-3	keratin associated protein 2-3	ENSG00000212724	33.2404	30.3958	76.1468	93.6148	79.6127	69.1347	73.8943	19.5223	30.2802	38.86	24.6799	23.0737	27.4588	95.5702	90.4922	48.3778	66.1304	34.6944	35.7803	29.3804	96.964	69.7544	64.0113	44.2857	65.4098	108.58	70.2876	5.65182	5.6318	5.89077	5.97771	5.9083	5.85722	5.87877	5.55713	5.63295	5.68605	5.59588	5.5804	5.61409	5.98283	5.95727	5.74299	5.8411	5.65872	5.66796
90139	TSPAN18	tetraspanin 18	ENSG00000157570	1.14622	0	57.654	50.2172	40.8015	0.803892	3.69471	4.10996	0	0	47.0094	55.3768	40.0441	77.7679	102.399	123.847	101.46	2.73903	5.77102	2.55481	4.26216	2.40532	3.60627	0	0.78807	70.577	95.9219	4.5798	4.56534	4.99051	4.95185	4.88726	4.56707	4.60502	4.60418	4.56961	4.56561	4.92537	4.97945	4.88118	5.10364	5.21677	5.31472	5.21955	4.58868	4.6218
1282	COL4A1	collagen type IV alpha 1 chain	ENSG00000187498	19075.4	18789.7	26139	24639.9	25666.1	21618.3	26912.3	20030.9	20566.1	21949.8	10478.4	10617.6	11752.4	26684.7	26546.4	32003.8	37149	26493.8	27951.4	27772.1	20802.5	21083.9	22128.1	17519.6	22333.9	23810.7	34345.8	14.2978	14.2837	14.5974	14.5404	14.5797	14.4154	14.6256	14.3435	14.3683	14.4299	13.7615	13.7726	13.8604	14.6174	14.6123	14.7955	14.944	14.6104	14.6625
83938	LRMDA	leucine rich melanocyte differentiation associated	ENSG00000148655	22.9244	19.2507	76.1468	60.7566	43.787	15.274	20.9367	35.9621	39.5972	32.7242	75.2151	59.0686	65.2147	66.5244	61.9157	59.0209	67.0363	41.0855	68.0981	37.0448	21.3108	9.62129	18.9329	22.1428	14.9733	53.3852	73.5952	5.27513	5.24772	5.5809	5.50622	5.40774	5.21503	5.26243	5.3599	5.38261	5.33929	5.57538	5.49485	5.52563	5.53422	5.50811	5.49429	5.53715	5.39145	5.54027
136	ADORA2B	adenosine A2b receptor	ENSG00000170425	93.9902	82.0686	134.889	165.531	156.24	171.229	141.631	53.4294	46.5849	43.9732	325.54	309.187	300.903	186.456	171.459	191.576	161.249	111.387	121.191	118.799	193.928	206.858	166.79	90.4166	145.793	202.683	170.344	6.99583	6.93741	7.166	7.27761	7.24436	7.29653	7.1916	6.78578	6.75048	6.72951	7.70568	7.67304	7.65136	7.3458	7.29599	7.36178	7.26207	7.07019	7.11251
144348	ZNF664	zinc finger protein 664	ENSG00000179195	4235.29	4322.28	3291.72	3305.66	3310.89	3258.98	3048.14	3686.63	3427.49	3480.02	2779.43	2931.28	2573.12	3558.58	3301.78	3881.83	3892.63	3917.73	3729.23	4183.51	3619.64	3325.36	3525.13	4562.35	3558.92	3777.68	4218.91	11.9593	11.9786	11.7248	11.7285	11.7301	11.7156	11.6549	11.8293	11.7619	11.7759	11.5719	11.6194	11.5035	11.7965	11.7276	11.8774	11.88	11.886	11.84
			ENSG00000117289	2128.53	2028.41	1037.77	943.588	852.851	1370.64	868.258	2271.78	1824.96	1597.35	1578.34	1581.01	1298.57	1121.54	1246.65	1452.3	898.648	1189.65	1041.09	1262.08	1183.81	1826.84	1150.4	2112.8	1015.82	1236.91	949.296	10.8028	10.758	10.1614	10.0806	9.99913	10.4014	10.0147	10.8645	10.6596	10.5382	10.5272	10.529	10.3539	10.227	10.3183	10.4528	10.0413	10.2776	10.1642
5918	RARRES1	retinoic acid receptor responder 1	ENSG00000118849	25.2169	44.5805	76.1468	84.3153	73.6418	40.1946	66.5049	31.8522	46.5849	37.8374	118.699	102.447	136.15	76.8309	75.0133	46.4426	50.7301	75.7799	70.4065	49.8189	47.9492	37.2825	38.7674	27.6786	49.6484	66.9577	38.038	5.67037	5.79198	5.96222	6.00515	5.95034	5.76361	5.91331	5.7127	5.80464	5.75088	6.14854	6.08458	6.21594	5.96647	5.9561	5.80279	5.82758	5.96142	5.93339
1967	EIF2B1	eukaryotic translation initiation factor 2B subunit alpha	ENSG00000111361	1922.21	2005.11	1471.81	1461.26	1544.49	1716.31	1544.39	1876.2	1988.01	1976.75	1718.19	1608.7	1451.88	1638.75	1616.95	1599.37	1516.47	1360.39	1432.37	1484.35	1706.99	1763.1	1602.09	1836.01	1613.18	1590.7	1535.58	10.8236	10.8624	10.5851	10.5784	10.6274	10.7213	10.6274	10.8016	10.8544	10.8493	10.7222	10.6634	10.5732	10.6799	10.668	10.6582	10.6112	10.5164	10.5614
1112	FOXN3	forkhead box N3	ENSG00000053254	747.337	748.749	1217.26	1300.07	1234.99	1352.95	1532.08	893.915	942.18	946.957	842.644	843.573	1026.27	1301.44	1319.28	1314.91	1449.43	1744.76	1711.69	1679.79	1418.23	1386.67	1297.36	989.047	1580.08	1483.93	1494.23	9.84572	9.84647	10.2514	10.3093	10.264	10.3445	10.4553	9.98969	10.0335	10.0374	9.94195	9.94186	10.1051	10.31	10.3219	10.3191	10.4058	10.5744	10.5563
84263	HSDL2	hydroxysteroid dehydrogenase like 2	ENSG00000119471	2760.1	2850.11	1980.9	2047.75	2018.18	3003.34	2370.78	2901.63	2747.35	2642.48	1874.5	1832.05	1578.88	1851.44	2011.07	2162.49	1934.09	2297.14	2205.68	2317.22	2570.08	2631.42	2563.16	2969.91	2999.39	2206.89	2060.67	11.3391	11.3691	11.0373	11.0665	11.0538	11.4185	11.199	11.3859	11.3347	11.2987	10.9886	10.9681	10.8397	10.9774	11.0508	11.1156	11.0159	11.1703	11.1335
146330	FBXL16	F-box and leucine rich repeat protein 16	ENSG00000127585	5.73111	8.10554	40.249	32.8582	32.8402	15.274	11.0841	19.5223	13.9755	10.2263	58.7618	70.144	66.3588	49.659	58.3437	10.6431	9.96485	19.1732	15.0047	17.8837	13.852	18.0399	9.91725	13.8393	11.033	51.5755	9.92295	4.46424	4.48141	4.70387	4.66006	4.65809	4.53518	4.5068	4.56757	4.52787	4.49819	4.80839	4.87185	4.84872	4.76102	4.80593	4.50088	4.49491	4.56468	4.53539
4074	M6PR	mannose-6-phosphate receptor, cation dependent	ENSG00000003056	3264.44	3170.28	2092.95	2327.97	2268.96	3178.59	2957	2403.3	2408.44	2621	2617.25	2537.18	2370.61	2442.66	2419.48	2263.11	1988.44	2520.82	2521.94	2676.17	3261.61	3084.83	2981.49	2830.59	2829.17	2156.22	1862.21	11.5495	11.5221	11.1428	11.2376	11.2147	11.5247	11.4568	11.2666	11.2685	11.3455	11.3442	11.3158	11.2542	11.2813	11.2727	11.2124	11.0974	11.3099	11.3103
50813	COPS7A	COP9 signalosome subunit 7A	ENSG00000111652	2070.08	1878.46	1396.75	1471.8	1316.6	1701.84	1541.93	1428.21	1635.13	1618.83	1652.38	1525.63	1503.37	1493.52	1389.53	1304.26	1126.93	1299.21	1412.75	1332.34	1506.67	1641.63	1493	1890.45	1594.27	1305.67	1068.37	10.8362	10.7488	10.4846	10.5304	10.4332	10.6601	10.5716	10.504	10.6239	10.6151	10.6333	10.5623	10.5492	10.5434	10.4801	10.4251	10.3019	10.4217	10.4945
4784	NFIX	nuclear factor I X	ENSG00000008441	1566.89	1435.69	2117.97	2061.39	1951.51	1391.54	1572.72	1939.9	2290.81	2119.92	2093.09	2108.01	2160.09	1910.47	2025.36	2069.6	2053.66	1308.35	1492.39	1407.7	1325.53	1245.96	1148.6	1521.4	1494.18	1740	1963.09	10.6691	10.5926	10.9406	10.9162	10.8657	10.5652	10.6724	10.8603	11.0131	10.9415	10.9297	10.9364	10.9587	10.8464	10.8995	10.9195	10.9124	10.5124	10.6264
348801	LNP1	leukemia NUP98 fusion partner 1	ENSG00000206535	184.542	214.797	102.254	104.774	127.38	152.74	160.104	192.14	200.315	179.983	121.049	114.445	144.159	121.805	103.59	135.458	114.143	176.211	201.986	137.96	171.552	150.333	160.479	180.833	163.919	132.106	139.748	7.3403	7.43158	7.03914	7.04534	7.14149	7.23537	7.26045	7.36444	7.3883	7.32645	7.11751	7.08923	7.20471	7.11922	7.04592	7.17232	7.08785	7.31475	7.39332
9590	AKAP12	A-kinase anchoring protein 12	ENSG00000131016	3528.07	3358.73	5006.11	4922.53	4502.1	5534.8	6553.19	4425.4	4459.34	4429.02	5619.98	5391.85	6185.1	6591.53	6188	4591.05	4753.23	7474.82	8927.77	9157.73	8717.17	8542.5	8598.26	3195.95	5979.09	5364.76	4221.39	12.029	11.9859	12.3441	12.3284	12.2467	12.4374	12.597	12.2311	12.2381	12.2319	12.4517	12.4129	12.542	12.6027	12.5425	12.2646	12.2963	12.7238	12.8974
23475	QPRT	quinolinate phosphoribosyltransferase	ENSG00000103485	1399.54	1624.15	2614.01	2978.94	2648.12	2985.66	4679.97	2483.44	2732.21	2562.71	530.031	563.92	780.288	2606.63	2854.08	3975.68	5169.04	9267.06	10092.4	8443.66	3670.78	3581.53	3895.68	1349.79	3169.62	2338.09	5120.24	10.8598	10.9831	11.4015	11.5217	11.4133	11.5238	11.9525	11.3549	11.4419	11.3834	10.1498	10.1846	10.4105	11.3988	11.482	11.7945	12.0507	12.6443	12.7331
57521	RPTOR	regulatory associated protein of MTOR complex 1	ENSG00000141564	2527.42	2314.13	2007.01	1860.52	1815.17	2311.99	2320.28	1803.24	1946.09	1981.86	2082.52	2013.87	2022.8	2035.08	2033.69	1674.84	1655.98	1979.41	2198.76	2009.36	2355.91	2607.37	2419.81	2367.44	2310.62	1899.25	1580.23	11.197	11.1157	10.9862	10.9181	10.8964	11.1149	11.118	10.8906	10.9586	10.9748	11.0195	10.9892	10.9932	10.9987	10.9981	10.8256	10.8156	10.9737	11.0688
			ENSG00000108294	5860.63	5804.58	3847.59	3814.03	3692.04	4193.1	3800.63	3592.1	4204.29	3893.16	5796.26	5283.87	5067.3	4470.25	4130.49	3899.25	3778.49	2919.81	3241.01	3102.82	4177.98	4268.25	3701.84	4826.22	3538.43	3727.01	3595.42	12.3402	12.331	11.9421	11.934	11.9042	12.0218	11.9309	11.8791	12.0243	11.953	12.3295	12.2405	12.2003	12.0817	12.0078	11.9544	11.9254	11.6927	11.786
51366	UBR5	ubiquitin protein ligase E3 component n-recognin 5	ENSG00000104517	4050.75	4201.71	5125.77	5217.01	5362.91	4600.68	4994.02	4781.93	4270.67	4394.25	5248.6	5128.81	5598.17	5116.75	5210.45	5289.62	5030.44	5233.38	4834.96	5303.79	4865.25	5046.37	5088.45	4359.37	4886.82	5193.75	4803.54	12.0855	12.1188	12.3029	12.3195	12.3454	12.2022	12.2785	12.238	12.1337	12.1599	12.3251	12.3035	12.386	12.3013	12.3183	12.3325	12.2853	12.3224	12.2483
9962	SLC23A2	solute carrier family 23 member 2	ENSG00000089057	693.464	652.496	530.852	499.072	515.492	561.117	630.565	694.583	637.049	618.692	923.735	862.955	892.412	502.212	538.191	607.625	610.573	671.063	657.897	654.032	538.097	579.683	585.118	686.428	557.953	496.754	588.762	9.36889	9.31941	9.15609	9.10713	9.13321	9.19879	9.29176	9.37038	9.29999	9.27654	9.6103	9.5527	9.58069	9.11301	9.16693	9.26209	9.26594	9.34231	9.32599
1742	DLG4	discs large MAGUK scaffold protein 4	ENSG00000132535	90.5515	65.8575	33.7222	38.4379	23.8838	19.2934	23.3999	164.398	152.566	158.508	182.162	180.898	219.671	28.1089	30.9579	30.9618	33.5181	46.5636	80.7943	51.0963	21.3108	26.4586	16.2282	73.8095	18.1256	20.8112	34.7303	6.06144	5.93502	5.7369	5.76329	5.66416	5.62331	5.66592	6.36405	6.3191	6.34336	6.42083	6.42228	6.53695	5.69439	5.71932	5.71562	5.73275	5.82018	6.01338
84628	NTNG2	netrin G2	ENSG00000196358	22.9244	16.2111	62.0053	50.8372	50.7531	22.509	19.7051	31.8522	32.6094	35.7921	92.8436	110.754	97.25	33.7307	65.4878	49.3453	38.9535	37.4335	28.8551	17.8837	2.13108	3.60798	11.7204	16.6071	18.1256	59.719	40.5187	5.12492	5.07496	5.36251	5.30375	5.30091	5.11889	5.1031	5.18466	5.18996	5.21016	5.512	5.59408	5.53212	5.19674	5.37978	5.29291	5.23021	5.22058	5.16533
400533	LINC02167	long intergenic non-protein coding RNA 2167	ENSG00000261122	11.4622	9.11873	41.3368	59.5167	48.7628	32.1557	39.4103	20.5498	12.8109	13.2942	15.2781	13.8442	18.3059	148.977	130.976	37.7347	53.4478	245.6	237.766	213.327	72.4566	82.9836	75.7317	17.5298	39.4035	238.876	87.6527	5.59699	5.57093	5.82132	5.93498	5.8691	5.75243	5.81008	5.66825	5.60917	5.60795	5.63011	5.60891	5.65373	6.35571	6.28064	5.79523	5.89822	6.66532	6.63762
91373	UAP1L1	UDP-N-acetylglucosamine pyrophosphorylase 1 like 1	ENSG00000197355	755.36	785.224	497.13	450.095	516.487	614.978	818.995	1290.53	1204.22	1169.89	886.128	858.34	1165.86	522.825	490.563	536.026	573.432	954.097	933.751	931.23	813.006	853.89	842.966	796.22	616.271	453.322	623.492	9.55411	9.58639	9.22297	9.14517	9.25136	9.38669	9.62148	10.0198	9.9568	9.93146	9.68823	9.66151	9.92791	9.26035	9.21365	9.27965	9.33175	9.75231	9.73313
9479	MAPK8IP1	mitogen-activated protein kinase 8 interacting protein 1	ENSG00000121653	115.768	103.346	184.928	176.07	167.187	187.307	193.357	87.3366	92.0052	118.625	338.468	353.489	342.091	161.158	155.98	196.414	176.65	157.038	162.743	162.231	161.962	181.602	183.92	88.5714	160.766	122.153	153.806	7.19162	7.1374	7.43986	7.41204	7.382	7.44815	7.46568	7.06473	7.08897	7.20211	7.83266	7.8671	7.84067	7.36137	7.3437	7.476	7.41355	7.34697	7.36696
114088	TRIM9	tripartite motif containing 9	ENSG00000100505	706.073	711.261	1000.79	910.73	947.391	698.582	747.564	584.641	546.208	545.063	823.84	863.878	781.432	1065.33	1015.66	476.037	400.406	574.284	510.158	545.453	801.285	849.079	870.013	712.262	806.196	972.696	428.341	9.47324	9.47921	9.76832	9.68784	9.72095	9.46442	9.52013	9.32179	9.26932	9.26713	9.60122	9.64187	9.55697	9.82368	9.78087	9.16383	9.03672	9.30741	9.21706
51529	ANAPC11	anaphase promoting complex subunit 11	ENSG00000141552	1711.31	1834.89	1314.08	1308.75	1167.32	1497.65	1453.25	1364.51	1534.97	1379.53	1551.31	1573.62	1465.61	1288.32	1254.98	1025.61	1143.24	1444.38	1316.95	1208.43	1392.66	1517.76	1410.95	1604.43	1414.59	1257.72	1012.14	10.6213	10.6852	10.386	10.3823	10.2836	10.5015	10.4745	10.419	10.5232	10.4286	10.5327	10.5457	10.4821	10.3687	10.3461	10.1741	10.2657	10.4692	10.3879
23492	CBX7	chromobox 7	ENSG00000100307	312.919	317.129	189.279	189.71	187.09	217.855	193.357	338.044	291.156	308.835	117.524	126.444	129.285	199.573	197.654	264.143	216.509	324.119	263.159	220.991	198.19	210.466	201.951	311.845	225.388	186.396	182.748	8.01799	8.0282	7.69543	7.69498	7.68824	7.78006	7.70845	8.07319	7.96832	8.00967	7.44387	7.47504	7.4895	7.72645	7.72132	7.90385	7.77624	8.04423	7.9007
1606	DGKA	diacylglycerol kinase alpha	ENSG00000065357	10.316	17.2243	43.5125	41.5377	52.7434	6.43114	6.15786	8.21991	5.82312	11.2489	105.771	117.214	128.141	28.1089	63.1064	58.0533	64.3186	33.7814	24.2383	22.9933	5.32769	2.40532	3.60627	12.9167	4.72842	28.9547	58.7108	4.8335	4.8862	5.06749	5.05766	5.12387	4.79412	4.80099	4.81413	4.79678	4.83904	5.38628	5.44046	5.47901	4.96598	5.17996	5.15477	5.19045	5.00516	4.93927
5468	PPARG	peroxisome proliferator activated receptor gamma	ENSG00000132170	179.957	194.533	116.396	114.074	118.424	184.091	156.41	264.065	278.345	304.744	601.721	494.699	528.582	74.957	89.3015	75.4693	69.7539	205.428	186.981	177.56	104.423	116.658	121.712	202.053	150.521	87.7689	61.1915	7.44945	7.49693	7.21148	7.19567	7.21906	7.46366	7.36844	7.69534	7.73019	7.79527	8.32067	8.16423	8.2143	7.01197	7.09062	7.01554	6.98288	7.53128	7.4724
5985	RFC5	replication factor C subunit 5	ENSG00000111445	1663.17	1675.82	1174.84	1155	1077.76	1212.27	1221.72	1730.29	1593.2	1494.06	1722.9	1524.71	1471.33	1278.95	1137.11	1253.95	1039.06	1305.61	1373.5	1375.77	1259.47	1179.81	1194.58	1478.96	1317.65	1079.47	1114.68	10.5742	10.5813	10.2671	10.2519	10.1934	10.2939	10.3009	10.6104	10.5353	10.4778	10.6063	10.4961	10.464	10.3405	10.2393	10.3233	10.1624	10.3585	10.403
50807	ASAP1	ArfGAP with SH3 domain, ankyrin repeat and PH domain 1	ENSG00000153317	6636.63	6305.1	9731.56	9620.01	9910.79	7393.4	9175.21	7242.77	7508.33	7904.94	6513.16	6363.72	8326.89	10049.9	9565.98	7515.97	8388.59	9997.47	10226.3	9765.78	9974.51	9188.33	9340.25	7258.24	8242.42	9745.96	8579.22	12.8204	12.7737	13.1789	13.1679	13.1964	12.9197	13.1226	12.9007	12.9341	12.982	12.8033	12.7821	13.0308	13.2098	13.1624	12.935	13.0378	13.2048	13.2265
85449	KIAA1755	KIAA1755	ENSG00000149633	74.5044	55.7256	122.923	125.853	146.288	81.997	113.305	61.6493	78.0298	80.7879	59.937	40.6097	59.4941	156.473	167.887	66.7613	68.8481	135.126	148.892	149.457	158.765	198.439	174.904	73.8095	94.5684	135.725	86.8258	6.5612	6.45986	6.77629	6.79007	6.86545	6.59576	6.73698	6.49288	6.5788	6.59127	6.48574	6.3679	6.48287	6.90218	6.93854	6.51951	6.52979	6.82462	6.87354
9510	ADAMTS1	ADAM metallopeptidase with thrombospondin type 1 motif 1	ENSG00000154734	6973.61	5875.5	9961.09	9749.58	9915.76	9269.68	10433.9	8194.23	9900.46	10575	4707.99	4580.58	5610.75	9612.3	9738.63	9099.86	10609.8	3777.13	3840.04	4532.24	9222.24	9593.63	8900.28	6376.22	8193.56	9287.21	10558	12.8234	12.6659	13.1619	13.1413	13.1575	13.0925	13.2069	12.9747	13.156	13.2201	12.4682	12.4439	12.6243	13.1275	13.14	13.0747	13.2233	12.2778	12.2923
27242	TNFRSF21	TNF receptor superfamily member 21	ENSG00000146072	529.555	411.356	682.058	695.602	703.577	535.392	418.734	371.951	429.746	430.528	1259.85	1126	1148.69	822.653	865.629	939.496	933.978	421.811	413.205	457.312	498.672	570.062	502.174	493.601	495.696	831.542	1003.05	9.16219	8.97129	9.36436	9.38112	9.39008	9.16987	8.98585	8.89891	9.0044	9.00481	9.89712	9.79675	9.81356	9.52162	9.56439	9.63613	9.63123	8.98897	8.97561
84444	DOT1L	DOT1 like histone lysine methyltransferase	ENSG00000104885	2605.36	2296.91	1805.77	1709.87	1714.66	2243.66	2713.15	2565.64	2855.66	2548.4	1360.92	1410.26	1602.91	1919.84	1953.92	1556.8	1503.79	2200.36	2472.31	2179.26	2676.63	2885.18	2847.15	2438.48	2284.61	1788.86	1420.64	11.2299	11.1135	10.8966	10.848	10.8509	11.0921	11.2678	11.2157	11.316	11.2095	10.6524	10.6819	10.7922	10.951	10.9668	10.7667	10.7367	11.0742	11.1812
221662	RBM24	RNA binding motif protein 24	ENSG00000112183	285.409	316.116	182.752	203.969	182.114	209.816	172.42	220.91	286.497	269.975	99.895	99.6782	92.6735	189.266	196.463	225.44	188.426	219.123	189.29	185.224	187.535	192.426	194.739	428.095	204.11	250.639	236.497	7.89223	7.96358	7.61177	7.67681	7.60948	7.69422	7.57902	7.72597	7.89468	7.85559	7.30582	7.29944	7.27309	7.63194	7.65445	7.73882	7.62925	7.72108	7.63243
285590	SH3PXD2B	SH3 and PX domains 2B	ENSG00000174705	2590.46	2475.23	3665.93	3589.6	3501.96	2635.16	2868.33	2451.59	2683.29	2603.62	728.646	871.262	925.591	3591.38	3402.98	4147.91	4007.68	3513.27	3795.02	3754.3	2278.12	2441.4	2348.59	2455.09	2674.71	2949.76	3296.9	11.3524	11.3109	11.6769	11.6573	11.6334	11.368	11.446	11.3022	11.3846	11.357	10.3167	10.4433	10.4907	11.6574	11.606	11.7959	11.7627	11.6365	11.7099
			ENSG00000150165	42.4102	26.343	84.8493	66.3363	78.6175	36.979	25.863	4.10996	12.8109	14.3168	18.8038	28.6113	13.7294	118.994	115.497	50.3129	41.6712	29.2164	31.1635	35.7674	42.6216	44.4985	46.8816	24.9107	48.8603	93.1979	42.9995	5.41205	5.30803	5.63787	5.55065	5.60923	5.37765	5.3068	5.13973	5.21245	5.22114	5.2569	5.32278	5.219	5.78852	5.7696	5.45911	5.40747	5.32682	5.34144
375449	MAST4	microtubule associated serine/threonine kinase family member 4	ENSG00000069020	56.1649	58.7652	116.396	117.174	114.443	54.6647	57.8839	107.886	89.676	105.331	122.224	114.445	97.25	145.229	100.018	135.458	139.508	100.431	109.649	90.6959	88.4397	81.781	92.8615	69.1964	71.7144	108.58	135.614	6.40746	6.41983	6.68926	6.69444	6.68169	6.39387	6.41799	6.6544	6.57471	6.6436	6.71204	6.68198	6.60856	6.80019	6.62061	6.76405	6.77958	6.62258	6.66144
7267	TTC3	tetratricopeptide repeat domain 3	ENSG00000182670	4713.27	4759.98	6780.33	7261.66	7591.07	6351.55	6021.15	5960.46	5582.04	5957.85	4429.46	4532.59	4492.95	5837.28	6122.51	6119.79	6487.12	6469.6	5212.39	5931	5128.44	5141.38	5404.9	5726.69	6606.39	7215.14	6403.61	12.3107	12.3196	12.65	12.7159	12.7586	12.588	12.5375	12.528	12.4666	12.5275	12.2544	12.275	12.2672	12.5084	12.5532	12.5528	12.608	12.6054	12.403
51181	DCXR	dicarbonyl and L-xylulose reductase	ENSG00000169738	563.941	639.324	349.188	399.878	428.913	437.317	401.492	443.875	477.496	449.958	594.669	522.388	588.076	410.39	416.74	382.184	352.393	393.508	432.827	351.287	446.461	519.55	428.245	548.035	466.537	442.464	359.707	8.98672	9.08845	8.62681	8.72317	8.77583	8.79027	8.72736	8.80156	8.85689	8.81182	9.02904	8.92689	9.0202	8.74295	8.75465	8.69088	8.63241	8.712	8.78272
11098	PRSS23	serine protease 23	ENSG00000150687	2138.85	1859.21	1334.74	1219.47	1326.55	1734	1341.18	1905.99	2160.38	2427.73	4847.85	4377.54	4649.69	1241.48	1294.28	4380.12	3659.82	874.665	933.751	1007.87	1449.13	1479.27	1263.1	1942.11	1380.7	1289.39	3988.2	10.9947	10.867	10.5757	10.4975	10.5702	10.8043	10.5802	10.8895	11.0039	11.1124	11.7864	11.6843	11.7443	10.5137	10.5497	11.6848	11.5068	10.2274	10.2809
7869	SEMA3B	semaphorin 3B	ENSG00000012171	251.023	201.625	453.617	412.897	404.034	395.515	540.66	159.261	196.821	165.666	125.75	132.904	187.635	392.587	426.266	194.479	235.533	725.844	736.382	599.104	273.843	316.3	307.435	255.565	428.71	370.982	252.208	8.13881	7.99936	8.56274	8.49296	8.4747	8.45948	8.70039	7.86237	7.98655	7.88432	7.74213	7.76322	7.95792	8.45333	8.51436	7.97697	8.09599	8.94793	8.95782
92745	SLC38A5	solute carrier family 38 member 5	ENSG00000017483	21.7782	44.5805	9.7903	9.91945	7.96127	4.01946	11.0841	50.347	39.5972	61.3579	6606	6151.44	5942.55	6.55874	19.051	10.6431	5.43537	10.9561	11.542	6.38704	11.7209	14.4319	9.91725	34.1369	10.2449	8.1435	9.92295	5.65843	5.9955	5.41567	5.26551	5.34847	5.18024	5.47862	6.07363	5.93944	6.20856	14.0366	13.8062	13.6702	5.29654	5.61842	5.40032	5.2579	5.39133	5.46893
114987	WDR31	WD repeat domain 31	ENSG00000148225	165.056	163.124	98.9909	83.0754	84.5885	150.328	139.168	96.584	73.3713	81.8105	143.379	152.286	162.465	86.2006	95.255	81.2746	91.4954	185.341	180.056	172.45	106.554	103.429	96.4678	133.78	115.846	76.9109	75.2491	7.03373	7.02827	6.78129	6.70418	6.71484	6.9852	6.94246	6.77036	6.66192	6.70178	6.95808	6.99141	7.02503	6.72202	6.76521	6.69867	6.74657	7.10164	7.08256
6256	RXRA	retinoid X receptor alpha	ENSG00000186350	4229.56	4032.51	3532.12	3369.51	3412.4	4103.87	4388.09	4555.89	4883.27	4803.3	3251.88	3310.61	3424.34	3067.62	3285.11	3155.2	3145.27	4241.85	4165.52	3912.7	3589.8	3810.03	3555.79	4158.24	4161.01	3123.49	3078.6	11.9831	11.9384	11.8155	11.7721	11.7838	11.9549	12.0178	12.0535	12.1196	12.1039	11.74	11.7561	11.7871	11.6871	11.7492	11.7125	11.7096	11.9859	11.9688
8507	ENC1	ectodermal-neural cortex 1	ENSG00000171617	2831.17	2519.81	3653.96	3846.27	3756.72	2992.89	2891.73	2498.85	2963.97	3141.52	2827.62	2597.17	2974.71	3574.51	3506.57	3238.41	3052.87	2378.39	2457.3	2625.07	2851.38	2698.77	2852.56	2894.25	2648.7	3771.35	3122.42	11.4945	11.3891	11.7314	11.7803	11.7577	11.5454	11.5139	11.3816	11.5365	11.5901	11.4934	11.4162	11.5398	11.7107	11.6925	11.6183	11.5637	11.3374	11.3667
6904	TBCD	tubulin folding cofactor D	ENSG00000141556	4244.46	3941.32	3056.75	3115.33	3198.44	3439.05	3492.74	2962.25	3327.33	3137.43	2753.58	2621.17	2861.44	3219.4	3211.28	3115.53	3056.49	3048.54	3057.49	2792.41	3485.38	3784.78	3608.08	3839.02	3342.99	2909.04	2828.04	11.9121	11.8417	11.6051	11.6224	11.6467	11.7138	11.7282	11.5764	11.6831	11.629	11.5103	11.4659	11.545	11.6527	11.6504	11.6225	11.605	11.6026	11.6053
134	ADORA1	adenosine A1 receptor	ENSG00000163485	1431.63	1347.55	1049.74	1051.46	1037.95	1001.65	933.531	1034.68	1077.28	1109.56	1364.45	1269.97	1335.19	936.026	983.507	1112.69	1203.03	1234.39	1225.77	1081.96	1022.92	1015.05	967.383	1311.96	918.101	886.737	1055.14	10.3369	10.2828	10.0647	10.0659	10.055	10.0245	9.96578	10.0523	10.0869	10.1123	10.2937	10.2303	10.2744	9.96753	10.0094	10.1147	10.1827	10.2052	10.1989
11076	TPPP	tubulin polymerization promoting protein	ENSG00000171368	33.2404	29.3826	79.4102	70.6761	72.6466	44.2141	62.8102	38.0171	41.9264	32.7242	65.8132	59.9915	69.7912	73.0831	55.9623	89.9826	79.7188	51.1286	71.5607	33.2126	54.3425	73.3624	60.4051	32.2917	46.4961	52.4804	73.5952	5.68365	5.65719	5.93547	5.89522	5.9032	5.74837	5.85244	5.71224	5.73686	5.67897	5.86802	5.83814	5.88824	5.90568	5.81629	5.98559	5.93828	5.78919	5.89699
84986	ARHGAP19	Rho GTPase activating protein 19	ENSG00000213390	812.671	776.105	596.121	562.929	616.003	705.817	642.88	785.002	765.157	688.231	611.122	624.835	630.409	590.287	614.395	626.008	583.397	431.854	446.677	487.97	720.304	637.411	642.818	786.071	678.528	668.672	624.319	9.51593	9.47755	9.26233	9.21639	9.28838	9.39901	9.32265	9.48708	9.46534	9.37804	9.28212	9.29976	9.30692	9.25438	9.28638	9.30127	9.24505	9.01536	9.0417
150726	FBXO41	F-box protein 41	ENSG00000163013	601.767	603.863	1032.33	991.945	971.275	586.037	809.143	631.906	588.135	612.556	649.905	694.979	900.42	1019.42	1041.85	986.906	1126.93	941.315	1082.64	945.281	929.15	986.182	960.17	672.589	626.516	905.738	1009.66	9.43873	9.44086	9.88455	9.85076	9.83196	9.41649	9.67732	9.47661	9.42101	9.4521	9.49934	9.55235	9.76704	9.8739	9.89233	9.84577	9.96184	9.80515	9.92594
6262	RYR2	ryanodine receptor 2	ENSG00000198626	33.2404	30.3958	75.059	73.7759	62.695	44.2141	33.2524	176.728	175.858	146.236	3.52571	0.922947	1.14412	104.003	120.259	238.986	222.85	158.864	173.131	173.727	78.8499	68.5517	66.7161	35.9821	40.1916	105.866	247.247	6.13017	6.10632	6.37985	6.37089	6.31166	6.19581	6.13258	6.80256	6.79751	6.69456	5.89962	5.8587	5.87612	6.5212	6.59018	6.9923	6.94803	6.74236	6.78849
11259	FILIP1L	filamin A interacting protein 1 like	ENSG00000168386	249.876	278.628	360.066	403.598	428.913	375.418	385.482	285.642	276.016	282.246	266.778	282.422	323.785	397.272	415.55	438.303	479.219	546.894	599.032	484.137	216.304	220.087	248.833	255.565	399.551	351.075	399.399	8.22305	8.29161	8.46777	8.55179	8.59589	8.49819	8.51674	8.30801	8.28619	8.30011	8.26436	8.30009	8.39308	8.53935	8.57181	8.61214	8.67944	8.77926	8.84638
9052	GPRC5A	G protein-coupled receptor class C group 5 member A	ENSG00000013588	1980.67	1720.4	1206.38	1330.45	1295.7	1204.23	1210.63	931.933	1224.02	1153.53	1521.93	1267.21	1616.64	1435.43	1487.17	1459.07	1424.07	1652.55	1804.02	1563.55	1883.87	1826.84	1774.29	1936.58	1189.2	1443.21	1293.29	10.7855	10.6567	10.3437	10.4278	10.4051	10.3417	10.3469	10.1278	10.3562	10.3054	10.5465	10.3858	10.6004	10.4947	10.526	10.5091	10.4876	10.6204	10.6997
10193	RNF41	ring finger protein 41	ENSG00000181852	1112.98	1057.77	813.683	784.877	769.258	766.109	708.154	900.08	876.961	907.074	816.789	793.734	750.541	881.682	816.811	803.071	735.587	846.361	986.845	889.075	762.926	749.258	711.337	1043.48	702.958	703.961	741.741	9.9452	9.90085	9.67694	9.64679	9.63042	9.62688	9.56327	9.76175	9.73964	9.76833	9.68012	9.65627	9.61035	9.74432	9.68014	9.66599	9.5936	9.70986	9.8403
23338	JADE2	jade family PHD finger 2	ENSG00000043143	2416.24	2472.19	2004.84	1887.18	1907.72	1775.8	1764.84	2127.93	2259.37	2219.11	2086.04	2164.31	2234.46	2030.4	2011.07	1968.01	2004.75	1901.8	1987.54	1911	1865.76	1954.32	1918.54	2283.48	1894.52	1820.53	1887.01	11.1441	11.1655	10.9737	10.9193	10.9291	10.8652	10.86	11.0276	11.0823	11.0659	11.0096	11.0431	11.0721	10.9851	10.9765	10.957	10.9736	10.9263	10.9659
672	BRCA1	BRCA1 DNA repair associated	ENSG00000012048	2667.26	2785.27	2069.02	2119.04	2151.53	2291.09	2209.44	2381.72	2238.41	2261.04	2368.1	2436.58	2337.43	1935.77	1780.08	2200.22	1899.66	2046.06	1806.33	2023.41	2148.13	2042.12	2103.36	2656.22	2372.09	1917.34	1876.26	11.2749	11.3155	11.0423	11.0638	11.0776	11.1348	11.1017	11.1702	11.1135	11.1227	11.1649	11.1912	11.153	10.9827	10.9088	11.0979	10.9659	11.0323	10.9216
22885	ABLIM3	actin binding LIM protein family member 3	ENSG00000173210	2223.67	1839.96	2893.58	2968.4	2941.69	2307.97	2291.95	2278.97	2480.65	2623.05	2817.04	2875.9	3045.64	2554.16	2337.32	2182.8	1925.93	2051.54	2439.99	1977.43	1961.66	1896.6	1724.7	1659.79	2212.9	1978.87	1820.03	11.1315	10.9624	11.3743	11.3988	11.3899	11.1653	11.159	11.1538	11.2313	11.2828	11.3491	11.3687	11.4225	11.2583	11.1768	11.1147	11.0027	11.059	11.2161
1305	COL13A1	collagen type XIII alpha 1 chain	ENSG00000197467	11.4622	12.1583	46.7759	61.3766	42.7918	12.0584	14.7789	59.5944	82.6882	82.8332	180.986	162.439	219.671	50.596	54.7716	109.334	103.272	22.8253	13.8505	12.7741	19.1797	14.4319	16.2282	25.8333	10.2449	34.3837	93.4411	5.37801	5.3799	5.62981	5.71887	5.60424	5.37271	5.40716	5.70665	5.82894	5.83131	6.22188	6.16504	6.34162	5.65336	5.67814	5.95623	5.93026	5.46293	5.39774
23176	SEPTIN8	septin 8	ENSG00000164402	3228.91	3290.85	3982.48	4159.97	3946.8	3329.72	3847.43	3654.78	3680.21	3631.37	2782.96	2913.74	2862.58	3963.35	3939.98	3692.19	3946.08	3726.91	3806.57	3732.58	3229.65	3202.69	3313.26	3088.93	3301.22	3562.33	3568.96	11.7014	11.7187	11.8958	11.9371	11.8873	11.7295	11.8634	11.8155	11.822	11.8096	11.5672	11.6081	11.5924	11.8913	11.8857	11.825	11.8872	11.8337	11.8534
79600	TCTN1	tectonic family member 1	ENSG00000204852	372.522	435.673	271.953	285.184	286.606	364.163	354.693	489.085	427.417	418.256	412.508	386.715	361.541	282.026	304.816	300.91	288.981	471.114	450.14	412.602	336.71	360.798	379.56	402.262	381.426	304.929	322.496	8.51971	8.63564	8.30231	8.33143	8.33667	8.50341	8.48456	8.72412	8.62081	8.60498	8.59432	8.54712	8.49819	8.32558	8.3791	8.36951	8.34179	8.69567	8.65991
22839	DLGAP4	DLG associated protein 4	ENSG00000080845	3208.28	3024.38	4120.63	3985.14	3945.8	3250.94	3328.94	2820.46	3387.89	3293.9	2925.16	2785.45	2821.39	4088.91	4205.51	3493.84	3430.63	2941.72	3036.71	2780.92	3131.62	3159.39	2960.75	3100.92	3273.64	3754.15	3118.29	11.6603	11.6063	11.8943	11.8628	11.8532	11.6725	11.6943	11.5429	11.7106	11.6846	11.576	11.5316	11.5433	11.887	11.9136	11.7392	11.7222	11.581	11.61
2026	ENO2	enolase 2	ENSG00000111674	1761.74	1753.84	1135.68	1146.94	1136.47	1253.27	1348.57	1597.75	1564.09	1509.4	1139.98	1191.52	1261.96	1097.18	1020.42	923.048	998.297	2349.18	2725.08	1983.81	1844.45	1885.77	1948.29	1486.34	1279.83	977.22	856.682	10.6567	10.6527	10.2689	10.2766	10.2694	10.3533	10.4175	10.5682	10.5489	10.5171	10.2723	10.3098	10.3596	10.2394	10.1791	10.0954	10.1599	10.9253	11.067
9918	NCAPD2	non-SMC condensin I complex subunit D2	ENSG00000010292	12727.6	11635.5	8589.36	8301.34	8459.85	11291.5	10395.7	8952.51	9153.94	9121.87	7798.86	7634.62	8206.75	9440.84	8803.94	8809.59	7626.73	9393.97	10080.8	9986.77	12528.6	12330.9	11716.8	10522.5	10511.3	7967.06	7061.01	13.4913	13.4057	13.1185	13.0868	13.1044	13.377	13.2981	13.157	13.1779	13.1746	13.0298	13.0105	13.0764	13.2069	13.1414	13.142	13.0095	13.2022	13.2689
55803	ADAP2	ArfGAP with dual PH domains 2	ENSG00000184060	173.08	186.427	293.709	298.823	260.732	109.329	104.684	54.4569	79.1944	58.29	51.7104	57.2227	52.6294	295.143	325.058	285.429	252.745	136.952	165.051	146.902	105.488	84.1863	91.0584	155.923	105.601	240.686	235.67	7.30355	7.34789	7.64162	7.65988	7.56132	7.05915	7.04284	6.78531	6.92266	6.80738	6.77413	6.7981	6.77847	7.64698	7.71174	7.62334	7.54149	7.17386	7.2763
5514	PPP1R10	protein phosphatase 1 regulatory subunit 10	ENSG00000204569	2619.12	2507.65	1974.38	1829.52	1924.64	2103.79	2053.03	2231.71	2184.83	2368.41	2707.74	2664.55	2424.38	2181.25	2093.23	1998.97	1957.64	2004.06	2166.44	2055.35	2302.63	2103.45	2108.77	2439.4	2182.95	1791.57	1854.77	11.2555	11.2152	10.9979	10.9298	10.9751	11.0548	11.0329	11.1083	11.089	11.1626	11.2865	11.2717	11.184	11.0875	11.0503	11.0089	10.9902	11.0111	11.0813
339855	KY	kyphoscoliosis peptidase	ENSG00000174611	36.6791	30.3958	81.5859	68.8162	62.695	36.979	40.6419	114.051	78.0298	112.489	65.8132	67.3751	94.9617	36.5415	47.6275	29.0267	29.8945	23.7383	36.9345	20.4385	37.2939	39.6878	33.358	21.2202	39.4035	36.1933	27.2881	5.51448	5.47318	5.75834	5.69908	5.6642	5.51449	5.53913	5.90197	5.7405	5.89566	5.67944	5.68926	5.81905	5.51245	5.58022	5.46361	5.46881	5.42658	5.51611
81553	CYRIA	CYFIP related Rac1 interactor A	ENSG00000197872	871.129	929.097	579.804	616.246	607.047	237.952	332.524	722.325	697.609	673.914	497.125	417.172	413.026	576.232	621.539	894.989	1124.22	460.158	446.677	494.357	409.167	413.716	392.182	962.291	289.222	620.716	1213.91	9.51298	9.56955	9.17456	9.22396	9.21144	8.53685	8.76185	9.35423	9.32491	9.29666	9.05413	8.92094	8.91486	9.16963	9.23033	9.53719	9.73899	8.99435	8.97291
1326	MAP3K8	mitogen-activated protein kinase kinase kinase 8	ENSG00000107968	706.073	626.153	913.762	883.451	903.604	713.856	770.964	628.823	620.744	603.353	376.075	439.323	393.576	1010.05	919.21	560.214	624.162	724.018	645.2	632.317	918.494	790.149	967.383	618.155	713.203	964.553	630.934	9.45601	9.35877	9.6726	9.64483	9.66324	9.46509	9.5285	9.36219	9.35208	9.32926	8.97741	9.08631	9.009	9.76005	9.67743	9.27078	9.35607	9.47671	9.38295
1768	DNAH6	dynein axonemal heavy chain 6	ENSG00000115423	30.948	30.3958	6.52687	9.29949	4.97579	12.8623	4.92629	9.2474	8.15236	11.2489	5.87618	18.4589	8.00882	2.81089	13.0976	7.74044	3.62358	10.9561	15.0047	3.83222	14.9175	9.62129	8.11411	36.9047	15.7614	11.7628	3.30765	3.65474	3.65268	3.48635	3.50658	3.4739	3.53386	3.47469	3.50687	3.49892	3.5218	3.48171	3.57394	3.49779	3.45629	3.53518	3.49528	3.46264	3.51959	3.54882
3217	HOXB7	homeobox B7	ENSG00000260027	644.177	663.641	482.988	497.213	480.662	502.433	511.102	617.521	724.396	658.575	558.237	538.078	537.735	471.292	453.652	510.869	496.431	551.459	595.57	627.207	538.097	500.307	505.78	687.351	519.338	548.329	555.685	9.2309	9.25545	9.00461	9.02598	9.00074	9.03433	9.04806	9.19696	9.32729	9.24916	9.11655	9.0877	9.08728	8.98566	8.95772	9.0474	9.02524	9.10697	9.16779
389792	IER5L	immediate early response 5 like	ENSG00000188483	248.73	279.641	166.435	135.773	135.342	168.817	222.914	242.487	306.296	224.979	240.923	280.576	267.723	90.8854	122.641	94.8204	104.178	160.69	215.836	208.217	109.75	120.266	148.759	289.702	233.269	104.056	81.8644	7.67685	7.75582	7.43311	7.32002	7.32113	7.44078	7.60637	7.66116	7.8169	7.61324	7.65601	7.75891	7.72538	7.13256	7.27332	7.15142	7.19243	7.41307	7.58665
4293	MAP3K9	mitogen-activated protein kinase kinase kinase 9	ENSG00000006432	937.61	813.593	1207.47	1224.43	1249.92	1174.49	1277.14	1423.07	1363.77	1379.53	2951.02	3036.49	3239	1197.44	1172.83	1081.73	958.437	1179.61	1225.77	1286.35	1281.84	1332.55	1447.02	946.607	1276.67	1046.89	892.239	10.0715	9.95522	10.2856	10.2974	10.3156	10.2614	10.3345	10.43	10.3921	10.4024	11.1129	11.1417	11.2046	10.2782	10.2605	10.191	10.0889	10.2652	10.2987
11187	PKP3	plakophilin 3	ENSG00000184363	626.983	715.314	1173.75	1081.84	963.314	807.108	1107.18	552.789	586.97	468.365	980.146	953.404	927.879	1351.1	1494.31	1540.35	1677.72	965.966	851.803	875.024	1182.75	1514.15	1337.03	710.416	995.332	1388.92	1653	9.58954	9.69285	10.1098	10.0389	9.9389	9.79038	10.0586	9.49227	9.5389	9.36984	9.95371	9.93007	9.90725	10.2353	10.326	10.3544	10.4335	9.9412	9.83571
64849	SLC13A3	solute carrier family 13 member 3	ENSG00000158296	152.448	125.636	228.44	234.347	243.814	146.308	195.82	196.25	144.413	202.481	98.7198	71.9898	78.9441	282.963	323.867	202.219	248.215	282.12	324.331	245.262	191.797	202.047	224.491	103.333	148.157	267.831	232.362	7.45481	7.35338	7.69188	7.71016	7.73402	7.43036	7.59699	7.5984	7.42612	7.61727	7.24336	7.10926	7.15081	7.83342	7.92482	7.61655	7.74615	7.83157	7.92618
56981	PRDM11	PR/SET domain 11	ENSG00000019485	171.933	162.111	248.021	272.165	247.795	184.091	172.42	139.739	172.364	179.983	262.078	273.192	273.444	283.9	308.388	411.211	344.24	241.035	272.392	254.204	274.909	274.207	247.931	156.845	178.104	280.498	306.785	7.70289	7.6689	7.92419	7.98644	7.92367	7.73958	7.70518	7.58971	7.70445	7.72796	7.95997	7.98813	7.98812	8.014	8.06954	8.27855	8.14865	7.90585	7.98553
79019	CENPM	centromere protein M	ENSG00000100162	990.336	906.807	658.126	685.682	710.543	697.779	710.617	746.985	846.681	851.852	765.078	707.9	724.226	659.622	619.157	745.017	698.445	594.37	627.887	650.2	661.7	710.773	657.243	839.583	712.415	655.1	668.145	9.75949	9.68367	9.41728	9.45012	9.47935	9.46449	9.47947	9.52045	9.62494	9.63035	9.54015	9.47629	9.49497	9.41894	9.36878	9.5183	9.4653	9.33589	9.37981
90102	PHLDB2	pleckstrin homology like domain family B member 2	ENSG00000144824	3643.84	3380.01	4380.62	4248.63	4282.17	3619.93	3708.26	2994.1	2762.49	3121.07	3438.74	3461.97	3657.74	4721.36	4465.08	4742.96	4488.71	3841.04	4164.37	4177.12	3628.16	3416.76	3489.07	3522.56	3890.7	4722.33	4665.44	11.8586	11.7897	12.0302	12.0015	12.0088	11.8525	11.8748	11.6802	11.6088	11.7175	11.8055	11.8116	11.8621	12.1012	12.0482	12.1055	12.0533	11.9073	11.9826
55093	NTAQ1	N-terminal glutamine amidase 1	ENSG00000156795	435.564	487.346	635.282	663.363	624.96	535.392	586.228	481.892	464.685	499.044	641.679	636.833	710.497	576.232	577.483	585.371	723.81	501.243	455.911	539.066	522.114	535.184	551.76	459.464	515.398	608.048	619.358	8.93667	9.01957	9.22731	9.26323	9.21428	9.09165	9.16298	9.0111	8.98424	9.03762	9.23521	9.22955	9.31775	9.14953	9.15113	9.162	9.33358	9.04079	8.9701
375757	SWI5	SWI5 homologous recombination repair protein	ENSG00000175854	1035.04	990.902	552.608	582.148	500.565	832.029	624.407	866.173	924.711	894.803	854.396	831.575	775.712	628.702	592.962	499.258	383.194	629.065	707.527	637.426	726.697	752.866	634.704	841.428	681.68	420.748	353.919	9.76142	9.72369	9.23997	9.27974	9.16349	9.57358	9.3365	9.60731	9.66308	9.63519	9.59525	9.57285	9.51383	9.34169	9.29544	9.16137	8.96602	9.34213	9.43762
10801	SEPTIN9	septin 9	ENSG00000184640	20249.2	19816	16398.8	15774.4	14593	16876.1	17903.4	15097.9	17596.3	15887.6	14713.9	14600.1	15064.6	15580.8	15456.3	14481.4	14267.9	15565	16559.4	14301.9	18016.1	18737.5	18035	19643.5	17055.4	14373.3	13816.1	14.1989	14.1779	13.9961	13.9592	13.886	14.0234	14.0799	13.9179	14.0633	13.966	13.8937	13.8864	13.9158	13.9476	13.94	13.8788	13.8649	13.9466	14.0053
160518	DENND5B	DENN domain containing 5B	ENSG00000170456	636.153	594.744	456.881	430.876	498.575	598.096	541.892	550.734	549.702	568.583	642.854	678.366	721.938	479.725	440.554	559.247	577.961	673.802	690.214	687.245	643.585	579.683	588.724	617.232	585.536	497.658	535.013	9.24763	9.19375	8.99011	8.94441	9.05588	9.19835	9.12051	9.13299	9.13161	9.15807	9.25606	9.30034	9.35118	9.02636	8.96353	9.145	9.17101	9.29482	9.31405
8061	FOSL1	FOS like 1, AP-1 transcription factor subunit	ENSG00000175592	7839.01	6369.94	4891.89	4722.28	4744.92	5464.86	5277.28	5291.57	6969.11	6288.16	10491.3	9528.5	8357.78	4543.33	4657.97	5150.3	4322.03	2322.7	2602.73	2478.17	6075.7	6168.45	5605.95	7203.81	5404.58	4316.06	4330.54	12.749	12.5483	12.2998	12.2671	12.2716	12.4031	12.3703	12.3729	12.6346	12.5359	13.0384	12.9421	12.8119	12.2317	12.2546	12.3476	12.186	11.647	11.7423
4609	MYC	MYC proto-oncogene, bHLH transcription factor	ENSG00000136997	4247.9	3803.52	6092.83	6217.02	5768.94	4181.04	5194.77	3565.39	4034.25	3786.81	4085.12	3867.15	4941.44	6324.5	6641.65	4348.19	5421.78	4378.8	4742.63	4118.36	5613.26	5409.57	5489.65	3507.8	3818.2	5729.41	4768.81	12.1095	12.0087	12.4488	12.4684	12.3965	12.0949	12.2969	11.9505	12.0623	12.0047	12.0737	12.0237	12.2499	12.4848	12.532	12.131	12.3374	12.1374	12.2115
4919	ROR1	receptor tyrosine kinase like orphan receptor 1	ENSG00000185483	1423.61	1400.23	1956.97	1990.71	1886.82	1552.32	1759.92	1570	1715.49	1833.58	2916.93	2809.45	3218.4	1921.71	1850.33	1397.15	1410.48	1148.57	1157.67	1191.82	1916.9	1763.1	1714.78	1568.45	1755.03	1972.54	1499.19	10.5879	10.5734	10.8708	10.8868	10.8377	10.6632	10.7749	10.6734	10.752	10.8118	11.2442	11.2087	11.3392	10.8544	10.8199	10.5714	10.5796	10.4047	10.4121
			ENSG00000196810	404.616	367.789	511.271	548.67	508.526	427.671	503.713	468.535	521.751	511.316	430.136	420.864	448.494	525.636	522.712	512.804	569.808	636.369	607.112	565.891	509.328	458.214	448.981	375.506	457.081	531.137	515.994	8.79311	8.72382	8.96904	9.02498	8.96492	8.83301	8.95745	8.90205	8.98473	8.96915	8.83812	8.82137	8.86919	8.99074	8.98613	8.97144	9.05451	9.14365	9.10469
83986	FAM234A	family with sequence similarity 234 member A	ENSG00000167930	667.101	690.997	921.376	902.67	844.89	871.419	919.984	709.995	796.602	794.585	722.77	790.042	822.62	889.178	948.978	1054.64	1064.43	966.879	1079.18	908.236	870.545	918.833	911.486	661.518	915.737	847.829	1079.95	9.54547	9.57316	9.81093	9.79374	9.73792	9.76386	9.80956	9.59502	9.68915	9.68692	9.60976	9.68209	9.71573	9.78087	9.83596	9.92723	9.93539	9.85222	9.94693
284439	SLC25A42	solute carrier family 25 member 42	ENSG00000181035	75.6507	86.1213	31.5465	40.2978	31.8451	43.4102	38.1787	58.5669	80.359	43.9732	142.204	136.596	130.429	36.5415	27.3858	45.4751	38.0476	52.0416	41.5514	45.9867	21.3108	38.4852	25.2439	71.0416	44.92	23.5257	34.7303	5.82589	5.8776	5.57551	5.62859	5.5765	5.64916	5.61907	5.73759	5.84868	5.65346	6.10595	6.09008	6.06275	5.60662	5.54906	5.66234	5.61604	5.70098	5.63933
6499	SKIV2L	Ski2 like RNA helicase	ENSG00000204351	1633.37	1434.68	1925.43	1918.17	1850	1589.3	1628.14	1289.5	1349.8	1420.44	2377.5	2290.75	2340.86	1976.99	2011.07	1955.43	1787.33	1255.39	1314.64	1262.08	1548.23	1630.81	1413.66	1465.12	1579.29	1908.29	1837.4	10.6887	10.5752	10.8363	10.8332	10.8002	10.6644	10.6859	10.4848	10.5234	10.5667	11.0276	10.9942	11.0136	10.8603	10.8756	10.8504	10.7692	10.4623	10.5012
55313	CPPED1	calcineurin like phosphoesterase domain containing 1	ENSG00000103381	1203.53	1188.47	1507.71	1568.51	1500.7	1619.04	1651.54	1536.1	1463.93	1519.63	1221.07	1264.44	1165.86	1393.26	1432.4	1322.65	1454.87	1300.13	1185.37	1317.01	1553.56	1573.08	1505.62	1245.54	1598.99	1572.6	1501.67	10.3257	10.3147	10.5224	10.5581	10.5183	10.5864	10.604	10.5391	10.4963	10.5295	10.3381	10.3679	10.2985	10.4526	10.477	10.4071	10.4908	10.3921	10.3127
317649	EIF4E3	eukaryotic translation initiation factor 4E family member 3	ENSG00000163412	106.599	162.111	73.9712	75.6358	69.6611	76.3698	65.2733	145.903	125.779	132.942	185.687	203.971	176.194	63.7135	67.8692	118.042	92.4013	116.865	92.3364	98.3603	42.6216	61.3357	69.4208	172.53	81.9593	84.1495	131.479	6.70293	6.91472	6.552	6.55635	6.52906	6.56168	6.50889	6.85761	6.78104	6.80946	6.98993	7.04903	6.96009	6.49684	6.52191	6.75096	6.6398	6.74632	6.64021
3875	KRT18	keratin 18	ENSG00000111057	3201.4	2859.23	1886.27	1820.22	1681.82	1872.27	1529.61	1987.16	2203.47	2196.61	2800.59	2290.75	2404.93	2528.86	2287.31	2221.51	2242.09	1225.26	1426.6	1488.18	2289.84	2346.39	2034.84	2499.37	1487.88	1939.06	2025.11	11.4189	11.3116	10.9293	10.8972	10.8277	10.9225	10.7457	10.9759	11.0695	11.0667	11.2919	11.1051	11.1498	11.1966	11.1036	11.077	11.0855	10.5575	10.6859
203427	SLC25A43	solute carrier family 25 member 43	ENSG00000077713	640.738	712.274	893.093	853.073	887.682	714.66	721.701	690.473	733.713	670.846	600.545	627.604	576.635	929.467	834.672	947.237	901.366	929.445	918.747	981.049	793.826	768.501	761.825	652.291	816.44	876.784	1009.66	9.4531	9.53789	9.72605	9.68767	9.721	9.54037	9.54883	9.5127	9.56221	9.48946	9.40219	9.43603	9.37047	9.76034	9.66887	9.77654	9.73414	9.76036	9.75006
3231	HOXD1	homeobox D1	ENSG00000128645	63.0422	59.7783	122.923	113.454	101.506	92.4476	75.1259	69.8693	85.0175	67.4937	55.2361	56.2998	51.4853	95.5702	113.115	66.7613	90.5895	89.4751	71.5607	93.2507	71.3911	93.8076	73.9286	59.0476	80.3831	94.1027	72.7683	6.23515	6.21699	6.50441	6.47047	6.41741	6.37818	6.29628	6.26975	6.34318	6.25761	6.19366	6.19729	6.1726	6.39171	6.46458	6.2536	6.36938	6.36426	6.27861
146223	CMTM4	CKLF like MARVEL transmembrane domain containing 4	ENSG00000183723	2075.81	2081.1	2628.15	2627.41	2719.77	2342.54	2703.3	2646.81	2342.06	2279.45	1657.08	1652.07	1607.48	2538.23	2623.08	2730.44	2965.9	3576.26	3334.5	3394.07	2950.48	2992.22	3134.75	2100.8	2702.29	2698.21	2856.16	11.1306	11.1327	11.3433	11.3431	11.3748	11.2385	11.3692	11.3498	11.2385	11.214	10.9349	10.9317	10.909	11.3114	11.3415	11.3784	11.4552	11.6318	11.5651
9117	SEC22C	SEC22 homolog C, vesicle trafficking protein	ENSG00000093183	1235.63	1275.61	1029.07	998.145	1065.82	1195.39	1252.51	1200.11	1141.33	1232.27	1491.37	1489.64	1561.72	1143.09	1119.25	1078.82	1001.01	1315.65	1243.08	1170.1	1256.27	1352.99	1280.23	1349.79	1249.88	1159.09	1048.53	10.2605	10.2883	10.1034	10.0769	10.133	10.2316	10.2723	10.2351	10.1917	10.2581	10.427	10.4263	10.4686	10.1929	10.175	10.1433	10.0799	10.3156	10.2657
152007	GLIPR2	GLI pathogenesis related 2	ENSG00000122694	442.442	470.121	634.194	663.983	687.655	517.707	503.713	397.638	475.166	571.651	1132.93	1113.07	1169.29	719.587	715.603	698.575	762.764	546.894	629.041	556.95	384.66	364.406	357.021	360.744	427.134	630.669	675.588	8.98043	9.02545	9.26052	9.29867	9.3269	9.09901	9.07875	8.90129	9.03408	9.17724	9.75742	9.74296	9.78609	9.36469	9.35945	9.33998	9.41363	9.14215	9.25385
84279	PRADC1	protease associated domain containing 1	ENSG00000135617	579.988	507.609	345.924	373.839	353.281	336.027	299.272	459.288	500.788	470.411	439.538	419.941	400.441	356.046	386.973	354.125	261.804	275.729	238.92	252.927	352.693	372.825	313.746	511.131	333.354	348.361	264.612	8.86288	8.76205	8.4784	8.53393	8.49322	8.45755	8.37946	8.68617	8.75107	8.70425	8.6527	8.61934	8.58377	8.49874	8.55873	8.4949	8.2908	8.32405	8.2365
161436	EML5	EMAP like 5	ENSG00000165521	27.5093	52.686	105.518	107.254	100.511	101.29	84.9784	70.8967	47.7496	69.539	48.1847	63.6833	48.0529	71.2092	96.4456	63.8586	59.7891	103.17	111.958	108.58	99.0951	107.037	108.188	66.4285	102.449	107.675	63.6723	6.02451	6.17634	6.43353	6.44405	6.41261	6.41706	6.34208	6.27379	6.1499	6.26688	6.15253	6.23593	6.15139	6.27512	6.39391	6.23711	6.21484	6.42459	6.45985
112	ADCY6	adenylate cyclase 6	ENSG00000174233	1486.65	1454.94	1022.54	924.989	966.299	1077.22	1182.31	1495	1434.82	1513.49	1345.64	1453.64	1371.8	1027.85	1064.47	1217.18	1092.51	1637.94	1756.7	1296.57	868.414	952.508	973.694	1374.7	1039.46	932.883	957.565	10.4177	10.3985	10.091	10.0059	10.0433	10.135	10.2154	10.4229	10.3859	10.434	10.3287	10.3979	10.3458	10.0952	10.1252	10.2406	10.1472	10.506	10.5697
55083	KIF26B	kinesin family member 26B	ENSG00000162849	411.494	444.791	740.8	673.903	746.369	628.644	703.227	558.954	708.091	757.77	1108.25	1007.86	954.194	712.092	753.705	688.899	593.361	360.639	379.733	389.609	689.404	683.112	662.653	522.202	607.602	676.816	521.782	8.97979	9.03586	9.4379	9.36027	9.44431	9.30356	9.39466	9.21024	9.40041	9.45692	9.78486	9.70204	9.65325	9.40537	9.45209	9.37804	9.25728	8.88377	8.92248
6446	SGK1	serum/glucocorticoid regulated kinase 1	ENSG00000118515	567.38	565.361	749.502	833.854	839.914	987.984	854.711	733.627	796.602	863.101	797.985	790.965	903.853	864.817	847.769	852.416	793.564	561.502	522.855	636.149	1068.74	1073.98	994.43	566.488	776.249	903.929	806.24	9.35796	9.35459	9.57971	9.66857	9.67442	9.81348	9.68893	9.56211	9.63008	9.69736	9.63152	9.6242	9.73635	9.69913	9.6821	9.68689	9.62694	9.34881	9.29559
124583	CANT1	calcium activated nucleotidase 1	ENSG00000171302	4787.77	4474.26	3425.52	3383.15	3352.69	3649.67	3386.82	3113.29	3783.86	3727.49	4865.48	4504.9	4293.87	3347.77	3388.7	3093.27	2878.94	2661.43	2665.06	2962.31	3128.42	3252	3187.04	4320.62	3469.87	3037.53	2766.85	12.0643	11.9995	11.7488	11.7373	11.729	11.8076	11.7383	11.6612	11.8412	11.8272	12.0798	12.0061	11.9603	11.7276	11.7389	11.6553	11.5902	11.5199	11.5213
84532	ACSS1	acyl-CoA synthetase short chain family member 1	ENSG00000154930	49.2875	43.5673	82.6737	73.7759	96.5304	30.5479	28.3261	39.0446	58.2312	51.1316	38.7828	36.9179	29.7471	96.5072	88.1108	129.652	120.484	31.0424	35.7803	38.3222	12.7865	10.824	18.0314	29.5238	25.2182	102.246	112.46	5.69545	5.66104	5.87151	5.83143	5.93674	5.5752	5.56554	5.63309	5.7459	5.70603	5.63242	5.61878	5.57393	5.93739	5.89605	6.0747	6.03969	5.57988	5.61336
3720	JARID2	jumonji and AT-rich interaction domain containing 2	ENSG00000008083	458.489	402.237	634.194	630.505	623.965	537	653.965	634.988	614.921	626.873	750.976	723.59	851.223	620.269	608.441	443.14	537.196	513.112	550.556	531.401	621.209	669.882	646.424	465	540.616	545.615	492.013	9.00317	8.90623	9.25539	9.25117	9.24237	9.12319	9.28005	9.25647	9.23051	9.2461	9.39398	9.36375	9.49992	9.23764	9.22202	8.97703	9.1236	9.088	9.14304
27102	EIF2AK1	eukaryotic translation initiation factor 2 alpha kinase 1	ENSG00000086232	6156.36	6397.3	7221.98	7246.16	7217.89	7015.57	6607.38	6177.26	6284.31	6208.4	9346.65	8952.58	8865.77	7171.51	6991.71	6350.06	6457.22	6641.24	6636.68	6484.12	6156.68	6092.68	6097.31	6025.62	6798.68	6553.71	5914.91	12.6364	12.6721	12.7861	12.7893	12.7856	12.7587	12.7023	12.6396	12.6555	12.6442	13.0341	12.9922	12.9827	12.7795	12.7555	12.6652	12.6808	12.7071	12.7065
136895	C7orf31	chromosome 7 open reading frame 31	ENSG00000153790	69.9195	130.702	187.104	168.631	176.143	125.407	147.789	152.068	151.401	142.146	166.883	154.132	172.762	144.292	128.594	124.815	149.473	164.342	166.205	140.515	107.619	104.632	106.385	108.869	140.276	135.725	135.614	6.8255	7.09077	7.28444	7.22739	7.2503	7.06972	7.15364	7.16909	7.16647	7.13355	7.21917	7.17657	7.23859	7.14142	7.08304	7.06785	7.16012	7.21171	7.217
55748	CNDP2	carnosine dipeptidase 2	ENSG00000133313	11106.9	10903	14078.5	13912	13715.3	12531.1	13957.4	9000.8	8872.1	9129.03	7246.5	7025.47	7879.54	15389.6	14961	12695.3	13470.7	15479.2	16565.1	15601	14951.6	15433.8	15506.1	9008.45	12154.4	13114.7	12550.1	13.4837	13.4664	13.709	13.6976	13.6838	13.5976	13.7006	13.2894	13.2764	13.3023	13.0952	13.0678	13.1695	13.7952	13.7677	13.6099	13.6666	13.8008	13.867
51264	MRPL27	mitochondrial ribosomal protein L27	ENSG00000108826	1570.32	1467.1	1034.51	969.006	982.222	1209.05	1107.18	1357.31	1532.64	1498.16	1578.34	1386.27	1424.43	1077.51	1102.58	992.712	869.66	786.103	749.079	804.766	1147.59	1188.23	929.517	1261.22	1123.79	1009.79	902.989	10.4336	10.3722	10.0656	10.0095	10.0215	10.2003	10.1238	10.3024	10.4114	10.3911	10.4381	10.3214	10.3454	10.1003	10.1202	10.0305	9.9197	9.83718	9.7995
3716	JAK1	Janus kinase 1	ENSG00000162434	12017	12279.9	14890	14612.6	14823.9	13429	15358.9	13594.7	12944.8	13125.5	11540.8	11429.8	12564.7	15691.3	15243.2	11446.2	13033.1	17059.6	17400.8	17790.4	14856.8	14051.9	14752.4	11291.9	14145.1	14724.4	12359	13.6244	13.6444	13.8262	13.8083	13.822	13.7282	13.8558	13.7398	13.6936	13.7067	13.5872	13.5783	13.6658	13.8763	13.8486	13.5796	13.7	13.9564	13.9754
5137	PDE1C	phosphodiesterase 1C	ENSG00000154678	17.1933	21.277	50.0393	58.2768	57.7192	29.744	45.5682	15.4123	19.7986	15.3395	85.7922	72.9128	106.403	55.2808	47.6275	59.0209	74.2834	49.3026	49.6308	40.877	20.2452	30.0665	28.8502	25.8333	25.2182	67.8625	58.7108	5.27938	5.30654	5.48869	5.5371	5.53183	5.36274	5.46278	5.26434	5.2982	5.26372	5.67047	5.61168	5.76107	5.51872	5.4747	5.53906	5.61869	5.48492	5.4862
64780	MICAL1	microtubule associated monooxygenase, calponin and LIM domain containing 1	ENSG00000135596	953.657	793.33	1386.96	1355.87	1396.21	938.946	1193.39	1123.05	1125.03	1189.32	1261.03	1385.34	1863.77	1293.95	1206.17	1330.39	1418.63	1266.35	1419.67	1294.01	961.116	994.601	960.17	839.583	903.128	1086.71	1266.83	10.0208	9.86941	10.3443	10.3246	10.3504	10.0071	10.2119	10.1593	10.1609	10.2089	10.26	10.3435	10.6134	10.2829	10.2212	10.3074	10.3647	10.2639	10.365
1437	CSF2	colony stimulating factor 2	ENSG00000164400	169.641	128.675	327.431	359.58	290.586	76.3698	105.915	109.941	114.133	93.0595	205.666	217.815	218.526	396.335	435.791	175.127	320.687	43.8245	48.4766	80.4766	256.795	196.034	256.045	75.6547	62.2575	309.453	299.342	7.4506	7.29865	7.87922	7.95352	7.79545	7.05466	7.2059	7.22041	7.24035	7.14359	7.56597	7.60314	7.60418	8.02254	8.09181	7.46901	7.86629	6.86914	6.90969
79567	RIPOR1	RHO family interacting cell polarization regulator 1	ENSG00000039523	7194.84	6260.52	9746.79	9308.17	8923.59	8513.22	9957.26	6800.95	8286.29	7858.92	3698.47	3565.34	4172.6	9920.56	10022	8076.18	8545.31	9627.7	10382.1	8683.81	11864.8	12412.7	11343.5	6399.28	8772.79	9171.39	8862.02	12.8763	12.7484	13.1633	13.1192	13.0788	13.0341	13.1839	12.8243	13.0085	12.9587	12.288	12.2569	12.39	13.1804	13.1902	12.9843	13.0377	13.1515	13.2243
29988	SLC2A8	solute carrier family 2 member 8	ENSG00000136856	1276.89	1123.63	934.43	822.695	824.987	1227.54	1160.14	935.015	1121.53	1053.31	1109.42	1188.76	1154.41	876.06	889.443	936.593	777.258	630.891	665.976	662.974	966.444	1106.45	1024.18	1183.72	1280.61	926.55	781.432	10.1622	10.0496	9.89104	9.78386	9.78685	10.1278	10.0773	9.89154	10.0477	9.9934	10.0383	10.0992	10.073	9.8367	9.84963	9.89295	9.73769	9.57095	9.61461
58488	PCTP	phosphatidylcholine transfer protein	ENSG00000141179	594.889	644.39	420.983	421.577	402.044	483.943	408.882	463.398	474.002	501.09	485.372	557.46	522.862	387.903	356.015	440.238	388.629	376.161	348.57	445.815	409.167	376.433	360.627	553.571	424.77	407.175	391.957	9.01877	9.08428	8.75124	8.75191	8.71714	8.85693	8.72987	8.82341	8.84053	8.88352	8.85866	8.96759	8.91638	8.69082	8.63005	8.78461	8.69211	8.66843	8.615
26240	FAM50B	family with sequence similarity 50 member B	ENSG00000145945	122.646	122.596	197.982	233.107	189.08	223.482	258.63	199.333	242.242	229.069	185.687	190.127	186.491	171.464	188.129	243.824	250.933	200.862	196.215	150.734	196.059	188.818	164.085	133.78	229.328	222.589	242.285	7.3643	7.36238	7.62197	7.72386	7.59476	7.6965	7.78807	7.62604	7.74619	7.71133	7.58441	7.59795	7.58688	7.53828	7.592	7.75125	7.77015	7.63068	7.61665
254439	C11orf86	chromosome 11 open reading frame 86	ENSG00000173237	48.1413	55.7256	20.6684	21.6988	13.9322	34.5674	39.4103	20.5498	20.9632	19.43	27.0304	36.9179	48.0529	27.1719	15.4789	11.6107	15.4002	30.1294	32.3177	29.3804	35.1628	39.6878	37.8659	41.5178	29.9467	20.8112	12.4037	4.95244	4.99423	4.78485	4.78988	4.73728	4.87507	4.90251	4.78376	4.78717	4.77608	4.82697	4.8891	4.95197	4.8277	4.74987	4.72018	4.74702	4.84682	4.86024
83464	APH1B	aph-1 homolog B, gamma-secretase subunit	ENSG00000138613	73.3582	95.2401	133.801	152.512	143.303	68.3308	75.1259	184.948	157.224	169.757	243.274	238.12	239.121	109.625	125.022	95.788	109.613	128.735	125.808	132.85	44.7526	38.4852	39.669	92.2619	79.5951	122.153	115.768	6.67327	6.7772	6.93797	7.00981	6.97403	6.64212	6.68323	7.11606	7.0229	7.0667	7.28256	7.27236	7.27198	6.84046	6.90365	6.77945	6.84035	6.91883	6.90681
6502	SKP2	S-phase kinase associated protein 2	ENSG00000145604	2771.56	2951.43	2184.33	2200.26	2243.09	2661.69	2269.79	2615.99	2466.67	2539.19	2459.77	2339.67	2152.08	2143.77	2174.19	2453.72	2265.64	2630.39	2521.94	2751.53	2277.06	2257.4	2190.81	3135.98	2762.97	2350.76	2650.26	11.3716	11.4302	11.1546	11.1609	11.1784	11.3343	11.1891	11.3183	11.2645	11.291	11.2619	11.2164	11.1413	11.1377	11.1505	11.2597	11.1873	11.3234	11.2847
996	CDC27	cell division cycle 27	ENSG00000004897	3804.31	4135.85	2387.75	2547.44	2693.89	3060.42	2460.68	3634.23	3292.39	3536.26	3303.59	3366.91	2888.9	2125.97	2336.13	2534.03	2522.01	2473.35	1965.61	2497.33	2574.34	2428.17	2534.31	5390.86	3443.87	2977.81	3052.96	11.755	11.835	11.3252	11.3831	11.4339	11.551	11.3523	11.7118	11.6188	11.6859	11.622	11.6399	11.4978	11.2223	11.3058	11.3785	11.3742	11.3566	11.1543
25907	TMEM158	transmembrane protein 158	ENSG00000249992	217.782	198.586	349.188	380.659	355.272	496.805	396.566	343.181	427.417	411.098	256.201	235.351	264.291	428.192	326.248	353.158	328.84	328.684	462.836	504.576	773.581	687.922	659.046	212.202	432.65	332.074	324.977	8.18034	8.12275	8.4935	8.55613	8.50579	8.75897	8.5859	8.48103	8.64188	8.61294	8.28289	8.22603	8.30288	8.64379	8.44566	8.50147	8.4505	8.45019	8.7025
			ENSG00000235501	93.9902	83.0818	149.03	185.37	155.245	120.584	139.168	135.629	114.133	136.01	131.626	149.517	135.006	161.158	121.45	150.939	202.015	177.124	199.677	168.618	96.964	88.997	99.1725	99.6428	115.058	114.009	176.132	6.91073	6.86039	7.12708	7.24964	7.14904	7.02005	7.09149	7.07854	6.99539	7.07996	7.06357	7.1292	7.07621	7.16947	7.02455	7.13411	7.29707	7.2219	7.28837
24142	NAA80	N-alpha-acetyltransferase 80, NatH catalytic subunit	ENSG00000243477	185.688	195.546	298.06	313.703	310.49	239.56	289.419	229.13	273.686	261.794	166.883	210.432	225.391	259.539	273.858	188.673	234.627	288.512	326.64	292.526	215.239	248.951	256.045	209.434	240.361	237.971	197.632	7.76657	7.79602	8.06514	8.10261	8.09365	7.92085	8.04466	7.89279	8.00746	7.97839	7.70654	7.83978	7.88271	7.97283	8.00781	7.77466	7.90762	8.04359	8.12819
79772	MCTP1	multiple C2 and transmembrane domain containing 1	ENSG00000175471	452.758	511.662	323.08	284.564	301.533	299.048	250.009	367.841	341.235	345.65	265.603	211.355	223.103	317.63	336.964	598.917	498.242	419.072	345.107	381.945	409.167	414.918	450.784	575.714	371.969	425.272	606.127	8.68569	8.78092	8.43946	8.35006	8.3915	8.38497	8.26924	8.53152	8.47796	8.48685	8.30778	8.1612	8.19712	8.42716	8.46914	8.9071	8.76057	8.6278	8.48593
9048	ARTN	artemin	ENSG00000117407	253.315	215.81	528.676	419.717	424.933	668.035	1070.24	320.577	294.65	293.495	613.473	709.746	832.917	450.679	442.936	103.528	121.39	1354	1464.69	903.127	960.05	941.684	1080.08	219.583	825.109	370.982	105.845	8.4711	8.36654	9.00757	8.82601	8.8366	9.20086	9.612	8.62965	8.57242	8.56806	9.12843	9.25172	9.38876	8.8817	8.86882	7.97067	8.0425	9.83218	9.90457
57631	LRCH2	leucine rich repeats and calponin homology domain containing 2	ENSG00000130224	28.6556	56.7388	0	2.47986	0	1.60778	7.38943	51.3745	17.4693	25.5658	23.5047	20.3048	24.0265	1.87393	0	10.6431	26.271	10.9561	12.6962	2.55481	0	0	7.21255	55.3571	7.8807	0.904834	19.8459	3.93434	4.10496	3.71942	3.73543	3.71823	3.72987	3.78126	4.07482	3.85701	3.91456	3.89945	3.87823	3.90321	3.73369	3.7207	3.80568	3.92026	3.80799	3.82181
80169	CTC1	CST telomere replication complex component 1	ENSG00000178971	327.82	327.261	466.671	406.698	457.773	349.693	384.25	197.278	207.303	204.526	513.578	527.003	586.932	466.607	434.601	527.318	524.513	438.245	468.607	402.383	428.347	452.201	459.8	286.934	337.294	439.749	475.475	8.50259	8.50088	8.76105	8.6575	8.74653	8.54708	8.61577	8.17519	8.20682	8.19644	8.83501	8.8563	8.94133	8.76132	8.7068	8.85659	8.85263	8.7135	8.76406
84948	TIGD5	tigger transposable element derived 5	ENSG00000179886	373.668	350.565	516.71	508.372	489.618	446.16	472.924	369.896	490.306	376.328	473.62	469.78	491.97	487.221	525.093	449.913	495.525	419.072	445.523	443.26	427.281	441.377	430.95	357.053	494.908	536.566	435.783	8.67779	8.63192	8.92025	8.90846	8.87866	8.80779	8.85185	8.67011	8.87952	8.68246	8.85301	8.84698	8.88215	8.87495	8.93259	8.81413	8.88805	8.7609	8.80677
55286	C4orf19	chromosome 4 open reading frame 19	ENSG00000154274	20.632	25.3298	47.8637	56.4169	44.7821	24.1168	28.3261	22.6048	22.1278	14.3168	42.3085	51.685	64.0706	40.2894	46.4368	72.5666	76.0952	30.1294	46.1682	51.0963	37.2939	40.8905	25.2439	11.0714	22.854	38.9078	64.4992	5.1557	5.18581	5.32302	5.3729	5.30581	5.17611	5.2065	5.16782	5.16585	5.11063	5.29112	5.34506	5.40842	5.27954	5.31464	5.45149	5.46868	5.21648	5.31324
11167	FSTL1	follistatin like 1	ENSG00000163430	26019.2	23381.4	30132.4	29812.9	31548.5	28042.2	25286.6	16317.6	17316.8	19266.4	24381.4	23033.1	24544.8	28689.8	27491.8	28764.4	29054.8	25116.9	25748	25362.9	21506.8	20721.9	20275.4	24320.2	25712.4	28209.1	28214.3	14.6446	14.543	14.7862	14.7758	14.8309	14.7165	14.6173	14.2108	14.2646	14.3623	14.5826	14.5288	14.589	14.7386	14.6974	14.7411	14.7508	14.6109	14.6346
3880	KRT19	keratin 19	ENSG00000171345	5796.44	6215.93	3909.59	4200.27	3709.95	2923.76	3635.6	3267.42	4015.62	3716.24	7904.63	7848.74	9172.39	3905.26	4028.09	4675.23	5025.91	5289.07	5612.9	5584.82	4013.88	4215.33	4000.26	5344.73	2948.96	3348.79	4453.75	12.3847	12.452	12.0159	12.0816	11.9682	11.7559	11.9501	11.8542	12.0404	11.9698	12.6873	12.6805	12.836	12.0148	12.0433	12.1811	12.2491	12.2974	12.3539
4093	SMAD9	SMAD family member 9	ENSG00000120693	365.645	369.815	255.636	232.487	251.775	382.653	394.103	401.748	347.058	421.324	118.699	120.906	125.853	242.673	272.667	333.807	261.804	394.421	338.182	346.177	321.793	323.516	329.072	528.66	495.696	278.689	334.073	8.38372	8.39243	8.13675	8.07274	8.12644	8.41832	8.43834	8.45355	8.34606	8.48932	7.70544	7.70706	7.73268	8.10228	8.17955	8.31869	8.15175	8.44035	8.32761
144717	PHETA1	PH domain containing endocytic trafficking adaptor 1	ENSG00000198324	358.768	397.171	224.089	252.326	237.843	252.422	306.661	293.862	354.045	339.514	394.879	361.795	421.035	217.375	258.379	208.024	227.38	246.513	260.85	222.269	192.863	210.466	219.983	340.446	256.911	252.449	184.402	8.27946	8.35464	7.96308	8.03768	8.00025	8.03824	8.16864	8.13985	8.26984	8.24052	8.34931	8.28668	8.39732	7.94347	8.05401	7.91666	7.97142	8.02303	8.06019
8161	COIL	coilin	ENSG00000121058	727.851	716.327	518.886	519.531	525.444	575.587	498.787	525.047	553.196	479.614	728.646	701.44	646.426	532.195	575.102	541.831	505.49	391.682	423.593	510.963	538.097	490.686	559.874	727.946	565.046	591.761	552.378	9.33972	9.32687	9.06813	9.06858	9.07777	9.1494	9.03798	9.07721	9.11802	9.0077	9.34053	9.30973	9.24227	9.08766	9.14857	9.1017	9.04769	8.85713	8.91546
3921	RPSA	ribosomal protein SA	ENSG00000168028	30771.5	32324.9	22627.6	22615.1	22127.4	29382.3	27238.7	25053.3	25441.2	26120.1	37619.3	35882.3	33995.2	23113.9	23052.9	19543.6	19275.6	24387.4	24964.3	23386.8	29889.4	30859.1	27908.9	25845.3	25840.8	21166.8	18216.1	14.8249	14.8722	14.5328	14.5323	14.5121	14.7805	14.7079	14.6283	14.6429	14.6679	15.0178	14.9726	14.9207	14.5526	14.5502	14.3991	14.3868	14.6029	14.625
4942	OAT	ornithine aminotransferase	ENSG00000065154	3925.81	4083.17	4826.62	4711.74	4604.6	5127.23	4979.24	4543.56	4565.32	4598.77	2949.84	2649.78	2672.66	4599.55	4722.26	3890.54	3816.54	4127.72	4177.07	4416	4650.01	4589.36	4412.28	4045.68	5207.57	4832.72	4038.64	11.9784	12.0146	12.1711	12.1485	12.1267	12.2285	12.2005	12.1142	12.1187	12.1255	11.7208	11.6265	11.6344	12.1257	12.1504	11.9701	11.9524	12.0247	12.0357
1307	COL16A1	collagen type XVI alpha 1 chain	ENSG00000084636	85.9667	82.0686	135.976	174.21	146.288	147.112	155.178	145.903	154.895	186.119	191.563	220.584	279.165	142.418	140.501	139.328	140.414	121.43	125.808	102.193	139.586	145.522	130.727	73.8095	100.873	127.582	135.614	6.90733	6.88691	7.1159	7.25167	7.15388	7.15708	7.18491	7.15245	7.18409	7.2877	7.30357	7.39092	7.54029	7.1398	7.1327	7.12836	7.13239	7.05905	7.07716
6128	RPL6	ribosomal protein L6	ENSG00000089009	25882.8	27790.9	18301.3	18923.8	18464.2	22653.7	19500.7	23049.7	21917	22504	24031.2	22918.6	21652.4	20780.9	20438.1	18155.2	17535.4	19731.1	20731.8	20350.4	21862.7	21862	20916.4	22059.8	18821.5	18159.1	16539.1	14.5551	14.6248	14.224	14.2553	14.2323	14.4262	14.2836	14.4429	14.3946	14.4199	14.4831	14.4374	14.3829	14.3438	14.328	14.2165	14.1841	14.2947	14.3416
7015	TERT	telomerase reverse transcriptase	ENSG00000164362	135.254	135.768	229.528	235.587	249.785	135.054	171.188	102.749	109.475	102.263	173.935	196.588	232.256	318.567	271.477	340.579	281.733	145.169	169.668	148.179	180.076	247.748	213.672	128.244	109.542	266.021	250.555	7.3763	7.37705	7.6788	7.69765	7.73365	7.37242	7.50319	7.24295	7.27402	7.24073	7.51207	7.5836	7.68604	7.89911	7.78731	7.94617	7.81446	7.41135	7.49797
3340	NDST1	N-deacetylase and N-sulfotransferase 1	ENSG00000070614	18513.8	16675.1	27248.6	26213.4	25555.7	19119	25983.7	16797.4	20142.2	19757.2	20487.9	19725.2	24727.8	26007.3	26216.5	20766.6	23081.3	23472.6	26116.2	22803	22850.5	24212	23391.2	17990.1	20550.5	24383.5	22221.6	14.2679	14.1714	14.6358	14.5982	14.5736	14.2978	14.5896	14.178	14.3466	14.3285	14.3627	14.327	14.5418	14.5905	14.5983	14.3754	14.4757	14.4918	14.5945
392	ARHGAP1	Rho GTPase activating protein 1	ENSG00000175220	4183.71	4087.22	5282.41	5049.62	4785.72	5144.91	5393.05	3811.98	4403.44	4307.32	4038.11	3904.99	3823.64	5230.13	5247.36	5064.18	5173.57	4626.23	4803.8	4594.83	5325.56	5642.89	5053.29	3887.92	5072.81	4908.72	4961.48	12.0915	12.0701	12.3088	12.2663	12.2159	12.2839	12.3284	12.0066	12.1386	12.1182	12.0591	12.0284	12.0095	12.2994	12.3025	12.269	12.2891	12.1843	12.2195
25959	KANK2	KN motif and ankyrin repeat domains 2	ENSG00000197256	2659.24	2511.7	1745.94	1752.64	1800.24	2057.96	2365.85	2999.24	3252.79	2735.54	2681.89	2860.21	3190.94	1515.07	1653.86	1942.85	1777.37	2429.52	2427.29	2296.78	1945.67	2199.67	2020.41	2373.9	1937.08	1446.83	1602.56	11.273	11.2201	10.8924	10.8952	10.9192	11.0383	11.1649	11.3861	11.463	11.2995	11.2809	11.3414	11.4448	10.7694	10.8454	10.9868	10.9079	11.1895	11.1885
3694	ITGB6	integrin subunit beta 6	ENSG00000115221	320.942	330.301	181.665	201.489	255.756	289.401	296.809	372.979	402.96	450.981	278.531	307.341	371.838	212.691	214.324	411.211	408.559	366.117	361.266	319.352	265.319	247.748	282.191	437.321	326.261	266.926	421.725	8.30574	8.32598	7.94398	7.99924	8.15245	8.23429	8.25203	8.41306	8.46938	8.55494	8.20923	8.27571	8.41046	8.03555	8.04253	8.48538	8.48082	8.39989	8.38957
8325	FZD8	frizzled class receptor 8	ENSG00000177283	110.037	121.583	207.772	230.007	222.916	163.994	245.083	234.268	179.352	140.101	95.1941	139.365	106.403	182.708	207.18	62.8911	68.8481	463.81	458.219	374.28	241.877	254.964	328.171	93.1845	198.594	163.775	66.9799	7.2428	7.28944	7.58989	7.65658	7.63451	7.44863	7.69445	7.66628	7.5011	7.36261	7.17755	7.35907	7.22707	7.512	7.58781	7.00893	7.03953	8.15811	8.14526
28991	COMMD5	COMM domain containing 5	ENSG00000170619	469.951	498.491	643.984	629.885	600.081	567.548	581.302	358.594	423.923	391.668	624.05	659.907	625.832	581.854	663.213	720.829	629.597	468.375	477.841	494.357	586.046	556.832	563.48	432.708	592.629	591.761	633.415	8.98497	9.02955	9.23185	9.21474	9.17505	9.13075	9.1495	8.7873	8.90835	8.85005	9.20626	9.25211	9.20861	9.15047	9.25557	9.32484	9.21386	8.98182	8.99757
54739	XAF1	XIAP associated factor 1	ENSG00000132530	249.876	254.311	369.856	406.078	435.88	212.228	240.156	181.866	154.895	214.753	43.4837	49.8391	57.2059	391.65	398.88	448.946	551.69	398.986	397.046	302.745	183.273	179.197	183.018	262.946	193.077	404.461	537.493	7.99353	8.00511	8.26865	8.34244	8.39381	7.88713	7.9677	7.79426	7.70431	7.89565	7.19344	7.21597	7.27196	8.31252	8.32444	8.41699	8.582	8.32674	8.32124
10125	RASGRP1	RAS guanyl releasing protein 1	ENSG00000172575	21.7782	18.2375	52.215	52.6971	53.7386	18.4895	22.1683	15.4123	17.4693	16.3621	16.4533	13.8442	20.5941	44.0372	45.2461	38.7022	60.695	73.9539	56.556	49.8189	34.0972	27.6612	27.9486	21.2202	38.6154	45.2417	51.2686	5.0217	4.99581	5.20876	5.21514	5.21791	4.99551	5.02497	4.97556	4.99188	4.98241	4.98478	4.96261	5.01354	5.16292	5.16878	5.13076	5.25639	5.32396	5.23189
9208	LRRFIP1	LRR binding FLII interacting protein 1	ENSG00000124831	8995.55	8627.33	11122.9	10849.4	10938.8	8521.26	9423.99	7942.49	7917.11	8171.85	8883.61	8672.93	9448.12	11731.7	11182.9	13023.3	12553	8692.78	10339.4	9613.77	11037.9	10286.4	10798.1	8683.69	9225.93	10646.3	12189.5	13.1832	13.1445	13.3835	13.3598	13.3676	13.133	13.2266	13.069	13.0661	13.0948	13.1716	13.1493	13.229	13.4344	13.3886	13.5342	13.4991	13.1514	13.314
29967	LRP12	LDL receptor related protein 12	ENSG00000147650	3473.05	3393.18	4956.07	5495.38	5262.4	4605.5	4029.7	3590.05	3623.14	3877.82	4497.63	4400.61	3591.38	4267.87	4634.15	4072.44	3804.76	2746.34	2421.52	2839.68	3925.44	3812.44	3691.92	4089.05	4404.52	5227.22	4172.6	11.8324	11.8112	12.1642	12.2637	12.2217	12.0946	11.9693	11.8627	11.8711	11.9336	12.0721	12.0517	11.863	12.0229	12.1004	11.9791	11.916	11.6219	11.5128
54961	SSH3	slingshot protein phosphatase 3	ENSG00000172830	892.907	815.62	1392.4	1292.63	1310.62	857.753	1140.44	887.751	934.028	906.052	1095.32	1055.85	1411.84	1281.77	1338.33	1426.18	1635.14	1370.43	1395.43	1231.42	941.936	1083.6	1047.62	909.702	907.068	1167.24	1447.1	9.94638	9.87178	10.329	10.2634	10.2753	9.91231	10.1534	9.9413	9.98379	9.95819	10.1186	10.087	10.3414	10.2556	10.2936	10.3507	10.4749	10.3151	10.3309
8528	DDO	D-aspartate oxidase	ENSG00000203797	50.4338	44.5805	15.2294	19.8389	14.9274	12.0584	12.3157	50.347	25.6217	31.7016	5.87618	5.53768	10.2971	14.0544	19.051	40.6373	31.7063	10.9561	8.07943	12.7741	10.6554	4.81065	11.7204	42.4405	10.2449	19.9063	37.2111	4.54004	4.50846	4.31825	4.35074	4.31572	4.29331	4.29771	4.54114	4.38999	4.43005	4.24869	4.24319	4.28221	4.30905	4.34552	4.48569	4.43081	4.28558	4.26549
57198	ATP8B2	ATPase phospholipid transporting 8B2	ENSG00000143515	84.8204	79.029	140.328	148.792	141.313	214.639	181.041	10.2749	29.1156	21.4753	1069.46	975.555	980.509	101.192	130.976	249.629	206.544	101.344	138.505	113.689	61.8012	67.349	74.8302	87.6488	200.958	108.58	219.132	6.95105	6.91563	7.21334	7.24737	7.21716	7.48461	7.36888	6.41026	6.58822	6.51348	8.80881	8.72674	8.72749	7.03291	7.1742	7.58865	7.45757	7.03331	7.20595
1431	CS	citrate synthase	ENSG00000062485	9377.24	8622.27	7013.12	6913.24	6985.02	7434.4	7422.68	7885.98	8112.77	7940.73	7972.8	7198.98	7793.73	8177.81	7356.06	7148.3	7177.41	6279.69	6533.95	6807.3	8406.04	7976.05	7850.86	8044.31	7332.2	7220.57	7119.72	13.0868	13.007	12.8122	12.7988	12.8084	12.8667	12.8652	12.9223	12.9491	12.9288	12.9326	12.8365	12.9111	12.9567	12.8568	12.8299	12.8337	12.7104	12.7467
517	ATP5MC2	ATP synthase membrane subunit c locus 2	ENSG00000135390	5365.47	5420.58	3736.63	3755.75	3659.2	4283.94	3703.34	4287.71	4531.55	4483.22	4800.84	4355.39	4131.41	3968.97	4166.21	3400.96	3691.52	3809.08	3967	3155.2	4263.22	4416.17	3942.56	4727.5	3670.04	3792.16	3363.05	12.2527	12.2626	11.9126	11.9172	11.8934	12.0393	11.9044	12.0401	12.0919	12.0819	12.1465	12.0547	12.0054	11.9682	12.0132	11.8267	11.9014	11.9302	11.9678
333	APLP1	amyloid beta precursor like protein 1	ENSG00000105290	53.8724	59.7783	128.362	96.0947	108.472	108.525	126.852	43.1545	37.2679	46.0184	101.07	113.522	138.438	93.6963	108.353	85.1449	53.4478	167.994	182.364	199.276	80.9809	120.266	83.8459	48.8988	100.873	92.293	68.6338	6.35331	6.38438	6.69889	6.56484	6.61877	6.61967	6.69203	6.28835	6.25504	6.30558	6.58647	6.6403	6.73663	6.55376	6.61759	6.51384	6.34725	6.84309	6.88656
4900	NRGN	neurogranin	ENSG00000154146	181.103	184.401	107.693	99.8145	77.6224	49.8413	45.5682	210.635	270.193	243.386	240.923	217.815	193.356	63.7135	73.8226	86.1124	76.0952	71.2149	57.7102	57.4833	44.7526	40.8905	35.1612	142.083	60.6814	66.9577	76.076	6.98382	6.99619	6.70894	6.67348	6.56669	6.40758	6.39116	7.07714	7.23696	7.16978	7.16058	7.09982	7.0229	6.49165	6.54887	6.60903	6.55805	6.53237	6.46118
			ENSG00000232949	20.632	13.1715	50.0393	46.4974	38.8112	32.9596	33.2524	17.4673	29.1156	14.3168	32.9066	16.613	17.1618	60.9026	32.1485	29.9942	50.7301	32.8684	45.014	35.7674	46.8837	36.0798	51.3894	9.22619	29.1586	44.3368	41.3456	4.96456	4.91009	5.14619	5.12908	5.0814	5.04518	5.04701	4.94145	5.02089	4.91864	5.04487	4.93426	4.9404	5.20645	5.04014	5.02619	5.15142	5.04461	5.11732
9802	DAZAP2	DAZ associated protein 2	ENSG00000183283	4622.71	4763.02	3806.25	3790.47	3653.23	3332.13	3583.87	5237.11	5172.09	5030.33	3073.24	3005.11	3248.15	3764.72	3863.78	3450.3	3914.37	3904.04	4133.21	4126.02	3317.02	3466.07	3134.75	4547.59	3392.64	3618.43	3986.55	12.0816	12.11	11.8994	11.8955	11.8615	11.7772	11.8439	12.2009	12.1888	12.1622	11.7043	11.684	11.7542	11.8892	11.9133	11.809	11.9254	11.9229	11.9761
9516	LITAF	lipopolysaccharide induced TNF factor	ENSG00000189067	6783.34	7424.67	5774.1	5639.21	5566.92	7067.82	7651.75	5872.1	6023.43	5769.69	3741.95	3697.32	3765.29	6122.11	5980.82	4760.37	5135.52	8894.55	9178.23	8872.87	8361.28	8006.12	8407.12	6435.27	7546.56	5804.51	5221.13	12.6873	12.7734	12.5361	12.5141	12.5022	12.7264	12.8022	12.5518	12.5755	12.5354	12.1455	12.1347	12.1509	12.5907	12.5689	12.3591	12.428	12.9482	12.9788
79719	AAGAB	alpha and gamma adaptin binding protein	ENSG00000103591	2138.85	2139.86	1691.55	1678.25	1675.85	2050.73	1796.86	2477.28	2450.37	2339.78	2492.67	2465.19	2275.65	1685.6	1639.58	1801.59	1779.18	1498.25	1454.3	1603.15	1773.06	1702.97	1681.42	1978.09	1810.98	1648.61	1779.52	10.9953	10.9958	10.7842	10.7769	10.7759	10.9571	10.8379	11.1313	11.1209	11.0781	11.1369	11.1268	11.0523	10.781	10.7568	10.8402	10.829	10.6778	10.6525
5460	POU5F1	POU class 5 homeobox 1	ENSG00000204531	711.804	768	1382.61	1224.43	1237.98	1102.14	1690.95	1103.52	1015.55	940.821	352.571	429.17	536.591	1540.37	1539.56	830.162	1035.44	1666.25	1670.13	1416.64	1746.42	2074.59	1999.68	759.315	1273.52	1407.02	969.142	9.75395	9.81411	10.3165	10.2088	10.2182	10.1166	10.4995	10.1177	10.0464	9.98153	9.24522	9.37345	9.53727	10.4146	10.4135	9.87736	10.0628	10.4867	10.4883
9315	NREP	neuronal regeneration related protein	ENSG00000134986	296.872	425.541	524.325	520.151	543.357	436.514	556.67	453.123	394.807	440.754	788.583	802.041	781.432	371.037	431.029	454.751	508.207	858.231	849.495	855.863	411.298	393.27	384.97	345.059	489.391	398.127	538.32	8.60184	8.85531	9.01475	9.00866	9.04284	8.87377	9.0617	8.90245	8.80076	8.88159	9.34794	9.36365	9.34035	8.75469	8.86536	8.90505	8.99041	9.42196	9.41178
57673	BEND3	BEN domain containing 3	ENSG00000178409	157.032	161.098	269.777	272.165	232.867	243.579	248.777	233.24	224.772	239.296	266.778	275.961	335.226	297.017	253.616	240.921	306.193	172.559	180.056	237.598	256.795	256.167	294.813	160.536	219.872	261.497	291.9	7.66152	7.67397	7.98682	7.99385	7.89162	7.92033	7.93375	7.89266	7.86965	7.90893	7.97924	8.00234	8.13532	8.05214	7.9462	7.91326	8.07324	7.71136	7.73746
23157	SEPTIN6	septin 6	ENSG00000125354	396.593	403.251	236.055	280.844	212.964	163.994	189.662	216.8	213.126	209.639	685.162	670.982	642.994	157.41	161.933	233.181	255.463	265.686	290.86	226.101	102.292	98.6182	100.074	335.833	180.468	125.772	266.266	8.2795	8.29323	7.91485	8.03226	7.84886	7.69007	7.77907	7.86022	7.84993	7.83911	8.71875	8.70416	8.66548	7.66835	7.6873	7.90677	7.96698	7.99344	8.05486
11011	TLK2	tousled like kinase 2	ENSG00000146872	1648.27	1600.84	1298.85	1378.18	1313.61	1432.54	1389.21	1409.71	1475.58	1466.45	1410.28	1448.1	1399.26	1308.94	1313.33	1249.11	1184.91	1321.13	1376.97	1504.79	1336.19	1360.21	1391.12	1621.04	1341.29	1224.24	1199.02	10.5887	10.5628	10.378	10.4298	10.3878	10.464	10.4368	10.4497	10.4901	10.4846	10.4501	10.4735	10.4432	10.3847	10.3877	10.3442	10.2989	10.3928	10.429
80162	PGGHG	protein-glucosylgalactosylhydroxylysine glucosidase	ENSG00000142102	315.211	272.549	590.682	542.47	529.425	348.085	475.387	480.865	476.331	523.587	316.138	424.555	565.194	475.977	525.093	488.615	500.96	547.807	580.565	556.95	415.56	383.649	412.017	318.303	280.553	460.56	480.436	8.55348	8.45511	9.02188	8.95531	8.93503	8.62057	8.85114	8.86013	8.85272	8.92626	8.55569	8.76573	8.98636	8.85238	8.92811	8.87253	8.89198	8.96224	9.00776
79703	C11orf80	chromosome 11 open reading frame 80	ENSG00000173715	191.419	213.784	308.938	303.163	326.412	250.011	314.051	247.625	223.608	238.273	372.55	364.564	323.785	353.235	311.96	327.034	284.451	359.726	331.257	292.526	240.812	288.639	284.896	205.744	282.129	282.308	292.727	7.90941	7.9742	8.21389	8.20146	8.25235	8.07194	8.22497	8.06644	8.00275	8.04182	8.34609	8.33151	8.24633	8.30865	8.22044	8.25376	8.15767	8.32188	8.26228
			ENSG00000217825	13.7547	38.5013	67.4443	58.2768	74.6369	45.018	32.0209	55.4844	39.5972	37.8374	15.2781	17.536	24.0265	87.1375	90.4922	41.6049	39.8594	41.0855	72.7149	54.9285	64.9979	50.5118	48.6847	25.8333	34.6751	76.006	44.6533	5.32619	5.49129	5.65295	5.60718	5.68974	5.5304	5.452	5.59003	5.4985	5.48723	5.3379	5.34971	5.39878	5.74988	5.76188	5.5101	5.49928	5.50681	5.67881
84168	ANTXR1	ANTXR cell adhesion molecule 1	ENSG00000169604	247.584	288.76	178.401	192.809	183.109	114.153	140.399	199.333	201.48	207.594	1433.79	1439.8	1380.95	118.057	125.022	152.874	134.073	106.822	93.4906	93.2507	56.4736	49.3091	44.1768	277.708	150.521	128.486	138.094	7.78319	7.89633	7.56144	7.61156	7.57801	7.29251	7.4161	7.63399	7.64109	7.66131	9.2992	9.30705	9.26282	7.31367	7.34977	7.46413	7.38522	7.25921	7.19805
51337	THEM6	thioesterase superfamily member 6	ENSG00000130193	536.432	592.718	799.542	781.157	785.18	574.783	738.943	572.311	589.299	563.47	345.519	392.252	391.288	866.691	883.49	818.552	1004.64	1205.17	1232.69	1000.21	766.122	767.298	769.939	484.375	603.662	915.692	947.642	9.24871	9.32612	9.57027	9.55129	9.55518	9.30129	9.5045	9.29858	9.32195	9.28639	8.92939	9.01476	9.01539	9.63886	9.6547	9.59025	9.76677	9.92862	9.94792
			ENSG00000250770	21.7782	18.2375	48.9515	48.9773	43.787	29.744	59.1154	39.0446	33.7741	33.7468	7.05141	15.6901	12.5853	78.7049	92.8736	61.9235	78.8129	65.7368	96.9532	67.7026	80.9809	68.5517	79.338	11.994	29.9467	87.7689	68.6338	5.43688	5.40926	5.60903	5.60922	5.57846	5.48741	5.66531	5.54955	5.5172	5.51595	5.32799	5.38849	5.36997	5.76766	5.83087	5.68159	5.7685	5.70217	5.84943
92305	TMEM129	transmembrane protein 129, E3 ubiquitin ligase	ENSG00000168936	806.94	895.662	1280.35	1326.73	1135.48	920.457	1213.1	1147.71	1348.63	1232.27	884.952	914.64	898.132	1269.58	1301.42	1481.33	1653.26	1552.12	1668.98	1311.9	898.249	1082.4	1092.7	805.446	1056.01	1242.34	1631.5	9.87804	9.96285	10.2683	10.3002	10.1635	9.985	10.2209	10.1728	10.3142	10.2347	9.95337	9.98001	9.96547	10.2609	10.2826	10.3984	10.4984	10.4408	10.5065
5106	PCK2	phosphoenolpyruvate carboxykinase 2, mitochondrial	ENSG00000100889	542.163	563.335	790.839	988.225	923.507	551.47	778.353	519.909	579.982	533.814	897.88	925.716	879.826	899.484	839.434	715.991	866.942	1469.03	1608.96	1069.19	517.852	497.902	593.232	467.768	572.927	760.965	796.317	9.29183	9.32089	9.59501	9.78642	9.72675	9.30341	9.58167	9.25909	9.34419	9.27929	9.70224	9.72896	9.68495	9.70422	9.64502	9.51265	9.67277	10.1422	10.2257
11130	ZWINT	ZW10 interacting kinetochore protein	ENSG00000122952	5363.17	5273.67	4183.72	3965.92	3746.77	5155.36	4220.6	4638.09	4545.52	4419.81	4472.95	4253.86	4003.27	4366.25	4325.77	4415.92	3849.15	3667.57	3724.62	3944.63	4815.17	4976.61	4386.13	5091.93	4922.28	4168.57	3914.6	12.2865	12.2706	12.054	12.0047	11.9531	12.2493	12.0621	12.1499	12.131	12.1049	12.116	12.0693	12.0134	12.0935	12.0849	12.1041	11.9775	11.9338	11.9478
9721	GPRIN2	G protein regulated inducer of neurite outgrowth 2	ENSG00000204175	594.889	526.86	838.703	790.456	841.904	469.473	538.197	361.676	405.289	407.007	559.412	677.443	608.67	482.536	485.8	662.775	639.562	646.412	776.78	518.627	462.444	515.942	512.992	516.666	525.643	479.562	588.762	9.17884	9.08316	9.46307	9.41452	9.46673	8.99406	9.0999	8.8041	8.88641	8.88867	9.13013	9.28451	9.19716	9.01532	9.02105	9.26645	9.23748	9.24614	9.39772
128272	ARHGEF19	Rho guanine nucleotide exchange factor 19	ENSG00000142632	273.947	263.43	455.793	432.116	379.156	319.145	435.976	350.374	366.856	384.51	121.049	154.132	148.735	418.822	435.791	327.034	313.44	438.245	423.593	407.493	344.169	414.918	362.43	286.012	321.533	367.362	317.534	8.24609	8.21962	8.61082	8.57222	8.47308	8.34955	8.57628	8.41578	8.44871	8.4833	7.78149	7.8972	7.88319	8.5472	8.57614	8.36682	8.33703	8.58165	8.55487
1917	EEF1A2	eukaryotic translation elongation factor 1 alpha 2	ENSG00000101210	12590.1	11858.4	8871.1	9025.46	8472.78	13748.2	14355.2	8408.97	11020.8	10188.5	11908.7	10939.7	12264.9	10528.7	10718.6	8084.89	8609.63	12871.6	13395.7	11922	13690	15798.2	13789.5	11792.9	13611.5	9607.52	8282.36	13.5612	13.504	13.2323	13.2481	13.1902	13.6461	13.688	13.1833	13.4345	13.3607	13.508	13.4275	13.5362	13.3915	13.4083	13.1476	13.2048	13.5825	13.6209
9805	SCRN1	secernin 1	ENSG00000136193	4456.51	4354.7	5002.85	5062.64	5213.64	5132.05	5258.81	4555.89	4762.14	4952.61	8339.47	7945.65	8138.11	5011.81	5092.57	4993.55	4841.11	5424.2	5524.02	5689.57	5382.04	5194.3	5017.23	4304.94	5013.7	4766.66	4730.77	12.2081	12.187	12.3147	12.3257	12.3531	12.3384	12.3612	12.2283	12.2691	12.3053	12.804	12.7566	12.78	12.3163	12.3312	12.3129	12.2842	12.3902	12.4073
5991	RFX3	regulatory factor X3	ENSG00000080298	72.212	101.319	43.5125	40.9177	53.7386	65.1153	59.1154	64.7318	57.0665	47.0411	102.245	97.8324	122.421	53.4069	46.4368	59.9884	42.5771	94.0402	83.1027	80.4766	63.9323	62.5384	68.5192	100.565	66.9859	64.2432	71.9414	6.11854	6.25361	5.96283	5.94145	6.021	6.0822	6.05138	6.08048	6.04014	5.98295	6.25619	6.23919	6.33857	6.01879	5.98095	6.05519	5.95522	6.22243	6.17097
100418881	NBEAP2	neurobeachin pseudogene 2	ENSG00000197927	152.448	190.48	321.992	309.363	303.523	241.972	288.188	205.498	187.504	209.639	124.575	131.058	152.168	270.782	301.244	272.851	373.229	325.032	249.308	214.604	187.535	190.021	232.605	190.059	226.176	299.5	288.593	7.61608	7.74023	8.07966	8.05434	8.03905	7.88793	8.00248	7.78568	7.73178	7.79781	7.51359	7.53442	7.61508	7.96168	8.03286	7.96668	8.18692	8.08736	7.90684
65266	WNK4	WNK lysine deficient protein kinase 4	ENSG00000126562	79.0893	80.0422	27.1953	37.1979	33.8354	24.1168	30.7893	43.1545	38.4326	60.3353	36.4323	39.6867	19.45	42.1633	29.7672	50.3129	47.1066	40.1725	35.7803	37.0448	25.5729	20.4452	17.1298	60.8928	29.1586	32.574	40.5187	5.47989	5.48616	5.19271	5.25586	5.23513	5.16988	5.21661	5.29195	5.26366	5.38775	5.25154	5.27133	5.14078	5.28624	5.20994	5.33344	5.3154	5.27429	5.24752
2873	GPS1	G protein pathway suppressor 1	ENSG00000169727	4042.73	3560.36	2947.97	2942.98	2806.35	3328.11	3103.56	2566.67	3079.26	2944.16	3788.96	3652.1	3722.96	3068.55	3054.11	2844.61	2819.15	2500.74	2571.57	2448.79	3163.58	3443.22	3050.01	3591.75	3165.68	2880.99	2648.6	11.8412	11.7227	11.5483	11.5466	11.5035	11.66	11.5954	11.4235	11.5882	11.5471	11.7807	11.7465	11.7643	11.585	11.5807	11.5158	11.5076	11.4004	11.4253
53616	ADAM22	ADAM metallopeptidase domain 22	ENSG00000008277	404.616	343.472	240.406	271.545	282.625	348.889	322.672	325.714	292.32	305.767	126.925	156.901	149.879	251.106	258.379	296.072	261.804	342.379	385.504	401.106	321.793	286.233	358.824	454.851	326.261	247.924	261.304	8.41699	8.29804	8.05664	8.13526	8.16261	8.30997	8.25336	8.26037	8.18546	8.21633	7.69805	7.80237	7.78169	8.08413	8.10344	8.19421	8.1114	8.29608	8.38115
79993	ELOVL7	ELOVL fatty acid elongase 7	ENSG00000164181	222.367	282.681	126.186	132.673	139.322	209.816	160.104	151.041	135.096	142.146	61.1122	74.7587	58.35	135.86	111.925	197.381	221.038	284.859	203.14	275.92	220.567	215.276	237.112	360.744	293.95	174.633	282.804	7.61828	7.77643	7.29868	7.32001	7.3486	7.5834	7.4245	7.39189	7.33386	7.35935	7.00053	7.0647	6.9843	7.33502	7.24191	7.54543	7.61563	7.78258	7.5624
51027	BOLA1	bolA family member 1	ENSG00000178096	18.3396	36.4749	58.7418	58.2768	50.7531	69.9386	75.1259	52.4019	54.7373	48.0637	12.9276	10.1524	10.2971	59.0287	53.5809	31.9293	29.8945	76.6929	81.9485	70.2574	59.6702	56.5251	64.9129	20.2976	63.0456	57.9094	37.2111	5.38079	5.50028	5.62927	5.62881	5.5854	5.68975	5.71185	5.59466	5.60726	5.56996	5.34207	5.31501	5.3216	5.63149	5.60084	5.47097	5.45706	5.72252	5.74518
1017	CDK2	cyclin dependent kinase 2	ENSG00000123374	1162.27	1171.25	778.873	874.772	854.841	867.4	884.268	1337.79	1189.08	1214.89	911.983	834.344	938.176	824.527	779.9	795.33	777.258	1018.01	1089.57	1071.74	898.249	832.242	894.356	1002.89	793.586	768.204	804.586	10.0531	10.0602	9.71308	9.80886	9.78983	9.80188	9.81828	10.1786	10.0732	10.0925	9.84418	9.76955	9.86811	9.75974	9.71436	9.73001	9.71102	9.93803	9.99661
143689	PIWIL4	piwi like RNA-mediated gene silencing 4	ENSG00000134627	30.948	41.5409	69.6199	60.7566	65.6805	32.9596	35.7156	47.2645	51.2434	47.0411	59.937	42.4555	40.0441	70.2722	63.1064	59.0209	60.695	50.2156	55.4018	45.9867	24.5074	26.4586	35.1612	17.5298	37.8274	80.5302	57.8839	5.47637	5.54109	5.69418	5.65107	5.67486	5.48657	5.50675	5.57468	5.59708	5.5734	5.64401	5.54633	5.53254	5.69861	5.66043	5.64006	5.64929	5.59161	5.61989
140706	CCM2L	CCM2 like scaffold protein	ENSG00000101331	32.0942	38.5013	81.5859	81.8355	69.6611	23.3129	41.8734	39.0446	34.9387	30.6789	19.979	14.7671	21.7382	113.372	66.6785	49.3453	42.5771	135.126	123.5	117.521	50.0803	45.7011	48.6847	35.0595	29.9467	69.6722	39.6918	5.58721	5.62715	5.86302	5.86881	5.80443	5.52209	5.64921	5.63066	5.60574	5.57651	5.50489	5.46064	5.51683	6.00645	5.78789	5.69288	5.65197	6.09263	6.04366
4641	MYO1C	myosin IC	ENSG00000197879	11811.8	10987.1	14586.5	15162.5	14208.9	12224	13315.8	8209.64	9562.72	9653.64	14600	14666.5	15640.1	14268.1	14221.6	15082.3	15050.5	12778.5	13387.6	11892.7	12510.5	12957.5	12573.3	10898.9	11802.1	12616.1	13719.3	13.5672	13.4996	13.7676	13.805	13.7425	13.5994	13.6804	13.2339	13.3717	13.3803	13.7685	13.7729	13.835	13.7465	13.7433	13.7999	13.7978	13.6413	13.6856
253827	MSRB3	methionine sulfoxide reductase B3	ENSG00000174099	2619.12	2467.12	2029.86	1923.13	1924.64	2238.04	1931.1	2485.5	2616.91	2638.39	1436.14	1514.56	1324.89	1976.05	2139.66	2257.31	1994.78	1845.2	1722.07	1810.09	2244.02	2343.99	2136.72	2739.25	2339.78	2300.09	2091.26	11.2357	11.1803	11.002	10.9534	10.9543	11.0907	10.9574	11.1871	11.2349	11.2427	10.6991	10.744	10.6311	10.9779	11.0496	11.0985	10.9863	10.9167	10.8559
			ENSG00000251257	52.7262	26.343	13.0537	8.67952	16.9177	27.3323	25.863	27.7422	23.2925	36.8147	31.7314	18.4589	24.0265	24.361	19.051	15.4809	23.5533	21.9123	31.1635	15.3289	23.4419	18.0399	27.9486	38.75	33.0989	16.287	19.8459	4.76522	4.60929	4.51779	4.48011	4.54498	4.61613	4.60593	4.61839	4.58911	4.67528	4.64328	4.55559	4.59396	4.59619	4.56058	4.53457	4.59074	4.57957	4.63981
7345	UCHL1	ubiquitin C-terminal hydrolase L1	ENSG00000154277	16824.2	16812.9	20290.9	21000.7	20444.5	19265.3	17444	18386.9	19563.3	19261.3	18071.6	16934.2	16097.7	20304.9	21196.6	22331.2	21969.8	19375	20269	18494.3	16510.5	17698.4	16354.4	14904.9	16445.4	19118.2	21470	14.0904	14.0898	14.2682	14.3012	14.2754	14.2186	14.1244	14.1742	14.2332	14.2184	14.1578	14.0965	14.0491	14.2688	14.3101	14.3606	14.3448	14.224	14.2671
23302	WSCD1	WSC domain containing 1	ENSG00000179314	577.696	582.586	799.542	871.672	847.875	750.835	624.407	813.771	900.254	896.848	1870.98	1786.82	1374.09	1003.49	1096.62	2168.29	1881.54	539.59	654.434	587.607	1340.45	1423.95	1227.03	503.75	686.409	992.602	1873.78	9.50838	9.51388	9.76674	9.83796	9.81526	9.71436	9.56902	9.78118	9.86575	9.86243	10.5213	10.4789	10.2357	9.95822	10.0351	10.6627	10.5276	9.4545	9.6054
29803	REPIN1	replication initiator 1	ENSG00000214022	6753.54	6309.15	5238.9	5074.42	4945.94	4673.03	4963.23	5403.56	6376.31	5662.31	3999.33	4044.35	3817.92	5196.4	5443.82	6041.41	5730.69	5048.95	5514.79	4677.86	4764.02	5359.06	4974.85	6486.01	4864.76	5320.42	5753.66	12.5954	12.5302	12.3544	12.3246	12.3008	12.2482	12.304	12.3834	12.5402	12.4274	12.1065	12.1165	12.0649	12.3468	12.3903	12.4888	12.4387	12.3199	12.4025
55616	ASAP3	ArfGAP with SH3 domain, ankyrin repeat and PH domain 3	ENSG00000088280	210.905	299.905	147.942	145.072	143.303	127.819	165.031	367.841	334.247	303.722	314.963	371.025	411.882	156.473	157.171	187.706	192.956	277.555	277.009	250.372	92.7019	78.173	82.0427	229.732	147.369	122.153	167.036	7.67874	7.9107	7.47377	7.45907	7.45592	7.39408	7.5346	8.05649	7.98579	7.91943	7.9436	8.06393	8.13914	7.50325	7.50736	7.60805	7.6245	7.85813	7.8552
23597	ACOT9	acyl-CoA thioesterase 9	ENSG00000123130	1664.31	1751.81	2055.96	2169.26	2123.67	1702.64	1905.24	1809.41	1857.57	1921.52	1752.28	1729.6	1887.79	2308.68	2194.44	2111.21	2208.57	1716.46	1925.21	1826.69	1752.81	1668.09	1735.52	1505.71	1662.04	2005.11	2161.55	10.7695	10.8145	10.9584	11.0075	10.9879	10.7892	10.8895	10.8433	10.8668	10.8972	10.8148	10.8032	10.8813	11.0642	11.0176	10.9825	11.0237	10.7964	10.8989
431705	ASTL	astacin like metalloendopeptidase	ENSG00000188886	66.4809	61.8047	137.064	101.674	125.39	24.9207	32.0209	48.292	51.2434	37.8374	161.007	132.904	169.329	135.86	117.878	234.148	229.192	28.3033	39.243	42.1544	26.6385	21.6479	18.0314	41.5178	18.1256	87.7689	188.536	6.22393	6.19728	6.54583	6.40148	6.50073	5.95272	6.01574	6.11753	6.13717	6.05036	6.63254	6.53171	6.66178	6.54313	6.46771	6.86398	6.8514	5.98126	6.06218
25861	WHRN	whirlin	ENSG00000095397	26.3631	32.4222	17.405	9.29949	7.96127	12.8623	6.15786	21.5773	27.951	20.4526	101.07	94.1406	98.3941	17.8023	13.0976	34.832	40.7653	25.5643	24.2383	15.3289	7.45877	9.62129	7.21255	39.6726	4.72842	17.1918	32.2496	4.70538	4.74635	4.64145	4.57281	4.56707	4.60428	4.55595	4.67165	4.71615	4.6635	5.10778	5.08274	5.09678	4.64353	4.60987	4.76234	4.80057	4.69982	4.69072
80350	LPAL2	lipoprotein(a) like 2, pseudogene	ENSG00000213071	22.9244	10.1319	39.1612	45.2575	40.8015	29.744	48.0313	29.7972	25.6217	27.6111	36.4323	44.3014	38.9	46.8481	36.9113	32.8969	31.7063	32.8684	43.8598	40.877	24.5074	38.4852	38.7674	13.8393	26.7944	38.003	26.4612	4.99505	4.90292	5.09753	5.13574	5.10759	5.03884	5.14805	5.03963	5.01299	5.02547	5.08096	5.12851	5.09583	5.14316	5.08382	5.05927	5.05168	5.05908	5.12484
3915	LAMC1	laminin subunit gamma 1	ENSG00000135862	16443.7	15836.2	19935.2	19602.7	19430.5	17946.9	19334.4	17369.7	18175.1	18767.3	19391.4	18898.3	19882.5	21583.9	20464.3	23895.7	23607.6	18489.4	19638.8	18346.1	20022.5	19549.3	20133.8	14950.1	18236.7	18169.1	21473.3	14.0822	14.0475	14.2635	14.2474	14.239	14.1639	14.2343	14.1332	14.1758	14.2061	14.2371	14.2127	14.2609	14.3395	14.2885	14.4372	14.4256	14.192	14.2492
91252	SLC39A13	solute carrier family 39 member 13	ENSG00000165915	1305.55	1140.85	1757.9	1804.72	1606.19	1619.04	1511.14	1478.56	1817.98	1766.08	1672.36	1772.06	1850.04	1513.19	1653.86	1637.1	1548.18	1400.56	1502.77	1310.62	1445.94	1692.14	1423.58	1303.66	1509.94	1549.08	1556.25	10.449	10.334	10.7117	10.7359	10.6307	10.6378	10.5765	10.5573	10.7421	10.7159	10.6667	10.7191	10.758	10.5777	10.6567	10.6477	10.5979	10.5097	10.5716
7263	TST	thiosulfate sulfurtransferase	ENSG00000128311	473.39	509.636	661.389	687.542	661.781	458.219	591.154	570.256	621.909	649.371	453.641	528.848	557.185	677.424	683.454	631.814	620.538	607.152	616.345	532.679	407.036	436.566	402.099	449.315	526.431	620.716	645.819	9.00023	9.05624	9.26309	9.29606	9.26377	8.97462	9.17246	9.14403	9.21309	9.24828	8.96834	9.08482	9.12575	9.28305	9.2897	9.22613	9.21167	9.19409	9.20588
4155	MBP	myelin basic protein	ENSG00000197971	779.431	842.976	625.492	605.087	582.168	546.647	679.828	824.046	720.902	718.91	1060.06	1095.54	1162.42	649.315	638.208	596.014	645.903	901.142	869.116	852.031	639.323	612.155	622.984	829.434	643.853	627.05	706.183	9.56665	9.63253	9.38763	9.36015	9.33074	9.28097	9.45458	9.61334	9.50224	9.49995	9.82971	9.85962	9.9114	9.41723	9.40385	9.34913	9.41295	9.68951	9.65816
8743	TNFSF10	TNF superfamily member 10	ENSG00000121858	6605.68	7556.39	10593.1	11498.5	11143.8	7698.07	8867.32	8300.06	6823.53	6923.22	8554.54	8806.76	7634.7	7800.21	7720.41	4598.79	6551.44	16169.4	13925.5	12737	9130.6	8431.86	9124.77	7165.98	8949.32	8348	6621.92	12.823	12.9467	13.2669	13.3467	13.3161	12.964	13.0968	13.0344	12.8527	12.8659	13.0628	13.0903	12.9563	12.9763	12.9667	12.5017	12.8154	13.6845	13.5351
84547	PGBD1	piggyBac transposable element derived 1	ENSG00000137338	228.098	199.599	124.011	120.893	118.424	164.798	157.641	134.601	123.45	168.734	384.302	402.405	466.8	136.797	129.785	157.711	140.414	178.95	183.519	167.34	167.29	141.914	154.168	165.149	170.223	120.343	149.671	7.60738	7.52522	7.26303	7.2456	7.23945	7.41284	7.38891	7.30396	7.26152	7.4265	7.96643	8.00419	8.11478	7.31175	7.28662	7.38849	7.32528	7.46038	7.47488
57488	ESYT2	extended synaptotagmin 2	ENSG00000117868	4001.46	4083.17	4871.22	4703.68	4780.74	3839.39	4081.43	5563.85	5328.15	5240.99	3300.06	3213.7	3456.38	4801	4624.63	4092.76	4055.69	4958.56	5003.48	5007.44	4575.42	4567.71	4582.67	4352.91	3969.51	4816.43	4078.33	12.0163	12.0348	12.1993	12.1665	12.1817	11.9783	12.0345	12.3257	12.2843	12.2686	11.8417	11.8178	11.8831	12.1857	12.1505	12.037	12.0286	12.2162	12.2246
51114	ZDHHC9	zinc finger DHHC-type palmitoyltransferase 9	ENSG00000188706	2019.64	1945.33	2433.43	2461.26	2383.41	2352.99	2222.99	1818.66	1883.2	1920.5	1713.49	1636.38	1525.11	2467.02	2301.6	2127.65	1962.17	2620.34	2827.8	2646.79	2143.86	2208.09	1929.36	1939.34	2246	2341.71	1954.82	11.0086	10.9749	11.1782	11.189	11.1591	11.1474	11.0953	10.9151	10.9461	10.9635	10.8629	10.8224	10.7621	11.1909	11.127	11.0555	10.9826	11.2469	11.318
9582	APOBEC3B	apolipoprotein B mRNA editing enzyme catalytic subunit 3B	ENSG00000179750	1013.26	1216.84	1481.6	1523.88	1406.16	951.005	1045.6	1323.41	1404.54	1344.76	1449.07	1261.67	1172.72	1673.42	1724.11	1762.89	1810.88	1321.13	1338.88	1244.19	1164.63	1251.97	1181.05	1025.95	1048.13	1516.5	1633.15	10.1431	10.2985	10.4714	10.497	10.425	10.0893	10.1695	10.3716	10.4239	10.3856	10.4516	10.3298	10.2668	10.5813	10.6081	10.6288	10.6536	10.3701	10.3818
10855	HPSE	heparanase	ENSG00000173083	79.0893	112.464	45.6881	51.4572	52.7434	31.3518	29.5577	65.7593	78.0298	77.72	231.521	239.966	225.391	35.6046	28.5765	42.5724	61.6009	29.2164	41.5514	52.3737	15.9831	13.2293	9.01568	98.7202	41.7677	42.5272	51.2686	6.03241	6.1893	5.845	5.87819	5.8877	5.74556	5.74051	5.96256	6.02692	6.02618	6.5941	6.62346	6.57759	5.77749	5.73291	5.82417	5.93937	5.73221	5.8194
55151	TMEM38B	transmembrane protein 38B	ENSG00000095209	685.441	721.393	417.72	448.855	447.821	668.838	481.545	548.679	568.336	595.172	296.159	335.953	229.968	430.066	385.783	464.426	463.818	463.81	432.827	537.788	562.604	533.982	491.355	857.113	717.144	518.47	553.205	9.21785	9.26093	8.82958	8.88233	8.88127	9.19889	8.93662	9.03813	9.06581	9.10302	8.58867	8.6722	8.42742	8.85079	8.77195	8.9088	8.90773	8.90772	8.8561
558	AXL	AXL receptor tyrosine kinase	ENSG00000167601	16595	14800.7	10921.6	11260.4	11422.4	15040.8	12839.1	12364.8	16422.4	16363.1	24370.9	23498.2	23288.5	10612	10254.2	14201.8	12003.1	8409.75	8735.02	7723.2	12946.3	13305	12093.6	16291.6	14632.9	10577.5	12454.1	13.9124	13.8019	13.5156	13.5438	13.5571	13.8174	13.6667	13.6312	13.9022	13.8988	14.2928	14.2562	14.2472	13.489	13.4575	13.7624	13.6034	13.2782	13.3122
79366	HMGN5	high mobility group nucleosome binding domain 5	ENSG00000198157	108.891	126.649	60.9174	70.0561	70.6563	96.4671	62.8102	113.024	78.0298	117.603	110.472	101.524	92.6735	77.7679	76.204	116.107	96.9308	142.43	128.117	146.902	122.537	103.429	100.976	189.137	109.542	85.9592	132.306	6.71438	6.7862	6.48803	6.53079	6.53786	6.6605	6.5	6.7317	6.57596	6.75037	6.7209	6.68306	6.64418	6.57301	6.56729	6.74447	6.66275	6.84625	6.79117
91433	RCCD1	RCC1 domain containing 1	ENSG00000166965	806.94	807.514	1051.91	1004.96	1012.08	1028.98	1101.03	959.675	1084.26	931.617	438.363	491.931	530.87	1059.7	1054.95	1065.28	1044.5	1177.78	1277.7	1073.02	1062.34	1073.98	1104.42	717.797	1056.01	998.936	1051.83	9.75158	9.75193	9.97551	9.93642	9.94226	9.95669	10.015	9.89672	10.0017	9.8715	9.28324	9.36374	9.42234	9.98206	9.9779	9.98658	9.96956	10.0746	10.1464
3696	ITGB8	integrin subunit beta 8	ENSG00000105855	753.068	886.543	2120.14	2169.88	2318.72	1602.96	2110.91	1869	1771.39	1786.54	1457.29	1701.91	1880.93	2018.22	2192.05	2566.92	3146.17	3700.43	3378.36	3635.5	3254.16	3256.81	3471.94	1373.78	2575.41	3277.31	4380.98	10.2279	10.3489	11.0796	11.1005	11.1609	10.8321	11.0757	10.9668	10.9197	10.927	10.7514	10.8844	10.9726	11.0352	11.1098	11.2546	11.4459	11.6018	11.5136
339175	METTL2A	methyltransferase like 2A	ENSG00000087995	851.643	764.96	625.492	612.526	620.979	625.428	583.765	552.789	550.867	554.266	638.153	594.378	574.347	621.206	576.293	549.571	543.537	525.894	524.009	542.898	615.881	608.547	614.87	750.089	563.47	579.998	513.513	9.51722	9.42692	9.26162	9.24497	9.25585	9.2617	9.20664	9.16366	9.1611	9.16574	9.27768	9.22085	9.19378	9.25617	9.19647	9.15902	9.15031	9.12465	9.12235
57460	PPM1H	protein phosphatase, Mg2+/Mn2+ dependent 1H	ENSG00000111110	680.856	692.01	821.298	867.952	895.643	341.654	381.787	740.82	724.396	720.955	505.351	562.075	519.429	746.759	781.091	445.075	473.783	716.714	714.453	768.999	326.055	354.785	352.513	661.518	412.949	738.344	458.937	9.31653	9.33018	9.47367	9.52297	9.54853	8.79002	8.87228	9.38678	9.36772	9.36412	9.07952	9.1621	9.10063	9.39373	9.43075	8.98257	9.02946	9.35948	9.35627
8501	SLC43A1	solute carrier family 43 member 1	ENSG00000149150	48.1413	44.5805	93.5518	84.3153	91.5546	52.253	46.7997	79.1167	72.2066	85.9011	163.358	144.903	138.438	55.2808	63.1064	63.8586	56.1655	65.7368	56.556	31.9352	28.7695	31.2692	31.5549	47.0536	52.8007	44.3368	50.4417	5.92346	5.90136	6.15526	6.11553	6.14694	5.9453	5.91627	6.08802	6.05335	6.12053	6.42423	6.3643	6.33717	5.96325	6.00648	6.01038	5.96812	6.02037	5.9711
51379	CRLF3	cytokine receptor like factor 3	ENSG00000176390	561.649	561.309	372.032	415.997	372.189	437.317	348.535	312.357	314.448	344.627	518.279	515.927	461.079	364.479	356.015	397.665	327.028	358.813	311.635	379.39	370.807	410.108	396.69	593.244	446.836	419.843	415.937	8.9135	8.91363	8.60067	8.6826	8.60083	8.72011	8.55451	8.4775	8.48279	8.54593	8.8499	8.84725	8.7597	8.58564	8.56941	8.64909	8.50869	8.57434	8.47659
84973	SNHG7	small nucleolar RNA host gene 7	ENSG00000233016	2922.87	2916.98	2314.86	2070.69	1943.55	2508.14	2867.1	2730.04	2834.69	2516.7	1303.34	1302.28	1543.41	2256.21	2298.03	1503.58	1622.46	2340.96	2503.47	2452.62	2870.56	3117.3	2989.6	2676.52	2466.66	2152.6	1550.46	11.3795	11.3777	11.1635	11.0625	11.0061	11.2372	11.3613	11.3157	11.3507	11.2402	10.6633	10.6616	10.8054	11.1402	11.1569	10.7826	10.8477	11.1738	11.2353
6171	RPL41	ribosomal protein L41	ENSG00000229117	5895.02	5969.73	4031.43	4186.63	4180.66	4731.71	4014.92	4668.91	5279.24	5010.9	4843.15	4582.43	4614.23	4117.95	4365.06	4123.72	3646.23	4637.18	4877.67	4053.21	4398.54	4526.82	4366.3	5149.13	3856.81	3936.03	3580.53	12.3886	12.4009	12.031	12.0657	12.0644	12.1797	12.0273	12.1671	12.283	12.2336	12.2015	12.1497	12.1561	12.0505	12.1044	12.0518	11.9394	12.1608	12.2082
57718	PPP4R4	protein phosphatase 4 regulatory subunit 4	ENSG00000119698	41.264	64.8443	117.484	107.874	105.487	121.388	139.168	87.3366	74.5359	72.6068	270.304	273.192	220.815	133.049	135.738	104.496	137.696	120.517	84.2569	86.8637	139.586	131.09	142.448	65.5059	152.097	142.964	146.364	6.52704	6.65931	6.90544	6.86389	6.85477	6.92126	6.98955	6.77279	6.71197	6.70019	7.38336	7.39424	7.2534	6.96728	6.97687	6.85035	6.9851	6.91772	6.75936
79007	DBNDD1	dysbindin domain containing 1	ENSG00000003249	103.16	115.504	203.421	171.111	158.23	79.5853	88.6732	60.6219	59.3958	61.3579	116.348	102.447	138.438	178.96	171.459	258.337	317.063	200.862	197.369	169.895	88.4397	90.1996	98.2709	105.179	73.2905	155.631	280.323	6.94143	6.9934	7.30212	7.20277	7.15648	6.82677	6.87676	6.7307	6.72725	6.73466	6.99753	6.93663	7.0843	7.22688	7.20063	7.45562	7.5967	7.29598	7.28325
9563	H6PD	hexose-6-phosphate dehydrogenase/glucose 1-dehydrogenase	ENSG00000049239	805.794	1019.27	1666.53	1581.53	1609.17	983.16	1729.13	1633.71	1516.34	1461.34	1116.47	1317.04	1652.11	1543.18	1475.26	1275.24	1676.81	2611.21	2697.38	2277.62	1080.46	1140.12	1347.84	823.898	1266.43	1408.83	1409.06	10.0024	10.1925	10.62	10.5732	10.5885	10.1618	10.6533	10.6021	10.5352	10.5024	10.2693	10.4109	10.6121	10.551	10.5108	10.3829	10.6258	11.039	11.0695
284114	TMEM102	transmembrane protein 102	ENSG00000181284	85.9667	118.544	154.469	170.491	168.182	116.564	150.252	89.3915	111.804	94.0821	243.274	254.733	237.976	148.04	142.882	156.744	169.402	196.297	216.99	227.378	105.488	101.024	115.401	103.333	123.727	170.109	176.959	6.96447	7.10515	7.24068	7.29668	7.28779	7.09566	7.22577	6.97866	7.07854	7.00017	7.50892	7.5413	7.49516	7.21786	7.19932	7.24876	7.29213	7.37798	7.4372
57713	SFMBT2	Scm like with four mbt domains 2	ENSG00000198879	41.264	38.5013	18.4928	15.4991	8.95643	3.21557	8.621	173.646	140.919	150.327	408.982	443.937	499.979	24.361	22.6231	13.5458	10.8707	10.9561	10.3878	6.38704	1.06554	1.20266	1.80314	35.9821	5.51649	21.716	13.2306	5.47402	5.45047	5.26614	5.21616	5.15838	5.07537	5.16661	6.20079	6.06087	6.10631	6.84433	6.92226	7.01659	5.32071	5.30997	5.20912	5.17602	5.17736	5.18252
8837	CFLAR	CASP8 and FADD like apoptosis regulator	ENSG00000003402	3625.5	3320.23	4210.92	3965.92	4075.18	3621.53	3772.3	2987.94	2989.59	3069.94	3155.51	3063.26	3077.68	4234.13	4172.17	4684.9	4372.76	3379.97	3583.81	3456.66	3698.49	3652.48	3641.43	3392.47	3788.25	4006.6	4161.02	11.8272	11.7465	11.9666	11.9107	11.936	11.8262	11.864	11.6516	11.6522	11.6758	11.7005	11.6738	11.6781	11.9719	11.9579	12.0668	12.0021	11.7627	11.8165
8733	GPAA1	glycosylphosphatidylinositol anchor attachment 1	ENSG00000197858	3044.37	3048.7	3938.97	3907.64	3861.22	3271.04	3498.9	2868.75	3396.04	3211.06	3216.62	3080.8	3173.78	3703.81	4011.42	3780.24	3947.89	4064.73	3955.46	3342.97	2889.74	3069.19	2954.44	3105.53	3421.8	3755.06	3850.93	11.6365	11.6377	11.874	11.8667	11.8554	11.7017	11.7638	11.5831	11.7362	11.6848	11.6865	11.6471	11.6742	11.8166	11.891	11.8357	11.8762	11.9035	11.8779
1906	EDN1	endothelin 1	ENSG00000078401	299.164	352.591	531.94	488.533	522.458	307.087	367.008	806.579	549.702	676.982	394.879	397.79	419.891	647.441	614.395	551.506	543.537	923.967	1043.4	758.78	395.315	426.945	445.375	287.857	264.791	599.905	514.34	8.5928	8.7051	9.0132	8.94672	8.99914	8.60693	8.73496	9.35591	9.03903	9.20826	8.78742	8.79174	8.83244	9.17172	9.12814	9.04192	9.03044	9.47444	9.58053
10365	KLF2	Kruppel like factor 2	ENSG00000127528	121.5	107.398	75.059	62.6165	52.7434	78.7814	87.4416	87.3366	123.45	87.9463	121.049	102.447	105.259	66.5244	52.3902	37.7347	48.0125	49.3026	57.7102	60.0381	61.8012	72.1597	67.6176	112.559	96.9326	55.1949	40.5187	6.43808	6.38368	6.23849	6.17366	6.12226	6.25672	6.2964	6.29659	6.44523	6.2994	6.4361	6.36369	6.37392	6.19548	6.12198	6.03552	6.09483	6.10224	6.15035
8933	RTL8C	retrotransposon Gag like 8C	ENSG00000134590	3211.71	3070.99	4248.99	4256.68	4041.34	4308.06	4279.71	3114.32	4077.35	3728.52	3000.38	3096.49	3065.09	3708.5	4030.48	3511.26	3683.37	4470.1	4428.68	3638.06	3554.64	3735.47	3654.06	3013.27	4294.19	3589.48	3554.9	11.7223	11.6817	11.9814	11.9833	11.9343	11.9945	11.9881	11.6944	11.9426	11.8592	11.6609	11.6891	11.68	11.8542	11.9317	11.8038	11.8479	12.0295	12.0205
94005	PIGS	phosphatidylinositol glycan anchor biosynthesis class S	ENSG00000087111	2389.87	2413.42	1814.47	1927.47	1933.59	1918.89	2123.23	2078.61	2105.64	2122.98	2741.82	2643.32	2656.64	1933.89	1961.06	2081.21	2134.29	2270.66	2497.7	2051.52	1980.84	2002.43	2032.13	2289.94	1968.6	1872.1	1965.57	11.1624	11.1715	10.9141	10.9674	10.9705	10.9635	11.0545	11.0353	11.047	11.0544	11.2899	11.2559	11.2604	10.9706	10.9831	11.0364	11.0592	11.1156	11.2031
22834	ZNF652	zinc finger protein 652	ENSG00000198740	566.234	514.702	364.417	368.26	438.865	347.281	451.987	601.081	597.452	572.674	413.683	411.634	497.691	366.352	400.071	360.898	387.723	440.984	416.668	473.918	418.757	419.729	383.167	643.988	384.578	370.982	391.13	8.97513	8.90024	8.64186	8.64782	8.77802	8.60643	8.80015	9.02353	9.01806	8.98461	8.73409	8.73015	8.87383	8.64514	8.70955	8.6345	8.6861	8.78165	8.73938
10962	MLLT11	MLLT11 transcription factor 7 cofactor	ENSG00000213190	814.964	902.754	1250.98	1369.5	1330.53	1095.71	1085.01	981.252	1016.72	1057.4	458.342	488.239	510.276	1187.13	1247.84	1038.19	1116.97	1806.85	1720.92	1925.05	1082.59	1061.95	999.839	1033.33	1220.72	1430.54	1344.56	9.84351	9.92768	10.2082	10.2897	10.2632	10.0924	10.0839	9.99788	10.0282	10.0617	9.40383	9.44591	9.48069	10.1623	10.2059	10.0459	10.1091	10.543	10.4969
339287	MSL1	MSL complex subunit 1	ENSG00000188895	2009.33	1968.63	1554.48	1664.61	1725.61	1642.35	1753.76	1835.1	1801.67	1826.42	2017.88	2012.02	2204.71	1693.09	1645.53	1609.04	1679.53	1631.55	1690.91	1817.75	1697.4	1675.31	1720.19	2039.91	1741.63	1603.37	1708.4	10.9043	10.8858	10.6748	10.7349	10.7671	10.723	10.7815	10.8222	10.8057	10.8179	10.9082	10.9057	10.9895	10.7501	10.7249	10.705	10.743	10.7173	10.749
114793	FMNL2	formin like 2	ENSG00000157827	933.025	1069.93	1322.78	1605.71	1490.75	1217.09	1247.58	1048.04	897.924	914.233	1524.28	1605	1585.75	1371.71	1381.2	1206.54	1440.37	2056.1	1929.83	1921.22	1334.05	1227.92	1502.91	1132.98	1281.4	1519.22	1393.35	10.0852	10.1988	10.3813	10.5541	10.487	10.3086	10.3304	10.1814	10.054	10.0681	10.5067	10.5534	10.5423	10.4132	10.4192	10.3013	10.4564	10.7811	10.7216
133522	PPARGC1B	PPARG coactivator 1 beta	ENSG00000155846	98.5751	70.9235	202.333	195.909	202.017	97.271	147.789	45.2095	48.9142	49.0863	191.563	178.129	345.523	267.034	217.896	185.771	272.675	102.257	106.187	135.405	169.421	171.981	184.822	97.7976	104.813	195.444	214.17	7.01956	6.88346	7.398	7.38138	7.39768	7.0094	7.21768	6.73811	6.76547	6.76146	7.36449	7.32282	7.75439	7.57741	7.44297	7.34735	7.59188	7.03339	7.05315
51747	LUC7L3	LUC7 like 3 pre-mRNA splicing factor	ENSG00000108848	2700.5	2635.31	2017.89	2066.97	2139.59	2528.24	2061.65	2722.85	2307.12	2520.79	2303.46	2300.91	2149.8	2088.49	2080.13	2179.9	2020.15	2661.43	2503.47	2607.19	2493.36	2317.53	2457.68	2899.79	2584.08	2127.26	2228.53	11.3254	11.3029	11.0614	11.0824	11.1134	11.2649	11.0805	11.333	11.1813	11.2621	11.1799	11.1789	11.1177	11.0918	11.0884	11.1301	11.0623	11.3121	11.2558
7678	ZNF124	zinc finger protein 124	ENSG00000196418	318.65	315.103	217.562	231.867	223.911	254.834	285.725	275.367	262.04	227.024	166.883	166.13	180.771	222.997	232.184	215.765	232.815	227.34	201.986	236.32	296.22	275.409	286.699	323.839	278.189	261.497	251.381	8.11084	8.1037	7.86063	7.89967	7.87822	7.96087	8.03591	8.01176	7.97871	7.8869	7.70645	7.70144	7.75105	7.87555	7.90121	7.85519	7.9026	7.88758	7.81588
6624	FSCN1	fascin actin-bundling protein 1	ENSG00000075618	11251.3	10254.5	16538	16505.3	14912.5	14126	15040	12060.7	17949.2	15526.6	23882	23246.3	22811.4	14771.2	16489.8	14115.7	13578.5	12435.2	13443	11344.7	11812.6	13638.2	12771.6	11485.7	15075	15707	13577.1	13.5928	13.5082	13.9548	13.9529	13.8559	13.8045	13.8639	13.6567	14.0339	13.8943	14.315	14.2882	14.2693	13.8468	13.9519	13.8038	13.7673	13.6851	13.7579
6713	SQLE	squalene epoxidase	ENSG00000104549	3547.56	4104.44	5542.4	6577.84	6407.83	4048.4	5343.79	4655.55	4806.4	4652.97	4644.53	4919.31	5589.01	5265.73	4830.62	4169.2	6135.63	5382.2	4769.17	6410.03	3737.91	3333.78	4114.76	3698.78	4480.18	4892.44	5503.93	11.953	12.0847	12.3646	12.5292	12.5036	12.0721	12.33	12.2008	12.2305	12.2003	12.1987	12.2522	12.3726	12.3162	12.2352	12.099	12.4619	12.3369	12.2233
87769	GGACT	gamma-glutamylamine cyclotransferase	ENSG00000134864	11.4622	12.1583	45.6881	44.0176	25.8741	13.6662	12.3157	15.4123	18.634	14.3168	35.2571	26.7655	21.7382	46.8481	41.674	45.4751	43.483	53.8677	40.3972	35.7674	15.9831	8.41863	8.11411	16.6071	11.821	34.3837	47.134	4.64123	4.64506	4.86426	4.85846	4.74196	4.65439	4.64836	4.66919	4.69299	4.66115	4.80171	4.7479	4.71431	4.87228	4.84014	4.86407	4.85292	4.91208	4.83285
5820	PVT1	Pvt1 oncogene	ENSG00000249859	479.121	473.161	675.531	683.822	618.989	528.961	623.175	449.013	435.569	419.279	400.755	412.557	426.756	839.519	764.421	578.598	681.233	742.278	826.41	671.916	695.797	699.949	665.357	376.428	458.657	718.438	616.05	9.03005	9.02016	9.30112	9.31212	9.23021	9.10545	9.23541	8.98082	8.95886	8.93008	8.89813	8.91766	8.94371	9.4837	9.40337	9.17622	9.30839	9.37961	9.4694
10795	ZNF268	zinc finger protein 268	ENSG00000090612	451.611	442.765	292.621	288.284	321.436	382.653	336.219	476.755	395.972	427.46	396.054	395.021	321.497	254.854	288.146	337.677	299.851	288.512	245.846	323.184	312.203	291.044	323.663	443.78	369.605	326.645	338.207	8.62459	8.61012	8.31277	8.30099	8.37695	8.50181	8.40857	8.66669	8.52615	8.58351	8.52628	8.52498	8.37728	8.22057	8.30277	8.41152	8.32879	8.30261	8.19901
9931	HELZ	helicase with zinc finger	ENSG00000198265	2340.59	2238.14	1651.3	1662.13	1790.29	2147.2	2239	2569.75	2084.68	2164.91	1406.76	1439.8	1495.36	1747.44	1746.74	2249.57	1971.23	2291.66	2195.3	2613.57	2368.69	2267.02	2532.51	2746.64	2527.34	1992.44	2038.34	11.1261	11.0851	10.8133	10.8184	10.8842	11.0473	11.0853	11.2126	11.0204	11.0547	10.6756	10.6947	10.7276	10.8627	10.8626	11.0898	10.97	11.1068	11.0674
728568	C12orf73	chromosome 12 open reading frame 73	ENSG00000204954	128.377	156.032	90.2884	87.4152	90.5595	95.6632	94.831	116.106	105.981	98.1726	77.5655	75.6816	88.097	89.9484	100.018	106.431	123.202	104.083	125.808	107.302	118.275	95.0103	83.8459	153.155	100.873	108.58	119.075	6.80173	6.90289	6.64334	6.62801	6.64424	6.66684	6.66411	6.75397	6.71203	6.67841	6.58421	6.57296	6.63355	6.64122	6.68666	6.71402	6.7827	6.70401	6.79184
387640	SKIDA1	SKI/DACH domain containing 1	ENSG00000180592	49.2875	45.5937	25.0197	19.2189	25.8741	41.8024	35.7156	77.0617	52.408	68.5163	52.8856	54.4539	62.9265	24.361	29.7672	23.2213	34.424	50.2156	45.014	51.0963	40.4905	18.0399	27.047	70.119	55.1649	25.3353	28.9419	5.40701	5.38651	5.2603	5.21557	5.26514	5.36452	5.32836	5.54868	5.42406	5.50817	5.4266	5.43637	5.47931	5.25462	5.29152	5.24727	5.31949	5.41303	5.38293
140461	ASB8	ankyrin repeat and SOCS box containing 8	ENSG00000177981	503.191	523.82	358.978	360.82	318.451	361.752	318.977	467.508	461.191	477.569	743.924	704.208	663.588	406.642	359.587	350.255	343.334	382.552	400.509	392.164	350.562	366.812	354.316	413.333	329.413	402.651	334.9	8.84278	8.87468	8.59056	8.59299	8.50597	8.59533	8.50836	8.78625	8.7756	8.80262	9.16041	9.11589	9.06502	8.68112	8.59205	8.57266	8.55827	8.63614	8.67
64773	PCED1A	PC-esterase domain containing 1A	ENSG00000132635	341.574	271.536	508.008	533.171	506.536	449.376	540.66	394.556	430.911	452.003	359.622	484.547	586.932	581.854	660.831	613.43	593.361	686.584	773.317	599.104	575.391	561.643	538.236	326.607	427.922	599	539.974	8.69421	8.53872	8.98596	9.02398	8.98372	8.89184	9.03442	8.79603	8.86125	8.89666	8.73044	8.94944	9.09957	9.09303	9.19545	9.1355	9.10881	9.22796	9.32644
4669	NAGLU	N-acetyl-alpha-glucosaminidase	ENSG00000108784	414.932	424.528	573.277	594.547	587.144	432.494	498.787	625.741	662.671	690.276	734.522	674.674	735.667	538.754	612.013	531.188	621.444	705.758	725.995	648.923	413.429	491.889	484.142	423.482	468.114	488.61	541.628	8.90275	8.91885	9.14864	9.17798	9.16767	8.93165	9.04048	9.21872	9.26501	9.29881	9.34984	9.28025	9.35124	9.09974	9.20065	9.08871	9.21332	9.31744	9.34019
4094	MAF	MAF bZIP transcription factor	ENSG00000178573	623.545	763.947	1160.69	1311.23	1236.98	998.434	1317.78	1339.85	1248.48	1153.53	597.02	686.672	671.597	957.576	1147.82	542.798	648.621	2524.48	2386.89	2167.76	971.771	1012.64	1010.66	860.803	1326.32	1172.66	804.586	9.61518	9.77545	10.1289	10.2376	10.1851	9.99841	10.241	10.2563	10.1931	10.1235	9.58196	9.68941	9.67309	9.96288	10.119	9.508	9.64429	10.8505	10.7951
7280	TUBB2A	tubulin beta 2A class IIa	ENSG00000137267	980.02	957.467	1266.21	1357.11	1330.53	1233.17	1307.93	846.651	1045.83	1041.04	1925.04	1824.67	1809.99	1334.23	1294.28	1291.69	1243.79	730.409	715.607	757.502	1064.47	1280.83	1021.48	1032.41	1253.82	1371.73	1294.12	10.0448	10.025	10.265	10.3268	10.3088	10.2419	10.2935	9.9233	10.0997	10.0956	10.6449	10.5958	10.5877	10.3114	10.2842	10.2826	10.2494	9.80393	9.78916
79443	FYCO1	FYVE and coiled-coil domain autophagy adaptor 1	ENSG00000163820	708.365	659.588	509.096	477.994	497.579	532.177	511.102	513.745	503.117	580.855	772.13	728.205	791.729	506.897	551.288	636.651	617.821	669.237	715.607	632.317	559.408	577.278	559.874	607.083	541.404	490.42	563.128	9.35041	9.2922	9.08732	9.03777	9.06957	9.1211	9.09064	9.09417	9.07845	9.19007	9.42202	9.37383	9.44319	9.08365	9.14909	9.26353	9.23936	9.30421	9.35879
170487	ACTL10	actin like 10	ENSG00000182584	16.0471	22.2902	51.1271	57.0368	41.7967	37.7829	51.726	33.9071	53.5727	49.0863	7.05141	2.76884	11.4412	58.0917	69.0598	40.6373	32.6122	30.1294	36.9345	37.0448	37.2939	50.5118	31.5549	21.2202	36.2512	46.1465	35.5572	5.03966	5.08224	5.26072	5.29712	5.20731	5.18317	5.26311	5.15889	5.27369	5.24963	4.97319	4.93313	5.00595	5.30005	5.35419	5.20042	5.15047	5.13438	5.1777
25886	POC1A	POC1 centriolar protein A	ENSG00000164087	1217.29	1057.77	761.468	760.698	732.437	1019.34	873.184	801.441	855.998	868.214	1253.98	1191.52	1088.06	772.994	798.951	844.676	644.092	691.149	769.854	619.542	888.659	963.332	870.915	1037.02	921.254	666.862	666.492	10.0502	9.92674	9.64868	9.64717	9.61679	9.89491	9.76234	9.69076	9.74567	9.75757	10.0766	10.0318	9.95113	9.66082	9.68832	9.73449	9.51327	9.56963	9.65775
2115	ETV1	ETS variant transcription factor 1	ENSG00000006468	87.1129	101.319	40.249	36.578	47.7676	53.8608	68.968	139.739	101.322	73.6295	148.08	134.75	154.456	20.6132	26.1951	35.7995	65.2245	143.343	128.117	107.302	79.9154	67.349	89.2553	93.1845	78.807	31.6692	57.8839	6.32484	6.38984	6.07278	6.04037	6.11718	6.15092	6.23596	6.54445	6.38891	6.25929	6.57281	6.52705	6.5957	5.93673	5.98357	6.04231	6.21511	6.55921	6.49896
9367	RAB9A	RAB9A, member RAS oncogene family	ENSG00000123595	582.281	647.43	794.102	856.173	844.89	739.581	769.732	686.363	671.988	651.416	381.952	441.169	382.135	845.14	896.587	851.449	1089.79	1032.62	930.289	894.185	752.27	668.68	821.329	538.809	744.726	894.88	981.545	9.33593	9.41961	9.58693	9.65104	9.63919	9.52791	9.56089	9.46678	9.44978	9.42456	9.02374	9.12436	9.02371	9.63953	9.68934	9.64578	9.85991	9.81239	9.72104
6603	SMARCD2	SWI/SNF related, matrix associated, actin dependent regulator of chromatin, subfamily d, member 2	ENSG00000108604	3658.74	3561.37	2739.11	2562.94	2470.98	3076.5	2989.02	2991.02	3124.68	3116.98	2324.62	2377.51	2122.34	2696.58	2632.61	2649.17	2425.08	2510.78	2607.35	2605.91	2844.99	2969.37	2752.49	3059.4	2788.98	2424.95	2202.9	11.6884	11.6629	11.418	11.3572	11.3242	11.5253	11.4984	11.4991	11.5397	11.5374	11.2695	11.2895	11.1887	11.4036	11.3818	11.3874	11.3073	11.3387	11.373
85464	SSH2	slingshot protein phosphatase 2	ENSG00000141298	871.129	790.29	611.35	559.829	611.028	529.765	605.933	741.847	675.481	735.272	929.611	916.486	1098.35	644.63	584.627	620.203	700.257	772.407	788.322	786.883	658.503	615.763	677.078	763.928	606.026	591.761	640.857	9.63323	9.55128	9.34202	9.27143	9.34143	9.22916	9.33525	9.49866	9.42199	9.49131	9.68877	9.67724	9.8345	9.38412	9.30703	9.35324	9.45125	9.53229	9.54901
125476	INO80C	INO80 complex subunit C	ENSG00000153391	268.216	260.39	379.646	411.037	408.015	336.027	379.324	260.982	263.205	256.681	287.933	240.889	264.291	464.734	458.415	387.022	488.278	309.511	292.014	389.609	352.693	319.908	383.167	265.714	300.255	464.18	494.494	8.25094	8.23082	8.49175	8.55182	8.54511	8.40412	8.49086	8.23238	8.23871	8.22153	8.29811	8.17994	8.24128	8.64395	8.63223	8.50609	8.68239	8.34661	8.3075
90362	FAM110B	family with sequence similarity 110 member B	ENSG00000169122	115.768	126.649	211.035	209.548	199.032	109.329	128.083	171.591	184.01	156.463	373.725	429.17	415.315	249.232	227.421	249.629	347.864	115.039	117.729	129.018	128.93	125.077	131.629	132.857	96.1445	212.636	363.015	7.29873	7.34126	7.62907	7.62583	7.59324	7.26605	7.34935	7.50539	7.54622	7.45328	8.01752	8.12479	8.09692	7.73622	7.67565	7.73709	7.96799	7.29231	7.30693
10489	LRRC41	leucine rich repeat containing 41	ENSG00000132128	3297.68	3254.37	4014.02	3860.53	3820.41	4069.3	4474.3	3673.27	3786.19	3978.04	2757.1	2858.37	2846.56	4030.81	4123.35	2848.48	2984.93	4422.63	4307.49	3970.18	4443.3	4680.76	4474.48	3185.8	4039.65	3859.12	2946.29	11.7475	11.7354	11.9291	11.8928	11.883	11.942	12.0313	11.8466	11.8746	11.9207	11.5865	11.6184	11.6149	11.9331	11.9543	11.6153	11.6572	12.0205	11.9954
5717	PSMD11	proteasome 26S subunit, non-ATPase 11	ENSG00000108671	6379.87	6068.01	4976.74	5116.58	4910.11	5192.34	4889.34	4884.68	5183.74	5211.33	6838.7	6500.31	6108.44	5314.45	5055.66	5053.54	4876.43	4177.03	4294.8	4965.28	5333.02	5359.06	5032.55	6189.85	5261.94	4927.72	5053.26	12.5445	12.4967	12.3104	12.3361	12.2979	12.3498	12.294	12.2931	12.3483	12.3532	12.6112	12.5625	12.503	12.3715	12.325	12.3246	12.2915	12.1497	12.1751
645387	RPL6P27	ribosomal protein L6 pseudogene 27	ENSG00000235552	150.155	134.755	67.4443	88.6551	86.5788	107.722	119.462	119.189	108.31	145.214	125.75	103.37	100.682	98.3811	97.6363	89.9826	73.3775	101.344	103.878	111.134	108.685	119.063	113.598	159.613	125.303	127.582	122.383	6.9367	6.88239	6.59165	6.68999	6.68261	6.77556	6.82322	6.82251	6.77822	6.92024	6.84779	6.75712	6.74601	6.73548	6.73298	6.69805	6.61894	6.74835	6.75965
105370854	LOC105370854	uncharacterized LOC105370854	ENSG00000259370	41.264	26.343	66.3565	72.536	81.603	56.2725	61.5786	61.6493	57.0665	60.3353	12.9276	15.6901	21.7382	105.877	110.734	167.387	145.849	156.125	180.056	157.121	83.112	52.9171	70.3223	44.2857	51.2245	98.6269	163.729	6.05787	5.956	6.20185	6.23359	6.27984	6.14412	6.17679	6.17606	6.15147	6.16876	5.86187	5.87361	5.92682	6.39251	6.41123	6.62747	6.55259	6.58946	6.66609
5270	SERPINE2	serpin family E member 2	ENSG00000135919	1043.06	1059.8	1254.25	1292.01	1308.63	1139.92	1022.2	1321.35	1233.34	1286.47	1675.89	1604.08	1478.2	1210.56	1277.61	1256.85	1353.41	1307.43	1277.7	1297.85	943.002	964.535	900.667	1039.79	1077.29	1245.96	1385.08	10.1184	10.1317	10.277	10.3032	10.3143	10.1939	10.1015	10.3228	10.2623	10.2992	10.5361	10.4966	10.4225	10.2461	10.2931	10.2788	10.3441	10.3135	10.2932
9754	STARD8	StAR related lipid transfer domain containing 8	ENSG00000130052	981.166	1003.06	735.361	682.582	703.577	591.665	650.27	996.664	1073.78	1063.54	2674.84	2629.48	2663.51	625.891	606.06	799.201	829.8	571.545	656.742	476.473	667.027	661.464	622.984	865.416	587.112	613.477	769.856	9.8564	9.8758	9.61246	9.55031	9.57605	9.43615	9.51307	9.8702	9.93527	9.92712	10.7935	10.7778	10.7895	9.48141	9.45702	9.68145	9.71303	9.40955	9.52073
5577	PRKAR2B	protein kinase cAMP-dependent type II regulatory subunit beta	ENSG00000005249	171.933	174.269	93.5518	104.774	95.5352	27.3323	22.1683	8.21991	16.3047	12.2716	81.0913	79.3734	81.2323	89.9484	116.687	197.381	213.791	32.8684	23.0841	35.7674	9.58985	13.2293	16.2282	238.036	27.5824	152.917	274.535	6.63965	6.65011	6.32343	6.38012	6.33353	5.9227	5.89673	5.77322	5.8483	5.80852	6.26119	6.25273	6.26197	6.30664	6.42756	6.72695	6.77879	5.96707	5.90118
79716	NPEPL1	aminopeptidase like 1	ENSG00000215440	132.962	133.741	255.636	234.967	244.809	191.326	269.714	303.109	214.291	182.028	98.7198	92.2947	146.447	228.619	239.328	208.992	255.463	435.506	465.144	401.106	285.564	286.233	295.714	132.857	189.925	238.876	249.728	7.5204	7.52139	7.90134	7.84706	7.87324	7.71882	7.93639	8.0168	7.78882	7.69038	7.38111	7.34542	7.57038	7.82927	7.85834	7.77306	7.90137	8.2823	8.3302
55625	ZDHHC7	zinc finger DHHC-type palmitoyltransferase 7	ENSG00000153786	5482.38	5300.01	7377.54	7287.7	6737.23	6333.87	7671.46	5256.63	5573.89	5483.35	4011.08	3716.71	4125.69	7837.69	7598.96	6272.66	7654.82	8428.01	8888.53	7854.78	9496.08	9959.24	9346.56	5011.66	6248.61	6927.41	7138.74	12.5155	12.4845	12.7931	12.7815	12.7071	12.6492	12.8303	12.4771	12.5307	12.5157	12.2356	12.169	12.2602	12.8509	12.8213	12.6401	12.8283	12.9208	12.9723
6249	CLIP1	CAP-Gly domain containing linker protein 1	ENSG00000130779	3375.62	3174.33	2512.84	2572.24	2512.78	2458.3	2452.06	3876.72	3811.81	3939.18	2250.58	2121.85	2495.32	2739.68	2633.8	2636.59	2528.35	2372	2659.29	2945.7	2689.42	2556.86	2524.39	3306.67	2396.52	2393.28	2419.55	11.6101	11.5524	11.3373	11.3584	11.3373	11.3174	11.3153	11.7417	11.7254	11.757	11.2384	11.1859	11.331	11.4161	11.3801	11.381	11.3429	11.2852	11.3888
7159	TP53BP2	tumor protein p53 binding protein 2	ENSG00000143514	4153.91	4028.45	5807.83	6147.58	5719.18	5190.73	7101.24	4086.32	4360.35	4548.67	3142.58	3011.58	3441.51	6847.32	6736.91	4012.45	4822.08	8468.18	9740.33	10325.3	7196.65	6488.36	7130.5	3430.3	5272.19	5648.88	4259.43	12.1515	12.1237	12.4616	12.5156	12.447	12.3561	12.6538	12.1366	12.1955	12.234	11.9047	11.8676	11.9838	12.6188	12.6031	12.1201	12.2877	12.8259	12.9645
164781	DAW1	dynein assembly factor with WD repeats 1	ENSG00000123977	64.1884	59.7783	127.274	112.834	93.5449	106.114	83.7469	71.9242	74.5359	53.1768	70.5141	76.6046	68.647	147.103	126.213	162.549	134.978	64.8238	60.0186	72.8122	66.0634	73.3624	78.4364	61.8155	93.7803	137.535	119.902	6.35517	6.33041	6.63752	6.58271	6.49737	6.55325	6.45234	6.39417	6.40788	6.29392	6.38788	6.41712	6.37821	6.71262	6.63262	6.76591	6.66845	6.35659	6.33314
11046	SLC35D2	solute carrier family 35 member D2	ENSG00000130958	667.101	743.683	472.11	548.67	533.405	569.156	496.323	593.889	542.714	574.719	432.487	427.324	400.441	493.779	481.038	495.388	457.477	533.199	465.144	514.795	458.182	442.579	477.831	661.518	520.126	467.799	449.014	9.20998	9.30061	8.93698	9.05359	9.03105	9.08249	8.97523	9.11608	9.04447	9.08989	8.87144	8.86179	8.8149	8.97113	8.95132	8.97365	8.91285	9.0308	8.92582
10445	MCRS1	microspherule protein 1	ENSG00000187778	2967.57	2720.42	2203.91	2083.7	1989.32	2189	2307.97	2460.84	2847.5	2766.22	3300.06	3053.11	3352.26	2355.52	2393.28	2261.18	2069.97	1805.94	1825.95	1835.63	2359.1	2466.66	2159.26	2542.74	2205.81	2180.65	1968.05	11.4174	11.3364	11.1438	11.0932	11.0522	11.1376	11.1855	11.2439	11.3788	11.3519	11.5176	11.4443	11.5326	11.204	11.2185	11.1669	11.0875	10.9669	10.9769
6192	RPS4Y1	ribosomal protein S4 Y-linked 1	ENSG00000129824	7915.81	8030.56	5643.57	5556.13	5456.46	11109	10086.6	6446.47	6588.27	6515.19	4375.4	4128.34	4129.12	4716.67	4457.93	3333.23	3216.83	7033.84	8019.41	7508.6	9935.08	9956.83	9181.57	6463.87	9352.03	4022.89	3101.75	12.8277	12.8416	12.507	12.4924	12.4758	13.1614	13.0649	12.6315	12.6521	12.6415	12.2749	12.2228	12.2232	12.3424	12.2917	12.036	12.0055	12.7143	12.8402
53944	CSNK1G1	casein kinase 1 gamma 1	ENSG00000169118	1007.53	1013.19	813.683	798.516	853.846	802.285	715.543	1064.48	991.094	1044.11	1279.83	1210.91	1249.38	750.507	757.277	809.844	770.917	741.365	721.378	786.883	773.581	717.989	690.601	1138.51	856.632	722.962	762.414	9.88981	9.89483	9.70899	9.69296	9.74912	9.69704	9.60409	9.93768	9.87561	9.92087	10.1003	10.0515	10.0788	9.64223	9.64999	9.70497	9.66419	9.63217	9.61046
408	ARRB1	arrestin beta 1	ENSG00000137486	338.136	297.879	466.671	457.535	424.933	336.831	364.545	451.068	377.338	419.279	721.595	665.445	718.506	451.616	439.364	369.606	408.559	276.642	317.406	286.139	372.939	297.057	288.502	242.649	300.255	378.22	344.823	8.50211	8.41383	8.73946	8.72556	8.66845	8.49844	8.55573	8.71359	8.58057	8.65836	9.09051	9.02445	9.08712	8.71474	8.69327	8.5654	8.63912	8.36334	8.45803
29127	RACGAP1	Rac GTPase activating protein 1	ENSG00000161800	6818.87	6835	5428.18	5238.71	5279.32	5942.37	5115.95	6729.03	6661.64	6770.84	6016.03	5754.57	5307.56	5456.87	5258.07	5265.44	4660.83	4602.49	4474.85	4879.7	5459.82	5440.84	5226.39	6396.52	5881.37	5309.56	4567.04	12.6321	12.6344	12.4172	12.3841	12.3913	12.502	12.3622	12.6196	12.61	12.6254	12.5136	12.4718	12.3962	12.4221	12.3876	12.3888	12.2769	12.2655	12.2404
84791	LINC00467	long intergenic non-protein coding RNA 467	ENSG00000153363	308.334	335.367	205.596	192.809	214.954	277.343	229.072	230.158	166.541	229.069	204.491	215.97	155.6	238.926	226.231	199.316	183.897	223.688	229.687	215.882	288.761	260.978	255.144	305.387	249.03	204.492	162.902	8.02904	8.08867	7.76698	7.72684	7.79392	7.95853	7.83345	7.83646	7.64563	7.83348	7.76394	7.79673	7.60843	7.86024	7.82568	7.74801	7.70019	7.81856	7.83514
11144	DMC1	DNA meiotic recombinase 1	ENSG00000100206	36.6791	38.5013	77.2346	65.7164	71.6514	91.6437	76.3574	45.2095	38.4326	43.9732	14.1028	25.8425	14.8735	64.6504	61.9157	79.3395	57.0714	70.3019	57.7102	65.1478	84.1776	86.5916	82.9443	33.2143	81.9593	67.8625	75.2491	5.73665	5.74667	5.95801	5.90172	5.93098	6.02797	5.95291	5.78728	5.74761	5.77993	5.58516	5.66304	5.59001	5.89525	5.88042	5.96895	5.85453	5.92452	5.85808
147179	WIPF2	WAS/WASL interacting protein family member 2	ENSG00000171475	2839.19	2677.87	2261.56	2197.78	2216.22	2023.4	2234.07	2253.28	2280.33	2247.74	2338.72	2230.76	2687.53	2371.45	2194.44	2220.54	2235.75	2241.44	2302.64	2284	2171.57	2144.35	2128.6	2721.73	2138.03	2169.79	2192.97	11.3593	11.3048	11.1498	11.1238	11.1314	11.0495	11.1387	11.1464	11.1573	11.1442	11.1802	11.1373	11.3081	11.1929	11.1225	11.1332	11.1393	11.1416	11.1661
2885	GRB2	growth factor receptor bound protein 2	ENSG00000177885	4188.3	4178.41	3219.92	3193.44	3185.5	3395.64	3170.07	3318.79	3437.97	3493.31	3558.61	3213.7	3303.07	3520.17	3316.06	3136.81	3155.23	2900.64	3157.9	3376.19	3388.41	3594.76	3314.17	3848.24	3220.84	2997.71	2888.41	11.9185	11.9164	11.6729	11.6653	11.6631	11.7219	11.6587	11.7008	11.7334	11.7482	11.7654	11.6711	11.6964	11.7553	11.7	11.649	11.6543	11.5777	11.6551
23536	ADAT1	adenosine deaminase tRNA specific 1	ENSG00000065457	708.365	587.652	831.088	817.735	861.808	863.38	823.921	840.486	887.443	886.622	614.648	659.907	652.147	864.817	809.667	834.033	823.459	699.367	698.294	789.438	874.807	911.617	921.403	660.595	777.037	789.015	864.124	9.53332	9.38456	9.66501	9.65166	9.69561	9.69734	9.65768	9.67448	9.72022	9.71962	9.42023	9.47584	9.46691	9.69862	9.64315	9.66805	9.65738	9.52264	9.52175
[truncated: 13,296 more rows]
[truncated: 8 more columns]

## Sheet: DESeq2 sgKDM5C_4
ENTREZ	Symbol	Genename	ENSEMBL	baseMean	log2FoldChange	lfcSE	stat	pvalue	padj
8242	KDM5C	lysine demethylase 5C	ENSG00000126012	1740.14	-1.7996	0.0781981	-23.0027	4.38115e-117	5.8611e-113
[truncated: 13,386 more rows]

## Sheet: DESeq2 sgKDM5C_5
ENTREZ	Symbol	Genename	ENSEMBL	baseMean	log2FoldChange	lfcSE	stat	pvalue	padj
[truncated: 13,228 more rows]

[truncated: 6 more sheets: DESeq2 sgKDM5D_2, DESeq2 sgKDM5D_4, DESeq2 sgKDM5C_4_sgKDM5D_2, DESeq2 sgKDM5C_4_sgKDM5D_4, DESeq2 sgKDM5C_5_sgKDM5D_2, DESeq2 sgKDM5C_5_sgKDM5D_4]
