# Supplementary material for: KDM5C and KDM5D mutations have different consequences in clear cell renal cell carcinoma cells
Source: Commun Biol. 2025 Feb 15;8:244. doi: 10.1038/s42003-025-07695-8 (PMC11830100; doi:10.1038/s42003-025-07695-8)
Supplement: Supplementary file 5 — Supplementary Dataset 3 [file 42003_2025_7695_MOESM5_ESM.xlsx]

## Sheet: KDM5C_up
ENTREZ.x	Symbol.x	Genename.x	ENSEMBL	baseMean.x	log2FoldChange.x	lfcSE.x	stat.x	pvalue.x	padj.x	ctrl_ctrl_1.count.x	ctrl_ctrl_3.count.x	ctrl_ctrl_2.count.x	c4_ctrl_1.count.x	c4_ctrl_2.count.x	c4_ctrl_3.count.x	c5_ctrl_3.count.x	c5_ctrl_1.count.x	c5_ctrl_2.count.x	d2_ctrl_1.count.x	d2_ctrl_2.count.x	d2_ctrl_3.count.x	d4_ctrl_1.count.x	d4_ctrl_2.count.x	d4_ctrl_3.count.x	c4_d2_2.count.x	c4_d2_3.count.x	c4_d2_1.count.x	c4_d4_1.count.x	c4_d4_2.count.x	c4_d4_3.count.x	c5_d2_1.count.x	c5_d2_2.count.x	c5_d2_3.count.x	c5_d4_1.count.x	c5_d4_2.count.x	c5_d4_3.count.x	ctrl_ctrl_1.rLog.x	ctrl_ctrl_3.rLog.x	ctrl_ctrl_2.rLog.x	c4_ctrl_1.rLog.x	c4_ctrl_2.rLog.x	c4_ctrl_3.rLog.x	c5_ctrl_3.rLog.x	c5_ctrl_1.rLog.x	c5_ctrl_2.rLog.x	d2_ctrl_1.rLog.x	d2_ctrl_2.rLog.x	d2_ctrl_3.rLog.x	d4_ctrl_1.rLog.x
84631	SLITRK2	SLIT and NTRK like family member 2	ENSG00000185985	607.175	1.51008	0.0717148	21.015	4.78235e-98	1.59946e-94	323.393	358.39	331.906	980.038	982.223	956.802	627.734	684.48	646.422	259.186	243.235	278.062	187.827	190.279	180.102	818.173	833.878	799.638	588.855	567.044	501.717	1124.8	1134.75	1085.41	569.602	540.971	598.805	8.70441	8.77487	8.72001	9.58201	9.58677	9.56137	9.20377	9.27388	9.22787	8.55597	8.51835	8.60148	8.36547
1890	TYMP	thymidine phosphorylase	ENSG00000025708	340.269	1.93176	0.103705	18.5211	1.39588e-76	2.66772e-73	156.554	147.394	136.072	565.615	619.308	533.104	320.681	375.479	306.697	115.194	129.182	123.697	57.5222	66.5052	71.1233	474.222	522.961	492.642	578.184	632.473	566.401	450.469	474.363	410.073	270.428	289.72	301.206	7.80958	7.77349	7.7281	8.70746	8.78777	8.65979	8.26896	8.38378	8.23685	7.64597	7.70731	7.68128	7.37122
1852	DUSP9	dual specificity phosphatase 9	ENSG00000130829	385.012	1.81759	0.112515	16.0971	2.67533e-58	1.62684e-55	190.836	147.394	194.914	685.265	624.882	636.542	367.982	336.084	386.91	187.19	268.839	251.483	166.697	145.018	131.922	775.062	786.228	855.785	572.363	497.073	505.863	287.163	298.802	288.333	249.134	278.901	278.661	8.03972	7.89073	8.04884	8.97185	8.8982	8.91053	8.47806	8.41173	8.51559	8.02638	8.2567	8.21137	7.96222
254552	NUDT8	nudix hydrolase 8	ENSG00000167799	181.338	1.856	0.126933	14.4565	2.28127e-47	8.47745e-45	65.1356	76.7257	68.9556	265.404	284.882	249.644	144.307	137.881	144.698	102.852	83.794	74.627	76.3049	80.3605	91.772	326.144	369.289	325.108	202.752	201.737	195.711	219.271	211.603	179.407	225.712	229.612	262.428	6.94927	7.00737	6.96316	7.68064	7.73462	7.64016	7.30525	7.28274	7.30669	7.1347	7.04703	6.99672	7.00953
21	ABCA3	ATP binding cassette subfamily A member 3	ENSG00000167972	570.909	1.496	0.106025	14.0918	4.26254e-45	1.39084e-42	253.686	234.215	220.658	682.002	704.773	658.423	427.308	502.28	396.347	262.272	281.641	260.683	102.131	116.384	118.156	943.757	905.353	830.429	836.232	769.69	721.477	925.709	1077.78	849.621	710.14	809.052	814.338	8.47907	8.426	8.387	9.21456	9.2442	9.18561	8.842	8.96687	8.78545	8.49882	8.54766	8.49476	7.99306
150368	PHETA2	PH domain containing endocytic trafficking adaptor 2	ENSG00000177096	114.736	2.51741	0.176225	13.6454	2.14986e-42	5.75216e-40	25.1401	25.2387	24.824	167.509	170.929	168.087	147.513	124.339	134.475	39.0836	24.4399	37.8246	36.3916	24.9395	48.1803	145.266	158.437	153.045	130.964	101.777	120.246	102.755	131.38	129.429	220.388	271.688	233.57	6.23993	6.23461	6.22718	6.94779	6.96559	6.95093	6.87774	6.78248	6.82664	6.33482	6.23565	6.32602	6.3213
9536	PTGES	prostaglandin E synthase	ENSG00000148344	280.73	2.69837	0.214012	12.2526	1.62701e-34	2.79054e-32	25.1401	30.2864	13.7911	213.194	183.315	208.865	311.863	504.742	401.851	55.5399	33.7504	30.6686	15.261	26.7868	36.7088	322.396	313.3	268.961	33.9538	56.341	44.7813	811.028	930.124	808.614	569.602	615.505	713.335	6.68313	6.71397	6.55404	7.6262	7.52421	7.61241	7.9079	8.29351	8.11019	6.90473	6.75511	6.71829	6.59912
1951	CELSR3	cadherin EGF LAG seven-pass G-type receptor 3	ENSG00000008300	263.945	1.69502	0.142362	11.8615	1.87581e-32	2.98745e-30	109.702	98.9357	84.5855	341.545	321.421	340.152	224.477	256.064	237.493	87.4239	132.674	106.318	91.5659	137.629	118.156	397.371	419.322	351.37	540.35	475.263	399.715	344.045	354.61	293.459	270.428	288.518	303.911	7.46765	7.41606	7.34441	8.15507	8.11388	8.15272	7.86628	7.95299	7.9032	7.36237	7.56226	7.44969	7.38708
3484	IGFBP1	insulin like growth factor binding protein 1	ENSG00000146678	444.968	1.24575	0.112742	11.0474	2.25724e-28	2.7704e-26	155.411	157.49	156.299	427.475	363.534	357.06	469.798	519.515	565.423	220.103	212.976	231.037	54.0004	62.8105	60.7989	535.139	582.523	564.184	568.483	681.544	708.208	546.802	577.84	665.088	878.359	831.893	860.331	7.99412	7.99781	7.9911	8.6629	8.54054	8.52769	8.73723	8.81543	8.88658	8.1969	8.17834	8.2277	7.55004
84109	QRFPR	pyroglutamylated RFamide peptide receptor	ENSG00000186867	87.0659	2.10116	0.183112	11.0344	2.60866e-28	3.1726e-26	25.1401	23.2196	22.0658	121.825	117.049	109.406	83.3772	103.411	92.009	40.1122	43.0608	47.0252	5.86961	13.8553	5.73575	115.275	150.098	140.367	150.367	126.313	145.954	134.865	153.47	133.274	72.3981	76.9381	98.2977	5.98563	5.96658	5.95429	6.51409	6.49868	6.46156	6.33843	6.43295	6.38178	6.08775	6.10968	6.13261	5.83202
1837	DTNA	dystrobrevin alpha	ENSG00000134769	104.238	1.87001	0.165996	11.0144	3.25818e-28	3.92684e-26	38.8528	33.3151	28.5016	115.299	149.253	134.271	128.273	105.873	128.97	30.8555	29.0951	52.1367	32.8698	33.2526	40.1502	150.889	158.437	168.44	125.144	138.126	140.149	141.288	152.308	170.437	130.955	131.035	126.254	6.28317	6.24155	6.20383	6.68442	6.82441	6.76294	6.74036	6.64293	6.74333	6.22491	6.21732	6.36432	6.24394
2152	F3	coagulation factor III, tissue factor	ENSG00000117525	1879.29	0.850826	0.0807721	10.5329	6.09049e-26	6.57085e-24	1269.57	1020.65	1196.15	2003.58	2180.58	2147.34	2747.44	2478.16	2506.26	1296.96	1357	1520.14	460.177	496.942	461.154	1810.66	1774.97	1788.55	1181.59	1081.38	1158.51	2590.89	2942.68	2545.02	3727.43	3381.67	3615.37	10.4716	10.2916	10.4213	10.8704	10.9482	10.9337	11.1635	11.0657	11.0771	10.4894	10.528	10.6254	9.71083
153020	RASGEF1B	RasGEF domain family member 1B	ENSG00000138670	117.029	1.54138	0.152015	10.0392	1.02454e-23	9.38784e-22	58.2792	58.5538	47.8092	165.334	166.594	175.049	111.437	125.57	118.747	53.4829	77.975	67.471	69.2614	85.9026	76.859	190.251	208.47	224.587	86.3395	129.948	136.832	108.259	115.103	112.77	123.503	141.855	123.549	6.54565	6.54453	6.47827	7.01382	7.0227	7.04773	6.8067	6.86518	6.83812	6.51541	6.65136	6.59452	6.60639
84433	CARD11	caspase recruitment domain family member 11	ENSG00000198286	68.5274	2.07616	0.201578	9.87052	5.58737e-23	4.73088e-21	25.1401	20.191	18.3881	100.07	112.095	96.4759	51.309	56.6296	37.7473	16.4563	27.9313	14.312	9.39137	1.84737	10.3243	136.831	146.524	119.538	111.562	127.222	114.441	110.094	162.772	137.118	26.6169	31.2561	27.9562	5.68547	5.64328	5.62573	6.12703	6.18914	6.11115	5.863	5.89724	5.77137	5.61331	5.70682	5.59505	5.55868
2334	AFF2	AF4/FMR2 family member 2	ENSG00000155966	33.1257	2.27269	0.214519	9.86352	5.99121e-23	5.0409e-21	15.9982	15.1432	20.227	103.334	87.9418	94.4867	33.6715	38.1634	40.8929	12.3422	12.8019	13.2897	7.04353	20.321	17.2072	90.9081	71.4753	85.1257	20.3723	14.5396	19.0735	25.6887	13.9519	5.12592	7.45274	2.40432	5.41088	4.7945	4.78595	4.82621	5.31431	5.25247	5.2755	4.92724	4.95651	4.97748	4.76281	4.76867	4.7707	4.71988
8631	SKAP1	src kinase associated phosphoprotein 1	ENSG00000141293	304.298	1.26382	0.135047	9.34174	9.4767e-21	7.08264e-19	153.126	160.518	105.732	380.703	358.58	299.374	334.31	327.467	305.91	159.42	131.51	126.764	28.1741	28.6342	27.5316	512.647	432.425	392.122	403.565	386.208	355.763	481.662	525.52	498.496	484.428	401.521	413.933	7.71647	7.74092	7.51986	8.31649	8.27437	8.1409	8.22131	8.20433	8.15688	7.73729	7.63513	7.61282	7.10323
3714	JAG2	jagged canonical Notch ligand 2	ENSG00000184916	102.01	1.31481	0.140223	9.28411	1.63064e-20	1.20523e-18	63.9929	60.5729	59.7615	143.579	168.452	160.13	88.9891	120.646	97.5138	86.3954	81.4664	68.4933	34.0437	42.4895	52.7689	161.198	154.863	159.384	132.905	138.126	121.905	98.1674	106.964	97.3924	83.0448	74.5338	96.4941	6.44937	6.42856	6.42262	6.80679	6.90131	6.86774	6.5759	6.71619	6.61653	6.56402	6.54043	6.4724	6.26987
273	AMPH	amphiphysin	ENSG00000078053	285.158	0.955878	0.10527	9.06411	1.25622e-19	8.53079e-18	178.266	166.575	173.768	328.492	332.569	361.039	649.38	595.842	585.083	61.711	57.0265	74.627	165.523	195.821	174.367	415.178	334.743	326.013	388.043	362.581	353.275	331.2	319.73	316.525	136.279	155.078	160.523	7.77247	7.73142	7.75505	8.17452	8.18598	8.24441	8.71453	8.63719	8.62731	7.27459	7.25565	7.34406	7.72983
2161	F12	coagulation factor XII	ENSG00000131187	290.326	0.988334	0.111387	8.86305	7.78521e-19	5.03143e-17	194.264	201.91	157.219	382.878	366.011	367.006	320.681	295.459	326.357	224.217	265.348	202.413	147.914	130.239	162.895	394.56	416.939	356.804	336.627	288.066	286.932	296.337	349.959	294.74	365.184	371.467	336.377	7.90106	7.923	7.77703	8.35475	8.32394	8.32406	8.22745	8.16953	8.23998	7.98786	8.09711	7.92462	7.74857
1382	CRABP2	cellular retinoic acid binding protein 2	ENSG00000143320	527.649	1.26478	0.14369	8.81873	1.15769e-18	7.34009e-17	166.839	199.891	125.959	439.44	406.266	391.871	354.353	353.32	323.211	259.186	189.7	203.435	213.654	173.653	267.286	806.926	725.474	648.404	1215.54	1333.1	1285.39	712.86	839.437	811.177	557.891	658.782	583.474	8.15845	8.25753	8.00806	8.79573	8.73541	8.70917	8.63436	8.63435	8.56812	8.41986	8.23053	8.26824	8.30069
442213	PTCHD4	patched domain containing 4	ENSG00000244694	94.7584	1.57737	0.183107	8.4999	1.89756e-17	1.0942e-15	35.4246	41.3915	34.9375	119.649	136.248	108.411	84.9806	105.873	87.2906	28.7985	24.4399	31.6909	28.1741	24.9395	24.0901	114.338	152.481	173.874	147.456	142.67	184.93	148.627	197.651	171.718	71.3334	75.7359	61.3234	6.14071	6.17759	6.13112	6.58789	6.66097	6.53976	6.42853	6.52706	6.44025	6.09044	6.06309	6.11114	6.09077
10570	DPYSL4	dihydropyrimidinase like 4	ENSG00000151640	1189.35	0.715521	0.0850414	8.41422	3.95523e-17	2.17749e-15	851.334	801.581	799.885	1415.13	1313.55	1330.77	1458.3	1792.45	1510.68	845.441	948.502	905.747	757.179	750.031	838.566	1421.73	1373.52	1228.89	1058.39	1264.04	1117.05	1251.41	1367.28	1243.04	1493.74	1523.13	1451.02	9.92296	9.87433	9.87228	10.3526	10.2876	10.2986	10.3797	10.565	10.4112	9.91701	10.0109	9.97281	9.8301
5789	PTPRD	protein tyrosine phosphatase receptor type D	ENSG00000153707	1908.86	0.755572	0.0922254	8.19428	2.52095e-16	1.26312e-14	1165.58	1238.72	1105.13	2011.2	1901.9	2070.75	2029.11	2538.48	2183.05	1631.23	1361.65	1572.28	1121.1	1118.58	1329.55	2203.35	2176.42	2030.34	2110.95	2090.07	1858.42	2507.4	2853.16	2661.63	2217.72	2104.98	2346.52	10.4615	10.5108	10.4175	10.9277	10.878	10.9539	10.9357	11.1394	11.0017	10.7433	10.5897	10.7116	10.4302
100288175	LOC100288175	uncharacterized LOC100288175	ENSG00000217801	340.857	0.824433	0.101007	8.16687	3.16494e-16	1.56817e-14	189.693	196.862	185.72	376.352	335.665	318.271	374.396	448.113	399.492	263.3	263.02	245.349	243.002	266.945	308.583	353.323	372.863	320.58	338.567	341.681	339.177	481.662	556.912	477.992	406.707	400.319	398.602	8.0149	8.03477	7.9992	8.46543	8.38319	8.34562	8.46227	8.59527	8.51042	8.21701	8.21702	8.17103	8.16598
79746	ECHDC3	enoyl-CoA hydratase domain containing 3	ENSG00000134463	182.798	1.11622	0.136282	8.15674	3.44186e-16	1.69908e-14	84.562	82.783	73.5526	172.948	176.503	188.973	303.846	369.324	303.551	105.937	94.2683	88.939	7.04353	0.923684	2.2943	220.241	200.131	175.685	94.1004	75.4242	103.66	303.677	310.429	335.748	325.791	354.637	380.566	6.97441	6.96232	6.91027	7.34484	7.35879	7.39966	7.72384	7.86279	7.72335	7.07648	7.02317	6.99423	6.4604
3728	JUP	junction plakoglobin	ENSG00000173801	135.899	1.4517	0.178765	8.06923	7.0745e-16	3.36807e-14	60.5647	56.5347	61.6003	174.036	186.412	167.092	98.6095	164.965	103.805	91.538	102.415	96.095	11.7392	18.4737	25.2373	158.386	208.47	166.629	159.098	209.916	202.345	331.2	319.73	243.481	70.2687	91.364	89.2796	6.63197	6.60492	6.63278	7.12975	7.17613	7.10644	6.82702	7.09709	6.85149	6.7946	6.84703	6.81656	6.29707
102724927	LINC02861	long intergenic non-protein coding RNA 2861	ENSG00000262185	139.64	1.16727	0.146513	7.94753	1.90275e-15	8.65814e-14	68.5638	62.592	53.3256	118.562	146.157	165.103	142.703	125.57	116.387	102.852	87.2854	95.0728	38.7394	60.0395	45.886	168.695	201.322	177.496	188.201	190.832	170.832	185.325	219.742	181.97	225.712	210.378	220.944	6.75489	6.71903	6.66248	6.99054	7.10074	7.16813	7.08709	7.01961	6.98029	6.92197	6.85057	6.88609	6.5802
7852	CXCR4	C-X-C motif chemokine receptor 4	ENSG00000121966	40.4529	2.92667	0.28363	7.93903	2.03768e-15	9.20948e-14	2.28546	3.02864	2.75822	53.2984	53.2605	65.6434	44.0937	39.3945	54.2617	12.3422	4.65522	8.1783	4.69569	6.46579	2.2943	61.855	47.6502	46.1852	0	3.6349	0.829284	164.224	152.308	90.9851	40.4577	58.9057	68.5379	4.84517	4.84782	4.84199	5.23673	5.24153	5.31202	5.17915	5.14515	5.24605	4.93481	4.86838	4.89711	4.86906
50512	PODXL2	podocalyxin like 2	ENSG00000114631	168.107	1.06872	0.136811	7.79359	6.51304e-15	2.84743e-13	74.2774	69.6588	46.8898	141.404	131.913	139.244	319.88	350.857	339.726	56.5684	64.0093	46.0029	24.6524	20.321	37.8559	134.019	142.951	125.877	78.5787	59.9759	79.6112	340.375	359.26	349.844	330.05	334.2	340.886	6.82339	6.79435	6.6503	7.13479	7.09545	7.12615	7.67282	7.73467	7.71807	6.71698	6.76589	6.64875	6.50373
79961	DENND2D	DENN domain containing 2D	ENSG00000162777	190.408	0.974901	0.125763	7.72686	1.10235e-14	4.6375e-13	127.986	140.327	102.054	264.316	238.434	240.692	235.701	241.291	231.989	51.4259	53.5351	44.9807	43.4351	54.4974	33.2673	278.347	284.71	220.965	305.584	270.8	240.492	223.858	230.206	224.259	238.488	259.666	259.722	7.27526	7.32293	7.16064	7.71097	7.64523	7.64873	7.63623	7.64862	7.62583	6.89635	6.91485	6.85588	6.85365
5046	PCSK6	proprotein convertase subtilisin/kexin type 6	ENSG00000140479	33.0715	2.69053	0.267886	7.58864	3.23293e-14	1.2872e-12	1.14273	3.02864	3.67763	41.3334	45.2095	46.7461	31.2664	36.9324	39.3201	6.1711	5.81903	2.04458	14.0871	10.1605	5.73575	46.8598	39.3114	54.3356	29.1032	22.7181	22.3907	97.25	96.5004	76.8888	31.9403	43.2777	39.6798	4.70022	4.71378	4.71733	5.00695	5.0356	5.04208	4.93951	4.9775	4.99544	4.74248	4.74243	4.70509	4.81155
79412	KREMEN2	kringle containing transmembrane protein 2	ENSG00000131650	102.8	1.21268	0.159307	7.57314	3.64311e-14	1.44622e-12	50.2801	36.3437	47.8092	129.439	110.237	91.5029	79.3687	102.18	99.0866	53.4829	44.2246	49.0698	61.0439	50.8026	50.4746	163.072	144.142	149.423	141.636	142.67	141.808	136.7	137.193	128.148	121.373	156.281	157.817	6.36754	6.27582	6.34769	6.75086	6.6727	6.58616	6.52513	6.6355	6.62171	6.38447	6.33097	6.35773	6.43037
51259	TMEM216	transmembrane protein 216	ENSG00000187049	34.3425	2.00419	0.248389	7.29667	2.9497e-13	1.0523e-11	9.14184	7.06684	5.51644	43.5089	39.0164	43.7623	36.8784	32.008	27.5241	6.1711	8.14664	6.13373	4.69569	5.5421	4.5886	49.6714	53.6065	58.8635	85.3694	79.0591	65.5134	44.0377	49.9942	49.9777	33.005	43.2777	35.1708	4.83905	4.81874	4.80306	5.08631	5.05948	5.08849	5.04437	5.01083	4.97853	4.81142	4.83118	4.81095	4.8021
51666	ASB4	ankyrin repeat and SOCS box containing 4	ENSG00000005981	30.8838	1.87218	0.237823	7.27913	3.35981e-13	1.19224e-11	12.57	11.105	6.43585	50.0352	45.2095	43.7623	29.663	28.3148	29.8833	13.3707	8.14664	14.312	3.52176	3.69474	4.5886	69.3526	61.9452	73.353	52.3858	38.1665	33.1713	24.7712	19.7651	26.9111	40.4577	45.682	43.2871	4.75282	4.7391	4.69805	5.00995	4.98483	4.97248	4.87931	4.86997	4.88088	4.75773	4.71724	4.76517	4.67833
3936	LCP1	lymphocyte cytosolic protein 1	ENSG00000136167	2836.59	0.98793	0.136382	7.24265	4.39999e-13	1.5369e-11	1556.4	1470.91	1361.64	3266.43	2986.3	2696.35	2703.34	2011.58	2694.21	887.61	875.182	1130.65	387.394	391.642	244.343	4642.87	4330.21	3871.41	8969.61	9135.41	7985.17	1560.59	1430.07	1304.55	2876.76	2926.05	2891.22	10.7843	10.7361	10.6711	11.4543	11.3701	11.2742	11.2768	11.0078	11.2736	10.3304	10.3209	10.5194	9.77213
285613	RELL2	RELT like 2	ENSG00000164620	97.3114	1.17878	0.163162	7.18563	6.68994e-13	2.28311e-11	54.851	41.3915	57.0033	117.474	117.049	133.276	82.5755	77.5579	93.5818	62.7395	94.2683	65.4264	56.3482	76.6658	90.6248	138.705	163.202	133.122	147.456	152.666	131.856	110.094	108.127	111.489	55.3632	73.3316	81.1633	6.35856	6.27422	6.36758	6.66348	6.66434	6.72775	6.50462	6.48143	6.55835	6.40161	6.56163	6.41633	6.36762
115701	ALPK2	alpha kinase 2	ENSG00000198796	2823.24	0.813596	0.118163	6.88685	5.70418e-12	1.711e-10	1838.65	1628.4	1590.57	3235.97	2892.79	2913.17	2651.23	3332.53	2466.94	1897.61	1755.02	1975.06	1183.31	1278.38	1657.63	4152.72	3784.62	3345.26	3892.07	4488.19	3997.15	3031.26	3446.11	3472.81	3457.01	3321.56	3541.42	11.0579	10.956	10.9363	11.5585	11.4559	11.4622	11.377	11.5856	11.3126	11.0844	11.0187	11.1186	10.7012
285220	EPHA6	EPH receptor A6	ENSG00000080224	73.5436	1.17863	0.169841	6.85574	7.0945e-12	2.11381e-10	49.1374	43.4106	49.648	105.509	104.044	130.292	97.0061	73.8647	76.281	14.3992	20.9485	15.3343	29.348	27.7105	19.5015	116.212	113.169	113.199	129.024	120.86	117.758	69.7264	69.7593	58.9481	97.9503	50.4906	72.1451	6.00147	5.96424	6.0025	6.29305	6.29137	6.3984	6.25699	6.14046	6.15403	5.75606	5.81182	5.76338	5.87296
650655	ABCA17P	ATP binding cassette subfamily A member 17, pseudogene	ENSG00000238098	74.057	1.71938	0.246292	6.64724	2.98639e-11	8.32332e-10	7.99911	3.02864	8.27467	31.5439	39.6357	30.8325	32.0681	38.1634	29.0969	20.5703	12.8019	14.312	9.39137	4.61842	9.1772	174.319	212.043	182.93	99.921	90.8725	112.783	127.526	134.868	139.681	135.214	149.068	148.799	5.55068	5.4955	5.54204	5.74486	5.79704	5.73754	5.74296	5.79527	5.71928	5.65657	5.59499	5.60254	5.56494
338785	KRT79	keratin 79	ENSG00000185640	568.669	0.698114	0.105794	6.60175	4.06337e-11	1.09596e-09	335.963	321.036	278.58	518.843	536.321	475.417	507.478	453.037	471.055	245.816	260.692	278.062	100.957	155.179	110.126	937.197	888.676	763.415	886.678	885.098	783.673	469.736	508.08	516.436	1187.12	1289.92	1189.49	8.66209	8.62909	8.53104	8.98688	9.01374	8.9185	8.96956	8.88169	8.91119	8.45072	8.49075	8.53116	7.98087
120939	TMEM52B	transmembrane protein 52B	ENSG00000165685	150.998	1.11635	0.172645	6.46917	9.85424e-11	2.50627e-09	45.7092	38.3628	41.3733	103.334	96.6121	91.5029	340.724	258.526	363.318	26.7414	22.1123	26.5795	27.0002	24.0158	11.4715	167.758	134.612	158.479	58.2064	49.0712	50.5863	216.519	201.139	175.563	442.906	419.553	485.176	6.4771	6.41932	6.43757	6.80759	6.7711	6.7474	7.57652	7.36399	7.62651	6.33	6.30017	6.32831	6.34045
144811	LACC1	laccase domain containing 1	ENSG00000179630	292.324	1.02519	0.161395	6.34607	2.20882e-10	5.38244e-09	145.127	179.7	230.771	357.861	416.175	408.779	295.829	289.303	351.522	274.614	203.666	207.524	140.871	178.271	131.922	332.705	385.966	459.136	356.999	374.395	442.008	308.264	213.929	269.111	295.98	300.539	341.788	7.73819	7.85432	8.00619	8.30623	8.42152	8.40538	8.17171	8.15602	8.29456	8.12072	7.93006	7.94035	7.72328
149478	BTBD19	BTB domain containing 19	ENSG00000222009	139.085	1.35026	0.215159	6.29055	3.16351e-10	7.51713e-09	47.9947	40.3819	49.648	140.316	135.629	124.325	82.5755	167.427	105.378	86.3954	47.716	65.4264	39.9133	41.5658	59.6518	128.396	188.218	140.367	127.084	200.828	170.832	366.981	369.724	288.333	180.995	167.1	192.086	6.57529	6.52097	6.57847	7.02623	7.00891	6.96183	6.76575	7.12527	6.87787	6.78825	6.57423	6.67615	6.52429
404217	CTXN1	cortexin 1	ENSG00000178531	319.94	1.01278	0.16571	6.11629	9.57786e-10	2.13554e-08	150.84	178.69	164.574	369.825	354.244	321.255	280.596	428.415	370.395	143.992	192.028	129.831	163.175	143.171	216.811	333.642	396.688	309.713	305.584	361.673	391.422	549.554	628.996	447.236	432.259	400.319	473.452	7.80586	7.89836	7.84973	8.37938	8.34939	8.27781	8.18335	8.48889	8.38172	7.77865	7.94266	7.72483	7.84936
84807	NFKBID	NFKB inhibitor delta	ENSG00000167604	318.741	0.937757	0.155352	6.03539	1.58582e-09	3.38358e-08	231.974	174.652	193.995	448.141	357.341	387.893	299.837	470.272	290.182	289.013	280.477	296.463	145.566	193.05	209.928	488.28	481.267	431.062	328.866	402.565	409.666	222.941	277.875	222.977	342.826	365.456	363.431	8.07863	7.90654	7.96665	8.54092	8.37321	8.43236	8.24771	8.57719	8.22506	8.22261	8.20254	8.24004	7.81008
730755	KRTAP2-3	keratin associated protein 2-3	ENSG00000212724	57.0348	1.1269	0.186959	5.94776	2.7183e-09	5.59469e-08	33.1392	30.2864	44.1316	76.1405	93.5156	79.5678	68.9465	73.8647	65.2714	19.5418	30.2589	38.8469	24.6524	23.0921	27.5316	95.5941	90.5353	108.671	48.5054	66.3369	70.4891	34.8632	36.0423	29.474	96.8856	69.7252	64.0288	5.64392	5.62266	5.71361	5.89456	5.98499	5.91269	5.85873	5.88187	5.83867	5.54494	5.62467	5.68042	5.58562
400533	LINC02167	long intergenic non-protein coding RNA 2167	ENSG00000261122	74.9003	1.52623	0.25978	5.87265	4.28883e-09	8.51275e-08	11.4273	9.08593	17.4687	41.3334	59.4536	48.7353	32.0681	39.3945	39.3201	20.5703	12.8019	13.2897	15.261	13.8553	18.3544	149.014	131.038	239.076	37.8342	53.6148	87.9041	246.795	239.507	214.007	72.3981	82.9489	75.7524	5.57631	5.54838	5.6211	5.81194	5.93013	5.86163	5.73879	5.80021	5.79346	5.65166	5.58953	5.58791	5.61149
7869	SEMA3B	semaphorin 3B	ENSG00000012171	338.924	0.811871	0.138951	5.83763	5.29498e-09	1.01923e-07	250.258	200.9	254.676	453.58	412.459	403.806	394.438	540.443	427.803	159.42	196.683	165.611	125.61	133.01	188.133	392.685	426.469	371.293	194.992	236.269	252.932	729.375	741.774	601.014	273.622	316.167	307.519	8.13674	7.99668	8.14716	8.56364	8.49302	8.47505	8.45819	8.70133	8.52018	7.86217	7.9857	7.8834	7.74057
161436	EML5	EMAP like 5	ENSG00000165521	81.4297	0.999082	0.175793	5.65683	1.54195e-08	2.74311e-07	27.4255	52.4965	66.1973	105.509	107.14	100.454	101.015	84.9444	102.232	70.9677	47.716	69.5156	48.1308	63.7342	48.1803	71.227	96.4916	107.766	64.0271	59.9759	63.8548	103.672	112.778	108.926	99.015	106.992	108.218	6.01172	6.16956	6.24648	6.43753	6.44816	6.41572	6.41941	6.34274	6.42501	6.27246	6.14309	6.26477	6.14571
5460	POU5F1	POU class 5 homeobox 1	ENSG00000204531	1201.61	0.751773	0.13698	5.48984	4.02309e-08	6.60378e-07	709.635	765.238	756.672	1382.49	1223.13	1237.28	1099.14	1690.27	1270.83	1104.63	1014.84	940.505	352.176	429.513	538.013	1540.75	1540.29	1408.2	832.352	1038.67	971.92	1674.35	1682.36	1421.16	1745.01	2073.72	2000.22	9.75828	9.8169	9.80757	10.3145	10.2074	10.2171	10.1151	10.495	10.2407	10.1194	10.0477	9.98416	9.26199
			ENSG00000250770	51.2571	1.24352	0.226089	5.4682	4.54619e-08	7.37199e-07	21.7119	18.1719	11.9523	48.9475	48.9254	43.7623	29.663	59.0918	29.8833	39.0836	33.7504	33.7355	7.04353	15.7026	12.6186	78.7245	92.9178	87.8425	62.0869	79.0591	68.8305	66.0566	97.663	67.9184	80.9155	68.523	79.3596	5.42593	5.39642	5.34406	5.60782	5.60773	5.57555	5.47896	5.66668	5.48036	5.54556	5.51113	5.50981	5.31081
11144	DMC1	DNA meiotic recombinase 1	ENSG00000100206	59.5949	0.908035	0.173092	5.21018	1.88654e-07	2.70216e-06	36.5674	38.3628	33.0987	77.2283	65.6467	71.611	91.3942	76.3269	81.7858	45.2547	38.4056	43.9584	14.0871	25.8632	14.9129	64.6666	61.9452	67.9195	79.5488	57.2497	75.4648	70.6438	58.1328	65.3555	84.1095	86.5554	82.9669	5.72967	5.73991	5.70374	5.96173	5.90282	5.93343	6.03358	5.95624	5.98693	5.78374	5.74176	5.77565	5.57092
147040	KCTD11	potassium channel tetramerization domain containing 11	ENSG00000213859	394.389	0.589986	0.11461	5.15261	2.56888e-07	3.5576e-06	220.547	284.693	260.192	417.685	398.215	353.082	381.611	428.415	386.123	248.901	315.391	294.419	403.829	365.779	338.409	385.188	469.354	382.16	409.385	414.379	361.568	573.408	620.858	530.533	513.174	430.372	460.827	8.21804	8.37976	8.31963	8.65129	8.61618	8.52863	8.58467	8.67	8.5933	8.29206	8.45002	8.40243	8.62617
57549	IGSF9	immunoglobulin superfamily member 9	ENSG00000085552	20.338	1.43444	0.265191	5.14027	2.74346e-07	3.77982e-06	14.8555	3.02864	8.27467	33.7194	26.0109	30.8325	28.0596	30.777	29.0969	11.3137	15.1295	12.2675	17.6088	22.1684	22.943	32.8019	25.0163	26.2622	9.70107	10.9047	8.29284	14.6792	24.4158	20.5037	10.6468	26.4475	33.3671	4.28312	4.18637	4.22952	4.41585	4.36592	4.39742	4.37959	4.39547	4.38691	4.25505	4.28527	4.26254	4.30379
2562	GABRB3	gamma-aminobutyric acid type A receptor subunit beta3	ENSG00000166206	170.467	0.636638	0.125362	5.07734	3.82747e-07	5.12552e-06	108.559	120.136	132.395	163.158	206.23	198.919	180.383	201.897	195.028	147.078	123.363	152.321	125.61	111.766	105.538	181.816	169.158	206.475	206.633	215.368	249.614	188.995	170.91	220.414	172.478	174.313	174.05	7.16726	7.21418	7.26247	7.37574	7.51576	7.49181	7.43372	7.49985	7.48059	7.31856	7.22866	7.33755	7.23768
56606	SLC2A9	solute carrier family 2 member 9	ENSG00000109667	49.8129	1.05738	0.20994	5.03188	4.85685e-07	6.37009e-06	22.8546	17.1623	17.4687	42.4212	47.0674	42.7677	71.3516	62.785	66.0578	28.7985	22.1123	21.468	21.1306	25.8632	27.5316	52.483	55.989	47.9964	45.595	47.2537	63.8548	89.9103	97.663	78.1703	63.8806	91.364	73.9488	5.41733	5.37207	5.37249	5.54911	5.57768	5.55104	5.71749	5.66798	5.68899	5.45821	5.41226	5.40508	5.40525
			ENSG00000233117	90.1029	0.872194	0.17641	4.92232	8.55247e-07	1.06432e-05	69.7065	55.5252	74.472	121.825	118.907	142.227	117.049	91.0998	150.989	110.051	82.6302	101.206	78.6527	77.5895	58.5046	108.715	95.3004	120.444	77.6086	58.1584	65.5134	55.9646	68.5967	90.9851	88.3682	80.5446	72.1451	6.37416	6.29484	6.39775	6.61389	6.6055	6.69422	6.59633	6.47992	6.72902	6.56518	6.43957	6.52646	6.42001
387914	SHISA2	shisa family member 2	ENSG00000180730	1042.04	0.771229	0.159605	4.82836	1.37659e-06	1.64576e-05	735.918	682.455	974.572	1448.85	1412.02	1351.66	1357.28	1082.12	1714.36	729.219	904.277	836.231	211.306	221.684	206.487	1222.1	1434.27	1904.46	1412.48	1324.01	1831.89	752.311	697.593	768.888	946.498	1020.63	951.414	9.67753	9.61699	9.90954	10.2579	10.236	10.1955	10.1998	9.99903	10.4134	9.66985	9.84639	9.78127	8.83203
101927612	RNF139-AS1	RNF139 antisense RNA 1 (head to head)	ENSG00000245149	63.6791	0.981342	0.206856	4.74652	2.06947e-06	2.37439e-05	29.711	19.1814	45.051	73.9651	60.6922	71.611	63.3346	83.7133	68.417	60.6825	48.8798	54.1813	37.5655	35.1	64.2404	61.855	48.8414	79.6922	75.6684	62.702	74.6355	87.158	70.922	74.3258	88.3682	80.5446	98.2977	5.76758	5.68911	5.86455	6.02766	5.95666	6.01584	5.97163	6.07524	5.99949	5.95693	5.8896	5.92	5.81995
80714	PBX4	PBX homeobox 4	ENSG00000105717	187.623	0.905896	0.192378	4.71155	2.45843e-06	2.7661e-05	125.7	117.108	104.812	275.194	204.991	210.855	162.746	300.383	160.426	161.477	133.838	163.566	125.61	166.263	203.045	212.744	218	198.325	125.144	203.554	171.662	220.189	215.091	202.474	216.129	232.016	234.472	7.31613	7.27967	7.22567	7.77818	7.58925	7.6057	7.45159	7.83689	7.44339	7.44794	7.34804	7.45514	7.31611
7425	VGF	VGF nerve growth factor inducible	ENSG00000128564	65.9793	1.02112	0.218816	4.67934	2.878e-06	3.18724e-05	37.7101	35.3342	20.227	82.6669	73.0784	51.719	69.7482	88.6377	69.9898	43.1977	64.0093	32.7132	27.0002	46.1842	52.7689	74.0385	96.4916	82.4089	55.2961	89.0551	76.2941	73.3962	86.0365	88.4221	93.6916	86.5554	84.7705	5.85179	5.8343	5.72503	6.10338	6.0567	5.937	6.03839	6.13106	6.03972	5.88531	6.0071	5.81691	5.78058
8735	MYH13	myosin heavy chain 13	ENSG00000006788	192.842	1.36992	0.319965	4.59062	4.41931e-06	4.68104e-05	21.7119	51.487	10.1135	115.299	109.618	139.244	109.032	144.036	117.96	91.538	22.1123	55.2035	5.86961	24.0158	29.8259	179.942	144.142	122.255	95.0705	144.487	116.929	677.08	825.485	633.051	365.184	394.308	461.729	6.41964	6.6418	6.2896	7.00493	6.97386	7.1116	6.97253	7.13137	7.01571	6.8852	6.42474	6.66768	6.27479
440925	LINC01124	long intergenic non-protein coding RNA 1124	ENSG00000222033	23.9506	1.16602	0.247616	4.59036	4.42486e-06	4.68321e-05	17.1409	9.08593	9.19407	27.1931	36.5392	25.8595	23.2494	28.3148	31.4561	17.4848	23.2761	25.5572	14.0871	12.0079	11.4715	22.4927	26.2076	23.5454	32.0135	32.7141	29.0249	28.441	36.0423	24.3481	35.1343	27.6496	17.1345	4.5197	4.45633	4.45613	4.59125	4.65665	4.58219	4.5637	4.5985	4.62145	4.52174	4.564	4.58004	4.497
3131	HLF	HLF transcription factor, PAR bZIP family member	ENSG00000108924	43.8361	1.07544	0.240192	4.48991	7.12544e-06	7.11906e-05	15.9982	12.1146	15.6299	39.158	37.7778	31.8271	40.8869	36.9324	25.9513	24.6844	11.6381	17.3789	14.0871	7.38947	19.5015	54.3574	77.4315	57.9579	78.5787	106.321	121.905	73.3962	76.7352	64.074	36.199	39.6712	45.9925	5.18173	5.14758	5.17448	5.34709	5.33709	5.29722	5.3583	5.33274	5.25301	5.24622	5.14725	5.19041	5.16721
55728	N4BP2	NEDD4 binding protein 2	ENSG00000078177	473.12	0.757616	0.169148	4.48316	7.35442e-06	7.30419e-05	217.119	278.635	384.312	517.756	485.538	544.045	451.359	521.977	610.248	466.947	356.125	380.291	366.264	408.268	443.947	497.652	466.972	677.383	558.782	615.207	724.794	441.295	384.839	495.933	506.786	427.968	543.794	8.34083	8.49506	8.71661	8.94087	8.89159	8.97988	8.83564	8.94694	9.07242	8.86144	8.66322	8.70938	8.68311
26827	RNU6-1	RNA, U6 small nuclear 1	ENSG00000206625	461.835	0.842846	0.189169	4.47057	7.80098e-06	7.68494e-05	140.556	179.7	298.807	340.457	434.135	399.828	350.344	269.606	504.084	323.983	332.848	283.174	272.35	328.831	277.61	568.878	575.376	606.747	989.509	1025.04	1093.83	694.511	570.864	711.221	306.627	266.879	323.751	8.01723	8.14652	8.46659	8.55893	8.73811	8.67584	8.57835	8.40006	8.85428	8.52357	8.54326	8.4308	8.40617
			ENSG00000218226	252.277	0.772462	0.173958	4.45127	8.5363e-06	8.31745e-05	129.128	127.203	163.655	283.895	214.281	253.622	210.046	361.937	231.989	217.017	219.959	215.703	176.088	180.118	269.58	278.347	307.344	263.527	289.092	227.181	213.955	306.429	345.309	312.681	317.274	367.86	328.26	7.57264	7.56255	7.69507	8.03859	7.85398	7.96324	7.84215	8.209	7.90507	7.8633	7.87209	7.8595	7.73917
642280	ZNF876P	zinc finger protein 876, pseudogene	ENSG00000198155	83.3954	0.74238	0.166532	4.44983	8.59366e-06	8.36725e-05	51.4228	42.401	73.5526	98.9827	89.1804	106.422	109.833	112.028	113.242	80.2243	77.975	78.7162	49.3047	33.2526	41.2974	88.0965	79.814	94.1816	92.1602	89.9638	103.66	115.599	89.5244	69.1999	81.9801	102.183	87.476	6.19381	6.13693	6.31431	6.43712	6.39294	6.47063	6.48684	6.49297	6.50163	6.34847	6.33738	6.34093	6.18175
9201	DCLK1	doublecortin like kinase 1	ENSG00000133083	221.83	0.774532	0.176155	4.39439	1.11082e-05	0.000105245	130.271	145.375	187.559	259.966	274.973	291.417	278.191	334.853	390.842	128.565	124.527	146.187	113.87	185.66	192.721	198.686	226.338	284.356	205.663	251.717	296.054	304.594	253.459	257.577	188.448	145.461	192.086	7.46401	7.51947	7.66339	7.86964	7.90986	7.94766	7.91684	8.04366	8.16126	7.45563	7.44177	7.5226	7.3987
377677	CA13	carbonic anhydrase 13	ENSG00000185015	204.085	0.673895	0.157223	4.29455	1.75051e-05	0.000157805	108.559	103.983	149.863	187.088	227.905	179.027	223.675	210.514	276.813	155.306	140.82	144.143	130.305	144.095	133.069	157.449	233.486	192.891	264.839	318.963	375.665	320.191	297.64	279.363	171.413	183.93	199.301	7.30277	7.28028	7.46346	7.59102	7.71441	7.56482	7.70172	7.66253	7.84333	7.48389	7.4321	7.44319	7.39208
6364	CCL20	C-C motif chemokine ligand 20	ENSG00000115009	30.3668	0.928377	0.218073	4.1595	3.18941e-05	0.000267008	19.4264	22.2101	21.1464	44.5966	44.5902	38.7893	51.309	75.0958	70.7762	11.3137	6.98283	11.2452	14.0871	12.0079	5.73575	39.3623	46.4589	54.3356	18.432	21.8094	16.5857	31.1934	22.0904	20.5037	27.6816	32.4583	39.6798	4.79784	4.81766	4.80927	4.96789	4.97184	4.93194	5.01145	5.13528	5.12096	4.73365	4.70033	4.73301	4.75754
352962	HLA-V	major histocompatibility complex, class I, V (pseudogene)	ENSG00000181126	117.05	0.715687	0.173826	4.13804	3.50284e-05	0.000288553	47.9947	57.5443	64.3585	85.93	97.2314	109.406	80.1704	96.0241	114.815	83.3099	57.0265	74.627	32.8698	55.421	63.0932	120.898	113.169	123.161	90.22	121.769	119.417	316.521	295.314	257.577	157.572	145.461	179.461	6.44261	6.49735	6.53522	6.65176	6.70473	6.76155	6.62009	6.70104	6.7856	6.6382	6.49742	6.59316	6.34473
57165	GJC2	gap junction protein gamma 2	ENSG00000198835	50.2249	0.771189	0.187544	4.08769	4.35684e-05	0.000351542	31.9964	32.3055	37.6957	65.2633	60.6922	57.6866	64.938	83.7133	71.5626	28.7985	45.3884	31.6909	31.6959	29.5579	34.4145	44.0483	44.0764	59.7691	30.0733	29.9879	50.5863	47.7075	59.2954	44.8518	81.9801	80.5446	75.7524	5.51255	5.51335	5.54851	5.71152	5.68897	5.67021	5.71163	5.80386	5.74737	5.48952	5.59794	5.50931	5.51085
134285	TMEM171	transmembrane protein 171	ENSG00000157111	27.7386	0.959346	0.230465	4.06066	4.89338e-05	0.000388739	13.7128	20.191	20.227	31.5439	42.113	40.7785	39.2835	27.0837	46.3977	11.3137	5.81903	13.2897	4.69569	2.77105	1.14715	55.2946	41.6939	37.1293	41.7146	40.8926	33.1713	25.6887	26.7411	33.3185	29.811	39.6712	23.4472	4.65456	4.70277	4.70261	4.78304	4.85535	4.84371	4.83559	4.75251	4.88068	4.63433	4.59141	4.65001	4.5822
			ENSG00000157306	75.9894	0.644088	0.161213	3.98844	6.6509e-05	0.00050497	42.281	54.5156	58.8421	72.8774	97.8507	76.584	96.2044	83.7133	82.5722	74.0532	97.7597	79.7384	39.9133	43.4131	37.8559	73.1014	91.7266	87.8425	128.054	113.591	131.027	99.0849	86.0365	85.8591	37.2637	38.469	41.4834	6.03034	6.10271	6.12704	6.20394	6.32837	6.22304	6.31942	6.258	6.25373	6.21001	6.32408	6.23896	6.01592
10060	ABCC9	ATP binding cassette subfamily C member 9	ENSG00000069431	651.346	0.616441	0.155241	3.97346	7.08374e-05	0.000534798	378.244	305.893	501.996	610.212	662.041	590.791	946.812	776.811	1012.1	347.639	405.004	437.539	173.74	144.095	105.538	784.434	827.922	1032.38	876.007	750.607	943.725	699.099	625.508	704.814	965.662	1061.51	916.243	8.87009	8.72185	9.07892	9.23282	9.2996	9.20692	9.60317	9.43126	9.66199	8.80958	8.91935	8.97523	8.38362
			ENSG00000259727	70.4435	0.872224	0.228696	3.96393	7.37263e-05	0.000555355	15.9982	13.1241	13.7911	34.8071	30.3461	27.8487	39.2835	22.1594	38.5337	17.4848	13.9657	20.4458	17.6088	20.321	18.3544	116.212	115.552	128.594	205.663	199.92	170.003	80.7358	104.639	103.8	118.179	119.014	95.5923	5.61317	5.58359	5.58586	5.75705	5.71473	5.70376	5.78478	5.66563	5.77921	5.62168	5.59681	5.64596	5.62755
554279	LINC00862	long intergenic non-protein coding RNA 862	ENSG00000203721	44.5606	0.926183	0.23632	3.94127	8.105e-05	0.000603051	19.4264	22.2101	12.8717	33.7194	39.6357	42.7677	41.6886	34.4702	41.6793	16.4563	23.2761	25.5572	24.6524	29.5579	26.3844	48.7342	51.2239	44.374	37.8342	39.9839	25.7078	162.389	158.121	88.4221	40.4577	37.2669	34.2689	5.21171	5.23109	5.15464	5.31507	5.3544	5.37527	5.36831	5.3208	5.36825	5.18641	5.2411	5.25638	5.25137
5744	PTHLH	parathyroid hormone like hormone	ENSG00000087494	379.852	0.646719	0.169027	3.84036	0.000122855	0.000862758	145.127	175.661	148.025	256.702	258.871	242.682	230.089	361.937	305.124	309.584	166.424	178.9	177.262	165.339	189.28	274.599	299.005	273.489	93.1303	94.5074	110.295	1398.2	1395.19	1167.43	577.055	597.472	664.637	7.76017	7.86843	7.76608	8.11467	8.11878	8.07588	8.0387	8.36265	8.23683	8.24724	7.83884	7.87973	7.87651
54763	ROPN1	rhophilin associated tail protein 1	ENSG00000065371	92.4936	0.598643	0.157716	3.79964	0.000144906	0.000992605	67.4211	57.5443	56.0839	89.1932	94.7542	95.4813	124.264	109.566	106.164	80.2243	89.613	94.0505	41.0873	48.0316	49.3274	92.7825	86.9616	72.4474	160.068	193.558	157.564	144.04	120.916	105.081	62.816	57.7036	40.5816	6.36749	6.31118	6.30148	6.47753	6.50453	6.50728	6.63405	6.56936	6.5567	6.43345	6.47952	6.50056	6.2145
[truncated: 77 more columns]

## Sheet: KDM5C_down
ENTREZ.x	Symbol.x	Genename.x	ENSEMBL	baseMean.x	log2FoldChange.x	lfcSE.x	stat.x	pvalue.x	padj.x	ctrl_ctrl_1.count.x	ctrl_ctrl_3.count.x	ctrl_ctrl_2.count.x	c4_ctrl_1.count.x	c4_ctrl_2.count.x	c4_ctrl_3.count.x	c5_ctrl_3.count.x	c5_ctrl_1.count.x	c5_ctrl_2.count.x	d2_ctrl_1.count.x	d2_ctrl_2.count.x	d2_ctrl_3.count.x	d4_ctrl_1.count.x	d4_ctrl_2.count.x	d4_ctrl_3.count.x	c4_d2_2.count.x	c4_d2_3.count.x	c4_d2_1.count.x	c4_d4_1.count.x	c4_d4_2.count.x	c4_d4_3.count.x	c5_d2_1.count.x	c5_d2_2.count.x	c5_d2_3.count.x	c5_d4_1.count.x	c5_d4_2.count.x	c5_d4_3.count.x	ctrl_ctrl_1.rLog.x	ctrl_ctrl_3.rLog.x	ctrl_ctrl_2.rLog.x	c4_ctrl_1.rLog.x	c4_ctrl_2.rLog.x	c4_ctrl_3.rLog.x	c5_ctrl_3.rLog.x	c5_ctrl_1.rLog.x	c5_ctrl_2.rLog.x	d2_ctrl_1.rLog.x	d2_ctrl_2.rLog.x	d2_ctrl_3.rLog.x	d4_ctrl_1.rLog.x
8242	KDM5C	lysine demethylase 5C	ENSG00000126012	1740.14	-1.7996	0.0781981	-23.0027	4.38115e-117	5.8611e-113	3492.18	3164.93	3195.86	1010.49	881.276	900.11	826.556	975.014	824.936	3222.34	3409.95	3444.09	2952.41	2999.2	3287.73	1113.39	1038.77	956.306	964.287	1046.85	978.555	1221.13	1248.69	1089.26	876.229	942.492	920.752	11.3386	11.2429	11.2526	10.2159	10.1032	10.1221	10.0534	10.1874	10.0518	11.2603	11.3152	11.3253	11.1752
57194	ATP10A	ATPase phospholipid transporting 10A (putative)	ENSG00000206190	833.428	-1.58842	0.101301	-15.6668	2.55089e-55	1.42191e-52	1471.84	1354.81	1295.45	455.756	440.948	442.596	391.231	478.89	445.89	1230.11	1421.01	1438.36	2169.41	2132.79	2037.34	477.033	418.13	388.499	406.475	312.601	300.201	575.243	529.008	477.992	473.781	462.831	474.354	10.1024	10.0263	9.98557	9.11086	9.08253	9.08834	8.99612	9.14894	9.09223	9.93778	10.0696	10.0816	10.4726
11145	PLAAT3	phospholipase A and acyltransferase 3	ENSG00000176485	174.197	-1.57295	0.117863	-13.275	3.23188e-40	7.8611e-38	369.102	368.485	299.727	118.562	112.095	108.411	44.8954	49.2431	45.6113	311.641	327.029	311.798	345.133	337.145	373.971	95.5941	129.847	95.0872	162.008	184.471	189.906	83.4882	83.7112	66.6369	24.4876	30.0539	35.1708	7.81705	7.81803	7.6657	7.08544	7.0526	7.03922	6.68011	6.72747	6.6843	7.69245	7.72581	7.69291	7.76577
374654	KIF7	kinesin family member 7	ENSG00000166813	261.703	-1.66428	0.129375	-12.8272	1.15533e-37	2.34182e-35	420.525	398.772	468.898	139.228	128.197	123.33	267.769	263.451	242.998	354.838	405.004	403.804	394.438	375.939	418.71	153.7	100.065	107.766	196.932	170.84	155.905	155.049	169.748	181.97	245.94	342.615	279.562	8.31806	8.27879	8.40496	7.59765	7.54531	7.53338	7.99294	7.98112	7.92766	8.19148	8.28918	8.2882	8.2691
113675	SDSL	serine dehydratase like	ENSG00000139410	312.461	-1.19495	0.102042	-11.6946	1.35839e-31	1.97528e-29	526.799	512.851	520.385	215.369	235.337	215.828	376.801	269.606	302.765	400.093	427.117	405.848	401.481	399.031	365.941	263.352	252.546	234.549	308.494	281.705	267.029	179.821	201.139	161.466	235.294	258.464	217.337	8.6502	8.63	8.64232	8.01438	8.06718	8.01492	8.39483	8.15899	8.23747	8.43843	8.48693	8.44917	8.44027
56133	PCDHB2	protocadherin beta 2	ENSG00000112852	36.9867	-2.31567	0.208863	-10.4477	1.50057e-25	1.50937e-23	92.5611	86.8212	79.9885	14.1404	16.7213	12.9298	23.2494	28.3148	24.3785	79.1958	57.0265	67.471	89.218	90.521	80.3005	13.1208	10.7213	7.24474	11.6413	5.45235	6.63427	15.5967	23.2531	29.474	17.0348	4.80863	10.8218	5.39568	5.37057	5.33779	4.91053	4.925	4.89883	4.98059	5.02098	4.98931	5.3316	5.20745	5.26898	5.37891
81558	FAM117A	family with sequence similarity 117 member A	ENSG00000121104	106.469	-1.50495	0.150789	-9.91246	3.67475e-23	3.21312e-21	181.694	222.101	171.929	55.4738	71.8398	62.6596	82.5755	97.2552	80.9994	163.534	166.424	130.853	119.74	155.179	166.337	48.7342	60.754	57.9579	55.2961	76.3329	65.5134	109.177	130.217	128.148	70.2687	69.7252	73.9488	6.96884	7.09462	6.93922	6.42697	6.51303	6.46669	6.57135	6.64362	6.56319	6.90898	6.91743	6.78742	6.74152
80820	EEPD1	endonuclease/exonuclease/phosphatase family domain containing 1	ENSG00000122547	105.947	-1.35291	0.144708	-9.2959	1.45965e-20	1.08485e-18	197.692	164.556	147.105	55.4738	65.0274	68.6272	47.3005	73.8647	62.9122	152.221	150.131	129.831	180.784	189.355	195.015	44.9854	63.1365	57.9579	78.5787	91.7812	82.0991	108.259	133.705	106.363	71.3334	72.1295	70.3415	7.01191	6.9049	6.8429	6.41835	6.46633	6.49125	6.36237	6.52145	6.45657	6.8607	6.85171	6.77531	6.95762
90507	SCRN2	secernin 2	ENSG00000141295	562.413	-0.732492	0.07924	-9.24124	2.43661e-20	1.75253e-18	874.188	762.209	757.592	465.545	483.68	478.401	418.489	439.495	388.483	614.025	698.283	711.512	902.746	907.981	933.78	426.425	399.07	385.783	592.735	497.073	519.132	481.662	499.942	472.866	364.12	369.062	340.886	9.47406	9.35806	9.35332	8.96456	8.99261	8.98496	8.88413	8.92204	8.82966	9.18019	9.28457	9.30056	9.50164
3212	HOXB2	homeobox B2	ENSG00000173917	377.39	-0.801526	0.0906873	-8.83371	1.01256e-18	6.49583e-17	556.51	503.765	576.468	306.738	312.131	311.309	315.871	279.455	328.716	530.715	573.756	487.631	495.395	489.552	520.806	300.84	333.551	331.447	288.122	289.883	338.348	275.236	269.736	244.763	304.498	343.817	280.464	8.83636	8.75821	8.86609	8.39261	8.40301	8.40247	8.41195	8.33047	8.43993	8.79922	8.86072	8.73272	8.74431
23007	PLCH1	phospholipase C eta 1	ENSG00000114805	190.414	-0.955175	0.111054	-8.58859	8.80462e-18	5.21187e-16	262.828	274.597	259.273	145.755	133.771	125.319	120.256	139.112	152.562	293.127	232.761	247.394	273.524	238.31	256.961	110.589	106.022	108.671	187.231	215.368	186.589	268.814	268.573	244.763	101.144	84.151	103.709	7.74099	7.77176	7.73358	7.38355	7.33385	7.3037	7.28055	7.35973	7.40693	7.81663	7.6609	7.70157	7.76768
10241	CALCOCO2	calcium binding and coiled-coil domain 2	ENSG00000136436	1586.16	-0.601972	0.0708578	-8.49484	1.98202e-17	1.138e-15	2295.74	2441.09	2023.62	1443.41	1467.14	1522.73	1443.07	1444.06	1340.82	1916.13	1983.12	1906.57	1757.36	1684.8	1702.37	1395.49	1393.77	1227.98	1372.7	1370.36	1238.12	1483.52	1553.31	1416.03	1409.63	1244.23	1349.11	10.9559	11.0132	10.8406	10.541	10.5548	10.5873	10.5406	10.5414	10.4775	10.791	10.8219	10.7865	10.7133
7216	TRO	trophinin	ENSG00000067445	44.5333	-2.20956	0.239469	-8.45442	2.80469e-17	1.58988e-15	53.7083	47.4488	50.5674	9.7895	8.05101	7.95678	4.81022	4.92431	5.50481	30.8555	31.4228	41.9138	255.915	241.082	251.226	3.74879	3.57376	5.43356	29.1032	32.7141	34.0006	22.9363	19.7651	3.84444	0	1.20216	0.901814	5.14485	5.1025	5.12613	4.77898	4.74548	4.75701	4.71517	4.73256	4.72255	4.97322	4.97796	5.06127	6.00007
466	ATF1	activating transcription factor 1	ENSG00000123268	384.699	-0.734495	0.0872303	-8.41714	3.8578e-17	2.1594e-15	561.08	477.516	529.579	318.703	306.558	310.314	320.681	288.072	357.813	531.743	553.971	546.924	416.742	432.284	380.854	355.198	364.524	363.143	319.165	344.407	313.469	329.365	401.116	356.251	300.239	286.114	321.046	8.86352	8.73742	8.81877	8.44104	8.41225	8.42229	8.44436	8.37308	8.52216	8.82144	8.85323	8.84381	8.63371
79637	ARMC7	armadillo repeat containing 7	ENSG00000125449	415.464	-0.662677	0.0807903	-8.19987	2.40653e-16	1.21489e-14	627.359	581.5	553.483	380.703	374.062	349.104	388.025	392.714	357.026	464.89	443.41	455.94	561.135	515.416	496.716	336.454	383.584	320.58	352.149	375.303	335.031	372.486	380.188	401.103	335.373	369.062	314.733	9.00929	8.94855	8.90946	8.62425	8.61073	8.56196	8.63779	8.64695	8.57736	8.77297	8.73686	8.75816	8.91925
7105	TSPAN6	tetraspanin 6	ENSG00000000003	177.039	-1.38843	0.17046	-8.13305	4.18628e-16	2.03651e-14	173.695	234.215	207.786	83.7546	71.2205	65.6434	130.678	98.4863	145.484	164.563	123.363	122.675	486.004	508.95	380.854	86.2221	82.1966	119.538	210.513	225.364	248.785	188.078	138.356	161.466	97.9503	121.418	102.807	7.37049	7.55849	7.48151	7.00067	6.9217	6.90178	7.20966	7.07425	7.2684	7.33899	7.18209	7.1781	8.09171
90135	BTBD6	BTB domain containing 6	ENSG00000184887	485.575	-0.80092	0.0997805	-8.02437	1.02049e-15	4.80707e-14	611.361	571.404	520.385	357.861	311.512	298.379	311.061	257.295	242.212	575.97	580.739	644.041	1325.36	1341.19	1398.38	332.705	340.699	335.975	439.459	404.383	372.348	246.795	287.176	256.296	229.97	284.911	232.668	9.02195	8.96726	8.89222	8.60666	8.50483	8.47754	8.50509	8.38056	8.33536	8.97366	8.97977	9.06574	9.70471
4638	MYLK	myosin light chain kinase	ENSG00000065534	2854.18	-0.61777	0.0770937	-8.01296	1.11984e-15	5.23817e-14	3628.17	3360.79	3683.15	2239.62	2313.74	2364.16	2044.34	2275.03	1959.71	3532.96	3986.03	4205.69	4681.6	4693.24	5373.25	2106.82	2010.84	1932.53	2368.03	2167.31	2145.36	2524.83	2691.55	2541.17	2146.39	2167.49	1919.06	11.6753	11.6042	11.6896	11.2389	11.2671	11.2863	11.1596	11.2527	11.1233	11.6506	11.7638	11.8149	11.9175
101927060	LOC101927060	uncharacterized LOC101927060	ENSG00000262879	149.788	-0.965098	0.124538	-7.73539	1.03083e-14	4.35029e-13	233.117	231.187	211.464	127.263	110.856	101.449	137.091	132.956	115.601	177.933	188.537	169.7	163.175	174.576	167.484	102.154	127.464	98.7096	156.187	120.86	124.393	149.545	191.838	144.807	137.343	114.205	134.37	7.47258	7.46857	7.41294	7.12544	7.05412	7.01605	7.16307	7.14814	7.07593	7.30792	7.34129	7.28054	7.25786
25927	CNRIP1	cannabinoid receptor interacting protein 1	ENSG00000119865	374.135	-0.785833	0.102863	-7.63535	2.2521e-14	9.12986e-13	605.647	593.614	522.223	333.931	346.813	302.358	363.973	294.228	373.541	474.146	467.85	505.01	484.83	417.505	422.151	304.589	283.519	316.052	316.255	246.265	265.371	330.283	311.592	294.74	341.761	281.305	302.108	8.90176	8.88637	8.78425	8.44912	8.4754	8.37991	8.51045	8.36242	8.52937	8.7082	8.69734	8.75731	8.7248
9768	PCLAF	PCNA clamp associated factor	ENSG00000166803	620.263	-0.814019	0.106806	-7.61994	2.53801e-14	1.02269e-12	775.914	830.858	837.58	489.475	467.578	414.747	554.779	462.886	526.889	933.893	858.889	761.604	820.571	760.192	789.239	498.589	563.463	557.845	463.711	493.438	553.961	495.424	503.43	606.14	666.488	544.577	514.936	9.4449	9.50283	9.50998	9.07854	9.04223	8.95572	9.17405	9.03737	9.13393	9.60272	9.53042	9.42972	9.49174
56890	MDM1	Mdm1 nuclear protein	ENSG00000111554	229.711	-0.732234	0.096418	-7.58933	3.21574e-14	1.28419e-12	315.393	318.008	312.599	177.299	192.605	191.957	221.27	183.431	198.96	268.443	282.805	245.349	230.089	240.158	211.075	167.758	188.218	178.402	236.706	215.368	199.028	247.712	248.808	261.422	249.134	205.569	214.632	8.04641	8.05309	8.0416	7.67817	7.72462	7.72421	7.8111	7.69865	7.74502	7.93656	7.97111	7.87723	7.83589
1528	CYB5A	cytochrome b5 type A	ENSG00000166347	22.7973	-3.05491	0.284179	-7.519	5.51952e-14	2.13411e-12	50.2801	37.3533	38.6151	3.26317	1.23862	0.994597	8.81874	4.92431	8.65042	69.9392	93.1045	85.8722	45.7829	36.9474	45.886	8.43477	3.57376	1.81119	5.82064	9.99598	10.7807	8.25707	12.7892	3.84444	5.32339	6.01079	7.21451	4.53748	4.45522	4.46496	4.18361	4.15412	4.16019	4.23067	4.20118	4.22895	4.65427	4.76924	4.73779	4.50873
27345	KCNMB4	potassium calcium-activated channel subfamily M regulatory beta subunit 4	ENSG00000135643	69.1196	-1.43208	0.189838	-7.47427	7.76307e-14	2.94205e-12	99.4175	136.289	122.281	35.8948	38.3971	48.7353	45.6971	49.2431	47.1841	65.8251	62.8455	90.9836	122.088	145.018	131.922	56.2318	32.1639	42.5629	86.3395	83.6027	49.757	70.6438	56.9701	64.074	25.5523	24.0432	32.4653	6.20438	6.36062	6.30611	5.85681	5.86641	5.9381	5.91727	5.94302	5.9266	6.03753	6.02117	6.16623	6.3016
8638	OASL	2'-5'-oligoadenylate synthetase like	ENSG00000135114	76.6702	-1.31187	0.177241	-7.33176	2.27141e-13	8.25733e-12	84.562	59.5633	77.2302	28.2808	27.8689	25.8595	14.4307	19.6973	25.1649	271.528	252.546	256.594	115.044	122.85	127.334	33.7391	32.1639	36.2237	58.2064	50.8886	43.952	63.3042	69.7593	65.3555	41.5224	31.2561	35.1708	6.13941	6.00037	6.10189	5.78988	5.77422	5.76875	5.66583	5.72707	5.75715	6.80806	6.75434	6.76894	6.28415
290	ANPEP	alanyl aminopeptidase, membrane	ENSG00000166825	1005.09	-0.784959	0.109431	-7.16833	7.59204e-13	2.55834e-11	685.638	724.856	638.069	413.334	382.113	378.941	124.264	156.347	126.611	1183.82	1318.59	1268.66	5327.26	5256.69	5444.37	372.067	445.529	323.297	372.521	288.066	320.933	518.361	587.141	466.459	4.25871	4.80863	4.50907	9.24193	9.29185	9.17979	8.81684	8.75196	8.74777	7.99601	8.14634	8.00544	9.74511	9.84767	9.81158	11.2922
79616	CCNJL	cyclin J like	ENSG00000135083	186.215	-0.816244	0.115113	-7.07874	1.45473e-12	4.74668e-11	219.404	270.559	236.288	145.755	132.532	130.292	72.1533	77.5579	62.9122	184.105	207.157	200.368	662.092	661.358	586.193	104.966	122.699	106.86	140.666	130.856	119.417	91.7452	83.7112	97.3924	47.9105	76.9381	55.9125	7.49002	7.63481	7.54186	7.23878	7.18349	7.17601	6.8894	6.93079	6.8341	7.37817	7.4523	7.43182	8.33961
93611	FBXO44	F-box protein 44	ENSG00000132879	66.7257	-1.32363	0.185161	-7.06425	1.61482e-12	5.20554e-11	135.985	173.642	122.281	47.8598	61.9308	50.7245	13.629	18.4662	12.5824	121.365	126.855	100.184	116.218	142.247	147.982	62.7922	46.4589	29.8846	35.894	29.0792	34.8299	56.882	61.6207	43.5703	5.32339	2.40432	0.901814	6.25162	6.39096	6.20008	5.81628	5.90216	5.8339	5.55722	5.61137	5.54744	6.19432	6.21469	6.10054	6.17001
284611	FAM102B	family with sequence similarity 102 member B	ENSG00000162636	247.7	-0.835274	0.119148	-7.00458	2.47733e-12	7.79103e-11	294.824	341.227	381.554	184.913	191.366	184.995	223.675	169.889	244.571	279.757	303.753	305.664	469.569	446.139	445.094	153.7	157.246	172.968	225.065	206.281	223.907	229.363	163.934	199.911	159.702	150.27	178.559	8.03549	8.13976	8.22265	7.73611	7.75383	7.73576	7.85213	7.68823	7.91019	7.99989	8.05612	8.06123	8.37903
80320	SP6	Sp6 transcription factor	ENSG00000189120	38.7139	-1.56889	0.219919	-6.94817	3.70046e-12	1.13804e-10	46.8519	39.3724	65.2779	19.579	14.2441	10.9406	28.0596	25.8526	29.8833	41.1407	58.1903	48.0475	109.175	108.071	121.598	15.9323	19.0601	12.6783	30.0733	28.1705	29.8542	25.6887	22.0904	26.9111	25.5523	27.6496	15.3308	5.23894	5.1917	5.34915	5.05118	5.00061	4.98008	5.11256	5.09913	5.12583	5.20323	5.30623	5.24707	5.55935
3489	IGFBP6	insulin like growth factor binding protein 6	ENSG00000167779	726.183	-0.759665	0.110121	-6.89757	5.28995e-12	1.5939e-10	902.757	923.737	813.676	530.808	516.503	490.336	425.705	605.691	452.968	880.411	1050.92	915.97	1379.36	1478.82	1588.8	451.729	525.343	481.775	546.17	684.27	670.89	612.858	628.996	635.614	468.458	498.895	445.496	9.64651	9.66663	9.55888	9.21512	9.19224	9.15447	9.04841	9.31804	9.09397	9.62542	9.77825	9.65933	10.0224
84679	SLC9A7	solute carrier family 9 member A7	ENSG00000065923	199.133	-0.727147	0.108174	-6.7166	1.8601e-11	5.29691e-10	238.831	233.206	242.724	150.106	138.106	140.238	157.134	147.729	149.416	184.105	201.338	217.747	547.047	602.242	513.923	122.773	140.568	132.217	140.666	133.583	106.148	153.215	141.844	139.681	107.532	92.5661	101.905	7.67065	7.65577	7.68292	7.38752	7.33815	7.34949	7.41215	7.37947	7.38332	7.50615	7.56089	7.61104	8.28765
79022	TMEM106C	transmembrane protein 106C	ENSG00000134291	1643.93	-0.684035	0.102592	-6.66687	2.61322e-11	7.29847e-10	2363.17	2509.74	1827.78	1369.44	1335.85	1421.28	1419.82	1200.3	1233.08	2155.77	1898.17	1994.48	2325.54	2269.49	2029.31	1497.64	1493.83	1323.07	1438.67	1333.1	1174.27	1589.94	1768.4	1580.06	1307.42	1276.69	1249.91	10.9975	11.0537	10.7638	10.5116	10.4898	10.5433	10.5422	10.401	10.4225	10.9131	10.7975	10.8422	10.9826
3434	IFIT1	interferon induced protein with tetratricopeptide repeats 1	ENSG00000185745	254.082	-0.788912	0.118969	-6.62933	3.37216e-11	9.24442e-10	253.686	292.769	266.628	153.369	159.162	149.19	123.462	125.57	138.407	354.838	309.572	388.469	540.004	475.697	451.977	147.14	196.557	159.384	324.016	297.153	325.079	248.63	286.013	296.022	120.309	156.281	120.843	7.93381	8.03177	7.96771	7.6274	7.64257	7.611	7.50747	7.52467	7.56712	8.16942	8.07014	8.23688	8.49296
56905	C15orf39	chromosome 15 open reading frame 39	ENSG00000167173	436.166	-0.661215	0.0998018	-6.62438	3.48714e-11	9.54008e-10	551.939	450.259	496.48	315.439	333.807	284.455	347.939	284.379	323.998	493.688	541.17	487.631	747.788	659.51	700.908	372.067	452.677	393.027	542.29	501.616	500.058	243.125	245.32	251.17	414.159	462.831	378.762	8.92668	8.76874	8.84409	8.51129	8.54827	8.44062	8.57856	8.44248	8.52811	8.83943	8.91097	8.82987	9.1755
6821	SUOX	sulfite oxidase	ENSG00000139531	229.175	-0.729495	0.110137	-6.61923	3.61081e-11	9.81817e-10	309.68	345.266	273.983	155.544	192.605	200.909	178.78	182.2	178.513	230.388	263.02	243.304	356.872	313.129	364.794	194.937	183.453	163.912	234.766	218.094	204.004	223.858	268.573	226.822	165.025	161.089	154.21	8.02259	8.10094	7.93947	7.59216	7.71264	7.73962	7.66893	7.68243	7.66796	7.82506	7.91109	7.86024	8.12353
4311	MME	membrane metalloendopeptidase	ENSG00000196549	146.884	-1.0295	0.156372	-6.55501	5.56396e-11	1.46814e-09	213.691	245.32	263.87	104.421	125.72	110.4	87.3857	80.0201	117.96	232.445	180.39	214.68	442.568	419.353	371.676	50.6086	58.3715	86.9369	4.85054	10.9047	4.9757	150.462	118.591	115.333	50.0398	51.6928	53.207	7.26375	7.35852	7.41076	6.85225	6.94805	6.8797	6.76512	6.73176	6.91364	7.32145	7.15555	7.26843	7.79565
114928	GPRASP2	G protein-coupled receptor associated sorting protein 2	ENSG00000158301	84.8564	-1.03354	0.157977	-6.5113	7.45056e-11	1.93917e-09	109.702	102.974	124.12	47.8598	55.7377	53.7082	31.2664	30.777	47.1841	104.909	82.6302	83.8276	272.35	262.326	215.664	61.855	54.7977	61.5803	92.1602	71.7893	88.7334	40.3679	43.0182	48.6962	37.2637	36.0647	29.7599	6.41555	6.38629	6.48022	6.08968	6.13377	6.12505	5.96997	5.97806	6.08094	6.39501	6.28697	6.2934	6.95255
3170	FOXA2	forkhead box A2	ENSG00000125798	157.296	-0.831124	0.128946	-6.4365	1.22256e-10	3.05139e-09	219.404	202.919	208.705	117.474	119.527	109.406	90.5925	88.6377	130.543	212.903	209.485	166.633	348.655	358.389	337.262	109.652	111.978	97.804	84.3993	78.1504	70.4891	128.443	119.753	114.052	146.925	150.27	114.53	7.43825	7.39012	7.40848	7.08394	7.08963	7.04846	6.95871	6.956	7.13645	7.42015	7.4088	7.27163	7.75607
6273	S100A2	S100 calcium binding protein A2	ENSG00000196754	2119.99	-0.633438	0.098766	-6.41458	1.41208e-10	3.5048e-09	2124.34	2053.42	1585.98	1233.48	1198.36	1248.22	1187.32	1261.86	1044.34	1497.52	1526.91	1539.57	2642.5	2625.11	2805.93	2898.75	2648.16	2264.89	2986.96	3081.49	2956.4	2042.25	2175.33	2382.27	2854.4	2757.75	2616.16	11.0258	10.9955	10.7701	10.5609	10.5356	10.5703	10.5289	10.58	10.4263	10.7215	10.7382	10.745	11.2241
5920	PLAAT4	phospholipase A and acyltransferase 4	ENSG00000133321	69.2926	-1.31637	0.206787	-6.30863	2.81518e-10	6.77365e-09	106.274	146.385	78.1496	41.3334	40.8743	38.7893	17.6375	27.0837	17.3008	213.932	164.097	147.209	96.2616	96.0631	79.1533	36.5507	29.7814	31.6957	54.326	88.1463	69.6598	57.7995	79.0605	57.6666	18.0995	20.4367	17.1345	6.18928	6.35671	6.05482	5.8381	5.82924	5.81985	5.65595	5.74164	5.65258	6.5827	6.41823	6.35957	6.14284
322	APBB1	amyloid beta precursor protein binding family B member 1	ENSG00000166313	37.5687	-1.39516	0.222139	-6.12695	8.9578e-10	2.00397e-08	45.7092	54.5156	40.4539	15.2281	17.3406	13.9244	4.81022	16.004	20.4465	78.1673	82.6302	87.9167	111.523	109.918	133.069	14.058	8.33878	13.5839	11.6413	11.8134	6.63427	30.2759	36.0423	32.037	7.45274	7.21295	3.60726	5.12687	5.1835	5.09337	4.90388	4.91492	4.89137	4.80387	4.91235	4.94329	5.31742	5.33789	5.36755	5.47452
3218	HOXB8	homeobox B8	ENSG00000120068	150.877	-0.787006	0.130048	-6.04515	1.49275e-09	3.22097e-08	199.978	217.053	173.768	107.684	116.43	109.406	129.876	110.797	109.31	214.96	215.304	177.878	218.349	237.387	221.4	89.9709	97.6829	86.9369	114.473	131.765	87.9041	177.068	211.603	165.311	113.92	120.216	117.236	7.36946	7.41975	7.28848	7.04086	7.07414	7.04734	7.12979	7.05501	7.04521	7.41371	7.41356	7.3015	7.42197
101927412	LINC01781	long intergenic non-protein coding RNA 1781	ENSG00000234184	14.0725	-1.7878	0.274738	-6.04488	1.49522e-09	3.22111e-08	29.711	40.3819	26.6628	8.70178	6.19308	6.96218	7.21533	17.2351	8.65042	17.4848	5.81903	18.4012	5.86961	9.23684	2.2943	7.49757	10.7213	9.05593	7.76086	14.5396	18.2442	19.2665	15.1145	21.7852	18.0995	10.8194	16.2327	3.89546	3.96616	3.87674	3.74149	3.71772	3.72678	3.72774	3.80731	3.73973	3.80971	3.71843	3.81657	3.71892
			ENSG00000117289	1373.02	-1.06212	0.179254	-5.92299	3.16139e-09	6.44711e-08	2122.05	2021.12	2105.44	1037.69	942.587	852.37	1366.9	867.91	1013.67	2274.05	1823.68	1596.81	1576.58	1582.27	1302.01	1121.82	1247.24	1237.95	1456.13	901.455	952.018	1195.44	1048.71	1266.1	1182.86	1826.08	1150.71	10.7944	10.7496	10.7876	10.1651	10.0849	10.0054	10.3989	10.0208	10.1451	10.8591	10.6552	10.5358	10.5243
1742	DLG4	discs large MAGUK scaffold protein 4	ENSG00000132535	69.1743	-1.12188	0.189632	-5.8746	4.23875e-09	8.43839e-08	90.2757	65.6206	73.5526	33.7194	38.3971	23.8703	19.2409	23.3905	18.0872	164.563	152.459	158.455	181.958	181.042	220.253	28.1159	30.9726	20.8286	31.0434	33.6228	34.8299	46.7901	81.3859	51.2592	21.2935	26.4475	16.2327	6.06259	5.93126	5.97666	5.72566	5.75264	5.64907	5.60525	5.65136	5.59481	6.37736	6.3299	6.3553	6.43438
92745	SLC38A5	solute carrier family 38 member 5	ENSG00000017483	708.986	-1.47719	0.248549	-5.83402	5.41088e-09	1.04004e-07	21.7119	44.4201	34.0181	9.7895	9.90893	7.95678	4.00852	11.0797	10.2232	50.3973	39.5694	61.3373	6598.61	6156.35	5958.29	6.56038	19.0601	8.15033	10.6712	5.45235	9.9514	11.0094	11.6266	6.4074	11.7114	14.4259	9.91996	5.69348	6.02244	5.86088	5.45784	5.30665	5.39139	5.225	5.52008	5.37574	6.10256	5.97018	6.23444	14.1206
284439	SLC25A42	solute carrier family 25 member 42	ENSG00000181035	55.0269	-1.05085	0.183282	-5.69367	1.24336e-08	2.24476e-07	75.4202	85.8116	70.7944	31.5439	40.255	31.8271	43.292	38.1634	44.8249	58.6255	80.3026	43.9584	142.045	136.705	130.775	36.5507	27.3989	23.5454	45.595	38.1665	34.8299	52.2948	41.8556	46.1333	21.2935	38.469	25.2508	5.82859	5.88222	5.80612	5.56763	5.62292	5.56847	5.64415	5.6134	5.65401	5.73796	5.8532	5.64941	6.11978
317649	EIF4E3	eukaryotic translation initiation factor 4E family member 3	ENSG00000163412	107.192	-0.949909	0.166726	-5.68418	1.31439e-08	2.36343e-07	106.274	161.528	171.929	73.9651	75.5556	69.6218	76.1618	65.2472	81.7858	146.049	125.691	132.897	185.48	204.134	176.661	63.7294	67.9015	84.2201	118.353	92.69	131.856	117.434	93.0124	98.6739	42.5871	61.31	69.4397	6.7016	6.91864	6.95552	6.54735	6.5512	6.52341	6.55613	6.5028	6.58509	6.86257	6.78298	6.81241	6.99696
3875	KRT18	keratin 18	ENSG00000111057	2103.02	-0.645546	0.11363	-5.68056	1.34256e-08	2.41085e-07	3191.64	2848.95	2490.67	1886.11	1818.29	1680.87	1867.17	1529	1484.73	1989.15	2201.92	2195.87	2797.46	2292.58	2411.31	2529.49	2288.4	1940.69	2227.37	2249.09	2030.92	1231.22	1437.04	1492.92	2287.99	2345.41	2035.39	11.4097	11.3035	11.1797	10.9309	10.8986	10.8309	10.9219	10.7507	10.7251	10.9777	11.0681	11.0656	11.2864
57631	LRCH2	leucine rich repeats and calponin homology domain containing 2	ENSG00000130224	15.3782	-2.25746	0.350597	-5.56967	2.55222e-08	4.37739e-07	28.5682	56.5347	55.1644	0	2.47723	0	1.60341	7.38647	7.86402	51.4259	17.4571	25.5572	23.4784	20.321	24.0901	1.87439	0	0.905593	10.6712	26.353	19.9028	11.0094	12.7892	2.56296	0	0	7.21451	3.93511	4.11547	4.10948	3.70557	3.72224	3.70415	3.71641	3.77218	3.7735	4.08501	3.85317	3.91468	3.89834
4900	NRGN	neurogranin	ENSG00000154146	113.889	-0.788208	0.142939	-5.50051	3.78696e-08	6.25456e-07	180.551	183.738	141.589	107.684	99.7086	77.5786	49.7056	45.5499	60.5529	210.846	270.003	243.304	240.654	217.989	193.868	63.7294	73.8578	67.0139	86.3395	76.3329	76.2941	71.5613	58.1328	57.6666	44.7164	40.8734	35.1708	6.98809	7.00049	6.85041	6.708	6.67106	6.56133	6.396	6.38038	6.46299	7.08602	7.24795	7.17979	7.16976
55616	ASAP3	ArfGAP with SH3 domain, ankyrin repeat and PH domain 3	ENSG00000088280	213.539	-0.731873	0.135392	-5.40325	6.54447e-08	1.03124e-06	210.262	298.826	228.932	147.93	144.918	143.222	127.471	164.965	147.057	368.209	334.012	303.619	314.611	371.321	412.974	156.512	157.246	122.255	188.201	193.558	167.515	278.906	279.037	251.17	92.6269	78.1403	82.0651	7.67721	7.91124	7.73182	7.47145	7.45582	7.45305	7.38909	7.53295	7.46552	8.06178	7.98908	7.92233	7.94616
25861	WHRN	whirlin	ENSG00000095397	28.3822	-1.33858	0.24186	-5.39288	6.93389e-08	1.08875e-06	26.2828	32.3055	39.5345	17.4036	9.28962	7.95678	12.8273	6.15539	4.71841	21.5989	27.9313	20.4458	100.957	94.2158	98.6549	17.8067	13.1038	17.2063	34.9239	40.8926	32.3421	25.6887	24.4158	15.3778	7.45274	9.61726	7.21451	4.7012	4.74446	4.79443	4.63381	4.55982	4.55426	4.5936	4.54271	4.52094	4.66611	4.71307	4.65722	5.12435
10855	HPSE	heparanase	ENSG00000173083	69.8188	-0.899292	0.166234	-5.37936	7.47522e-08	1.15879e-06	78.8484	112.06	98.3766	45.6843	51.4026	52.7136	31.2664	29.5459	41.6793	65.8251	77.975	77.6939	231.263	240.158	225.988	35.6135	28.5901	42.5629	42.6847	61.7933	51.4156	29.3585	41.8556	52.5407	15.9702	13.2237	9.01814	6.0317	6.19388	6.13194	5.83778	5.87198	5.88217	5.73271	5.72854	5.80784	5.96075	6.02696	6.0264	6.61139
57713	SFMBT2	Scm like with four mbt domains 2	ENSG00000198879	79.0034	-1.22849	0.227006	-5.32223	1.02504e-07	1.56007e-06	41.1383	38.3628	35.8569	18.4913	15.4827	8.95137	3.20681	8.61755	5.50481	173.819	140.82	150.276	408.525	444.292	501.304	24.3671	22.6338	21.7342	13.5815	10.9047	13.2685	11.0094	10.4639	6.4074	1.06468	1.20216	1.80363	5.46073	5.43606	5.41282	5.24493	5.19113	5.13163	5.04307	5.14106	5.07342	6.21294	6.06789	6.11512	6.86825
3216	HOXB6	homeobox B6	ENSG00000108511	239.705	-0.592332	0.113915	-5.19729	2.0221e-07	2.87784e-06	316.536	319.017	333.745	225.158	216.758	193.946	145.91	199.435	172.222	376.437	354.961	322.021	259.437	276.182	359.058	183.691	184.644	171.157	179.47	191.741	188.247	238.538	279.037	248.607	163.96	186.334	185.774	8.07146	8.07778	8.11055	7.84395	7.81922	7.7517	7.58736	7.76949	7.68019	8.1974	8.15324	8.08434	7.93551
4013	VWA5A	von Willebrand factor A domain containing 5A	ENSG00000110002	42.6485	-1.13033	0.21645	-5.17356	2.29677e-07	3.22078e-06	70.8493	80.7639	53.3256	26.1053	22.2951	38.7893	28.8613	43.0877	36.1745	84.3384	70.9921	55.2035	61.0439	60.0395	64.2404	19.6811	29.7814	26.2622	31.0434	34.5316	25.7078	54.1297	39.5303	47.4147	10.6468	9.61726	27.0544	5.52938	5.57904	5.43713	5.26548	5.23316	5.34893	5.28215	5.37561	5.33157	5.59529	5.52986	5.44723	5.47825
2549	GAB1	GRB2 associated binding protein 1	ENSG00000109458	57.5637	-0.979548	0.192119	-5.07564	3.86204e-07	5.16425e-06	59.422	74.7066	93.7796	31.5439	38.3971	38.7893	32.0681	35.7013	53.4753	67.8821	58.1903	74.627	106.827	103.453	75.7119	30.9275	20.2513	40.7517	69.8477	79.9678	77.9527	68.8089	62.7834	58.9481	30.8756	36.0647	32.4653	5.824	5.90506	5.99641	5.65609	5.69583	5.70176	5.65583	5.68446	5.79032	5.86984	5.81719	5.90457	6.04884
23555	TSPAN15	tetraspanin 15	ENSG00000099282	127.447	-0.843902	0.166725	-5.04208	4.60488e-07	6.05743e-06	193.121	149.413	122.281	87.0178	91.0383	69.6218	8.81874	14.7729	14.1552	131.65	122.2	123.697	464.873	467.384	503.599	95.5941	125.082	117.727	100.891	149.031	143.466	40.3679	44.1809	28.1926	10.6468	13.2237	9.01814	7.00824	6.85079	6.73712	6.56445	6.58433	6.4657	5.9886	6.07769	6.0409	6.77736	6.73513	6.74273	7.65685
1848	DUSP6	dual specificity phosphatase 6	ENSG00000139318	117.242	-0.795564	0.158361	-5.01779	5.22698e-07	6.79558e-06	137.128	149.413	143.428	75.0528	81.1294	83.5462	80.9721	76.3269	77.0674	237.587	201.338	190.146	143.218	188.432	122.745	97.4685	89.3441	84.2201	136.785	104.503	140.149	36.6981	43.0182	69.1999	139.473	119.014	118.138	6.91122	6.95819	6.9365	6.63577	6.66203	6.67787	6.66307	6.64397	6.64268	7.23633	7.13	7.097	6.93412
7473	WNT3	Wnt family member 3	ENSG00000108379	57.6895	-1.01395	0.2012	-5.01238	5.37603e-07	6.96229e-06	98.2748	73.697	89.1825	44.5966	30.3461	48.7353	44.8954	41.8567	23.5921	80.2243	89.613	81.783	81.0006	107.147	137.658	41.2367	35.7376	47.0908	44.6249	47.2537	35.6592	39.4505	55.8074	51.2592	27.6816	27.6496	31.5635	6.00814	5.89007	5.96843	5.72432	5.62355	5.74946	5.72466	5.70805	5.57635	5.9233	5.96769	5.93114	5.92586
11153	FICD	FIC domain protein adenylyltransferase	ENSG00000198855	143.517	-0.66567	0.133602	-4.97796	6.42567e-07	8.15585e-06	205.691	191.814	195.834	131.614	117.049	120.346	123.462	99.7174	128.97	182.048	183.881	234.104	193.697	154.255	143.394	106.84	122.699	110.482	169.769	128.13	139.32	124.774	123.241	121.741	114.985	117.811	89.2796	7.35508	7.3137	7.32691	7.10358	7.04256	7.05822	7.07022	6.97175	7.09249	7.28248	7.28754	7.43766	7.31837
83648	FAM167A	family with sequence similarity 167 member A	ENSG00000154319	218.08	-0.598252	0.12511	-4.77981	1.75463e-06	2.04472e-05	257.114	237.244	308.921	190.351	182.077	151.179	163.548	185.893	147.844	297.241	395.694	338.377	315.785	318.671	292.523	161.198	182.262	155.762	223.125	231.725	201.516	141.288	141.844	115.333	171.413	200.76	179.461	7.8477	7.79545	7.97471	7.65825	7.63011	7.52589	7.56825	7.64462	7.51162	7.9469	8.15275	8.03886	7.98822
9751	SNPH	syntaphilin	ENSG00000101298	131.287	-0.825084	0.177337	-4.64218	3.44758e-06	3.74973e-05	187.408	183.738	198.592	120.737	105.902	82.5516	99.4112	103.411	88.8634	85.3669	114.053	153.343	349.829	330.679	252.373	83.4105	101.257	94.1816	147.456	101.777	100.343	87.158	115.103	78.1703	54.2985	61.31	64.0288	7.16972	7.15912	7.2077	6.92616	6.8601	6.75032	6.83087	6.8516	6.77971	6.76486	6.89799	7.05373	7.58909
79925	SPEF2	sperm flagellar 2	ENSG00000152582	39.795	-0.919777	0.199367	-4.56996	4.87807e-06	5.10632e-05	54.851	81.7734	61.6003	35.8948	27.2496	38.7893	28.0596	16.004	16.5144	46.2833	50.0436	61.3373	84.5224	97.9105	79.1533	41.2367	27.3989	36.2237	32.9836	39.9839	31.5128	22.9363	12.7892	17.9407	5.32339	10.8194	15.3308	5.34403	5.49005	5.38469	5.22679	5.16407	5.24586	5.17132	5.08585	5.08265	5.29347	5.31561	5.38211	5.50081
402778	IFITM10	interferon induced transmembrane protein 10	ENSG00000244242	42.7527	-1.00752	0.219254	-4.56238	5.05782e-06	5.26564e-05	51.4228	56.5347	57.9227	23.9299	22.9144	29.8379	12.0256	16.004	15.728	55.5399	75.6474	43.9584	45.7829	52.65	78.0062	15.9323	35.7376	23.5454	16.4918	24.5356	25.7078	96.3325	105.802	92.2665	22.3582	36.0647	21.6435	5.40035	5.43132	5.4401	5.21873	5.20539	5.26051	5.11986	5.16096	5.15048	5.42538	5.5339	5.35498	5.36602
50486	G0S2	G0/G1 switch 2	ENSG00000123689	553.63	-0.708735	0.156036	-4.53711	5.70292e-06	5.86127e-05	862.761	681.445	838.5	469.896	507.214	441.601	548.365	405.025	390.055	773.445	1183.59	868.945	1428.66	1283	988.843	347.7	402.644	362.237	236.706	177.201	194.052	153.215	165.097	176.844	374.766	360.647	325.555	9.38663	9.18555	9.36326	8.8855	8.9456	8.83772	9.0077	8.77318	8.74369	9.29285	9.66773	9.39366	9.83874
5866	RAB3IL1	RAB3A interacting protein like 1	ENSG00000167994	25.7033	-1.0117	0.220539	-4.50481	6.6432e-06	6.69521e-05	33.1392	41.3915	37.6957	20.6667	14.8634	17.9027	5.61192	3.69324	6.29122	48.3403	55.8627	55.2035	59.87	54.4974	65.3875	18.7439	22.6338	17.2063	25.2228	21.8094	22.3907	12.8443	10.4639	16.6592	3.19403	2.40432	0	4.65687	4.71208	4.68887	4.56838	4.52009	4.54696	4.4424	4.43337	4.44821	4.75518	4.7976	4.796	4.82008
80221	ACSF2	acyl-CoA synthetase family member 2	ENSG00000167107	163.339	-0.751722	0.170244	-4.41198	1.0243e-05	9.81964e-05	197.692	215.034	171.01	116.386	112.714	105.427	76.1618	118.184	95.941	271.528	273.494	271.929	278.219	277.105	370.529	82.4733	84.5791	56.1467	94.1004	114.499	121.075	236.703	255.784	181.97	53.2339	85.3532	92.8869	7.39213	7.44601	7.30568	7.09676	7.07679	7.04782	6.90079	7.10541	7.00093	7.60078	7.60406	7.60187	7.61575
22822	PHLDA1	pleckstrin homology like domain family A member 1	ENSG00000139289	756.143	-0.703281	0.159422	-4.41001	1.03364e-05	9.87719e-05	916.469	886.383	1210.86	563.44	642.223	593.774	539.546	469.041	705.403	1266.1	1247.6	1104.07	969.659	993.884	716.968	519.207	632.556	757.076	544.23	631.564	762.112	707.356	604.581	649.71	651.582	536.162	594.296	9.70221	9.67415	9.94622	9.30745	9.40886	9.34776	9.273	9.17061	9.4847	9.98577	9.97194	9.86389	9.75041
123688	HYKK	hydroxylysine kinase	ENSG00000188266	44.8198	-0.83964	0.190845	-4.37646	1.20622e-05	0.000113003	57.1365	82.783	56.0839	38.0703	29.7268	38.7893	30.4647	34.4702	31.4561	65.8251	70.9921	83.8276	55.1743	64.6579	59.6518	21.5555	33.3551	25.3566	23.2826	26.353	29.0249	32.1108	45.3435	49.9777	44.7164	49.2885	30.6617	5.52802	5.6638	5.52332	5.41341	5.35391	5.41778	5.36073	5.39065	5.36755	5.5767	5.60262	5.6687	5.51673
3213	HOXB3	homeobox B3	ENSG00000120093	306.513	-0.742466	0.172107	-4.31286	1.61153e-05	0.000146461	348.533	348.294	435.799	208.843	237.814	205.882	156.332	256.064	198.96	560.542	416.642	425.272	299.35	361.16	524.247	225.864	275.18	227.304	227.975	219.911	206.492	364.229	451.11	348.562	234.229	259.666	251.606	8.32108	8.32102	8.4885	7.97937	8.05826	7.9698	7.8067	8.10912	7.94689	8.68634	8.45273	8.46915	8.21384
222643	UNC5CL	unc-5 family C-terminal like	ENSG00000124602	37.4023	-1.15045	0.270572	-4.25367	2.10299e-05	0.000185457	35.4246	53.5061	42.2927	16.3158	12.3862	20.8865	16.0341	18.4662	17.3008	45.2547	23.2761	31.6909	19.9567	29.5579	57.3575	22.4927	32.1639	19.923	64.9972	88.1463	62.1963	82.5707	77.8979	38.4444	26.6169	24.0432	30.6617	5.15895	5.27193	5.2039	5.02216	4.98211	5.05591	5.01565	5.04042	5.02557	5.22206	5.07514	5.13368	5.05088
414149	ACBD7	acyl-CoA binding domain containing 7	ENSG00000176244	42.8166	-0.748671	0.17794	-4.18789	2.8156e-05	0.000239156	58.2792	64.6111	64.3585	39.158	40.8743	25.8595	36.8784	32.008	22.0193	73.0247	72.156	79.7384	43.4351	39.7184	36.7088	43.1111	29.7814	31.6957	38.8043	38.1665	38.9763	44.0377	45.3435	39.7259	27.6816	22.841	27.0544	5.48773	5.52356	5.52305	5.37423	5.38479	5.28438	5.3588	5.32837	5.25383	5.56765	5.5616	5.60154	5.40095
7851	MALL	mal, T cell differentiation protein like	ENSG00000144063	191.183	-0.589479	0.142245	-4.14313	3.42604e-05	0.000283799	252.543	225.129	174.687	159.895	140.583	124.325	121.859	103.411	137.62	286.956	409.66	345.533	338.089	316.824	302.847	118.087	122.699	118.633	114.473	91.7812	83.7576	181.656	197.651	173	172.478	168.302	179.461	7.70447	7.63007	7.47384	7.42312	7.34902	7.28747	7.27502	7.20185	7.33871	7.79241	8.05051	7.92507	7.90736
116372	LYPD1	LY6/PLAUR domain containing 1	ENSG00000150551	56.6513	-0.83289	0.202102	-4.10858	3.98092e-05	0.000324341	54.851	35.3342	49.648	32.6317	20.4372	22.8757	22.4477	20.9283	9.43682	74.0532	81.4664	87.9167	235.958	219.837	239.754	20.6183	21.4426	20.8286	56.2662	50.8886	46.4399	9.17452	19.7651	19.2222	21.2935	18.0324	18.0363	5.59809	5.4653	5.56517	5.44594	5.33907	5.36812	5.36066	5.3569	5.24184	5.71294	5.75154	5.78755	6.34313
158399	ZNF483	zinc finger protein 483	ENSG00000173258	20.0328	-0.93935	0.228154	-4.04692	5.18969e-05	0.00040912	36.5674	30.2864	39.5345	10.8772	17.3406	22.8757	11.2238	3.69324	7.86402	19.5418	20.9485	20.4458	38.7394	26.7868	34.4145	18.7439	23.8251	18.1119	15.5217	11.8134	18.2442	22.0189	19.7651	20.5037	7.45274	8.4151	15.3308	4.40942	4.3701	4.43005	4.23032	4.27844	4.3193	4.23109	4.17468	4.20364	4.29532	4.30537	4.30187	4.42249
			ENSG00000215105	41.4674	-0.854938	0.209984	-4.03902	5.36753e-05	0.000421154	47.9947	48.4583	93.7796	34.8071	32.204	33.8163	25.6545	28.3148	40.1065	65.8251	44.2246	51.1144	97.4355	97.9105	95.2134	28.1159	25.0163	22.6398	24.2527	22.7181	22.3907	27.5236	22.0904	29.474	19.1642	16.8302	22.5454	5.35391	5.35732	5.59993	5.27	5.25026	5.26303	5.20382	5.22641	5.3049	5.45723	5.3307	5.37331	5.61202
			ENSG00000244649	40.8385	-0.722348	0.184743	-3.89535	9.80555e-05	0.000712154	62.8501	53.5061	53.3256	38.0703	32.204	28.8433	27.2579	36.9324	31.4561	43.1977	31.4228	41.9138	34.0437	38.7947	29.8259	34.6763	26.2076	28.0734	59.1765	49.0712	50.5863	59.6344	59.2954	37.1629	37.2637	40.8734	36.9744	5.46683	5.41576	5.41526	5.32208	5.28162	5.26063	5.24806	5.31507	5.27733	5.35423	5.27909	5.34627	5.29637
80150	ASRGL1	asparaginase and isoaspartyl peptidase 1	ENSG00000162174	67.1579	-0.921239	0.24048	-3.81159	0.000138078	0.00095242	193.121	72.6875	67.1167	50.0352	48.306	60.6704	48.1022	32.008	35.3881	57.597	60.5179	57.2481	105.653	91.4447	87.1834	77.7873	67.9015	57.9579	68.8776	62.702	79.6112	54.1297	65.1087	53.8221	66.01	48.0863	44.1889	6.54101	6.06458	6.03506	5.9382	5.92403	5.99947	5.92427	5.82587	5.84113	5.98212	5.99893	5.9801	6.2204
[truncated: 77 more columns]

## Sheet: KDM5D_up
ENTREZ.x	Symbol.x	Genename.x	ENSEMBL	baseMean.x	log2FoldChange.x	lfcSE.x	stat.x	pvalue.x	padj.x	ctrl_ctrl_1.count.x	ctrl_ctrl_3.count.x	ctrl_ctrl_2.count.x	c4_ctrl_1.count.x	c4_ctrl_2.count.x	c4_ctrl_3.count.x	c5_ctrl_3.count.x	c5_ctrl_1.count.x	c5_ctrl_2.count.x	d2_ctrl_1.count.x	d2_ctrl_2.count.x	d2_ctrl_3.count.x	d4_ctrl_1.count.x	d4_ctrl_2.count.x	d4_ctrl_3.count.x	c4_d2_2.count.x	c4_d2_3.count.x	c4_d2_1.count.x	c4_d4_1.count.x	c4_d4_2.count.x	c4_d4_3.count.x	c5_d2_1.count.x	c5_d2_2.count.x	c5_d2_3.count.x	c5_d4_1.count.x	c5_d4_2.count.x	c5_d4_3.count.x	ctrl_ctrl_1.rLog.x	ctrl_ctrl_3.rLog.x	ctrl_ctrl_2.rLog.x	c4_ctrl_1.rLog.x	c4_ctrl_2.rLog.x	c4_ctrl_3.rLog.x	c5_ctrl_3.rLog.x	c5_ctrl_1.rLog.x	c5_ctrl_2.rLog.x	d2_ctrl_1.rLog.x	d2_ctrl_2.rLog.x	d2_ctrl_3.rLog.x	d4_ctrl_1.rLog.x
8638	OASL	2'-5'-oligoadenylate synthetase like	ENSG00000135114	76.5775	1.78609	0.132583	13.2444	4.86262e-40	3.75623e-37	84.3887	59.4455	77.1329	28.3403	27.9148	25.9039	14.4145	19.6994	25.1497	270.828	251.574	255.788	114.803	122.624	127.243	33.7919	32.2204	36.3205	58.2911	50.9961	44.0703	63.4239	69.883	65.406	41.5073	31.2563	35.1758	6.13827	6.00085	6.10148	5.79423	5.77861	5.77327	5.67129	5.73187	5.76128	6.80107	6.74685	6.76183	6.28151
55652	SLC48A1	solute carrier family 48 member 1	ENSG00000211584	611.798	1.29458	0.113074	11.4422	2.57214e-30	9.65067e-28	287.378	281.107	314.041	397.854	398.871	415.458	303.506	392.756	274.289	633.983	791.82	799.976	1406.92	1335.03	1396.24	459.945	468.986	385.905	942.373	1022.65	1125.04	480.735	531.111	538.638	388.465	384.693	360.777	8.63083	8.61444	8.68714	8.8548	8.85386	8.88588	8.66252	8.84635	8.5949	9.21322	9.39728	9.4066	9.90879
57713	SFMBT2	Scm like with four mbt domains 2	ENSG00000198879	78.8786	1.95979	0.172879	10.9389	7.51042e-28	2.24152e-25	41.054	38.287	35.8117	18.5302	15.5082	8.96672	3.20322	8.61848	5.5015	173.371	140.279	149.804	407.666	443.473	500.949	24.4052	22.6736	21.7923	13.6013	10.9277	13.3042	11.0302	10.4824	6.41235	1.06429	1.20217	1.80389	5.4645	5.44018	5.41749	5.25301	5.19982	5.14139	5.05401	5.15046	5.08381	6.20861	6.06396	6.11121	6.86048
23467	NPTXR	neuronal pentraxin receptor	ENSG00000221890	335.108	1.4335	0.130761	10.9338	7.94179e-28	2.31759e-25	201.849	186.397	148.756	259.422	217.735	222.175	164.966	222.849	142.253	451.379	490.395	557.435	1061.34	1030.78	1213.97	171.775	169.455	157.994	307	288.674	281.052	222.443	272.544	251.364	114.943	119.014	119.958	7.90429	7.85388	7.72053	8.06768	7.94878	7.9643	7.77787	7.9676	7.69279	8.4764	8.54133	8.64735	9.2102
10561	IFI44	interferon induced protein 44	ENSG00000137965	278.082	1.27422	0.121137	10.4898	9.6256e-26	2.3408e-23	200.708	199.495	231.399	180.942	214.634	203.246	128.129	98.4969	125.749	580.638	474.165	515.653	536.526	543.047	495.217	237.482	233.896	229.727	286.598	276.836	366.698	270.241	224.79	255.212	140.486	149.069	109.135	7.84215	7.83761	7.93041	7.77989	7.88113	7.84895	7.5854	7.4717	7.57543	8.60827	8.444	8.51204	8.54227
1620	BRINP1	BMP/retinoic acid inducible neural specific 1	ENSG00000078725	595.08	1.17756	0.118329	9.94552	2.6379e-23	5.24863e-21	327.291	362.719	289.248	346.623	271.704	324.795	396.399	423.537	370.173	890.448	693.277	685.839	1266.34	1281.55	1314.85	336.98	417.672	302.368	259.395	261.355	234.487	789.581	878.196	910.554	783.317	840.314	808.141	8.69381	8.76441	8.60771	8.73308	8.56179	8.68709	8.82717	8.87785	8.77735	9.47724	9.26415	9.25571	9.79087
30008	EFEMP2	EGF containing fibulin extracellular matrix protein 2	ENSG00000172638	603.78	0.902069	0.0932721	9.66817	4.11692e-22	7.30586e-20	307.905	353.651	341.589	488.325	470.209	444.351	293.896	355.82	327.732	576.534	659.657	665.457	1886.04	1827.37	1841.01	427.091	468.986	395.894	694.636	733.068	644.424	469.704	518.299	410.391	229.886	246.444	223.682	8.63378	8.72881	8.70348	8.96868	8.93886	8.89637	8.59807	8.73484	8.67311	9.0996	9.20893	9.21664	10.157
57118	CAMK1D	calcium/calmodulin dependent protein kinase ID	ENSG00000183049	553.904	0.932857	0.0999905	9.32041	1.1589e-20	1.81175e-18	553.088	515.866	472.898	559.175	601.719	595.789	369.972	423.537	414.185	1013.55	1017.89	947.742	809.475	796.592	1004.19	423.337	442.732	372.285	361.405	368.811	350.068	435.694	546.252	477.079	399.108	325.787	357.17	9.0769	9.0228	8.95623	9.08552	9.14448	9.13584	8.7754	8.87511	8.85697	9.58263	9.58553	9.5238	9.38738
84929	FIBCD1	fibrinogen C domain containing 1	ENSG00000130720	253.851	1.16223	0.127049	9.12496	7.1764e-20	1.00256e-17	158.514	155.163	165.285	207.102	202.227	166.383	126.527	157.595	104.529	325.198	387.215	391.326	685.301	734.819	840.264	149.247	150.362	146.19	160.301	166.648	192.08	203.14	232.943	182.111	143.679	168.303	151.526	7.59122	7.5778	7.61316	7.75049	7.73441	7.61767	7.46374	7.58885	7.36737	8.05658	8.18484	8.19432	8.64659
55691	FRMD4A	FERM domain containing 4A	ENSG00000151474	1263.22	0.781579	0.0856853	9.12249	7.34153e-20	1.01483e-17	782.306	747.603	737.354	1066.03	1014.86	1011.25	980.988	1066.23	1055.5	1321.31	1276.42	1331.93	2245.68	2144.53	2527.67	1188.35	1096.69	984.286	840.363	868.754	706.788	1741.86	1920.62	1656.95	1322.91	1225.01	1244.68	9.8785	9.84246	9.83125	10.1289	10.0872	10.0849	10.0594	10.1292	10.1202	10.3119	10.2819	10.3189	10.7916
81544	GDPD5	glycerophosphodiester phosphodiesterase domain containing 5	ENSG00000158555	179.27	1.05796	0.116034	9.08467	1.04016e-19	1.39382e-17	140.268	135.012	149.675	186.392	178.034	177.342	93.6943	84.9536	86.4522	272.879	325.771	305.723	352.608	369.715	390.9	153.941	162.295	168.89	179.731	145.703	208.71	119.494	126.954	106.445	79.8217	75.7365	63.136	7.28214	7.26122	7.3165	7.44287	7.41651	7.41351	7.08054	7.0472	7.04482	7.68805	7.81067	7.76718	7.86798
290	ANPEP	alanyl aminopeptidase, membrane	ENSG00000166825	1003.91	0.860234	0.104959	8.18184	2.79534e-16	2.5492e-14	684.233	723.422	637.265	414.204	382.743	379.591	124.125	156.364	126.535	1180.77	1313.52	1264.67	5316.06	5247	5440.51	372.649	446.312	324.161	373.063	288.674	321.796	519.34	588.182	466.819	4.25716	4.80867	4.50972	9.24019	9.28987	9.17911	8.82131	8.75649	8.75241	8.00604	8.15546	8.01565	9.74022	9.8411	9.80585	11.2826
4293	MAP3K9	mitogen-activated protein kinase kinase kinase 9	ENSG00000006432	1393.04	0.621665	0.0779928	7.97162	1.5661e-15	1.3149e-13	932.838	809.064	942.123	1209.91	1225.15	1251.36	1169.98	1276.77	1273.21	1420.82	1357.57	1374.73	2941.52	3033.32	3245.28	1199.61	1175.45	1050.57	1086.16	963.461	897.205	1187.59	1236.93	1291.45	1280.34	1332	1447.62	10.0745	9.96094	10.0817	10.2894	10.2998	10.318	10.2608	10.3353	10.3328	10.4276	10.388	10.399	11.0971
121551	BTBD11	BTB domain containing 11	ENSG00000151136	349.575	0.864814	0.116354	7.42476	1.12985e-13	7.64804e-12	258.868	246.85	269.047	260.512	277.287	251.068	202.604	313.959	264.072	470.871	497.351	468.775	884.448	828.861	929.678	254.378	254.183	278.76	228.307	277.746	251.949	233.473	269.05	269.319	252.236	246.444	198.428	8.17897	8.14714	8.20358	8.18289	8.22292	8.15813	8.02046	8.30983	8.19048	8.61019	8.65219	8.60676	9.13374
6405	SEMA3F	semaphorin 3F	ENSG00000001617	367.927	1.06151	0.148317	7.13794	9.47381e-13	5.62942e-11	344.397	368.764	280.984	202.742	227.661	187.305	231.433	369.363	256.213	803.25	694.437	648.133	805.961	857.443	995.019	165.205	168.262	112.594	105.896	131.133	131.379	355.725	365.721	384.741	241.594	259.668	239.015	8.36685	8.41744	8.22251	8.01069	8.07933	7.96139	8.0916	8.41797	8.159	9.05007	8.92277	8.86565	9.05142
4669	NAGLU	N-acetyl-alpha-glucosaminidase	ENSG00000108784	568.711	0.638634	0.0897675	7.11379	1.129e-12	6.67839e-11	412.821	422.164	421.476	574.435	594.895	587.818	430.834	498.641	466.842	624.75	659.657	687.877	732.159	673.969	737.094	539.731	613.381	490.327	533.364	624.702	544.642	710.531	732.607	651.495	412.944	491.686	484.344	8.90256	8.91801	8.91638	9.15038	9.17825	9.1685	8.93184	9.04183	8.99126	9.21677	9.26011	9.29437	9.34501
55890	GPRC5C	G protein-coupled receptor class C group 5 member C	ENSG00000170412	58.9956	1.9246	0.253053	7.06211	1.63992e-12	9.40411e-11	13.6847	11.0831	10.1007	6.54006	3.10164	2.98891	8.80887	8.61848	5.5015	69.7586	47.5324	44.8394	370.18	394.608	478.022	5.63198	10.7401	3.63205	5.82911	10.0171	15.7988	7.35349	8.15302	10.2598	10.6429	20.4368	9.01943	4.69063	4.65723	4.64255	4.60526	4.535	4.55532	4.62213	4.63548	4.5781	5.16511	5.00391	4.98494	6.0767
5799	PTPRN2	protein tyrosine phosphatase receptor type N2	ENSG00000155093	24.6158	1.9343	0.250082	7.0269	2.11169e-12	1.18003e-10	10.2635	11.0831	8.26424	17.4402	21.7115	15.9408	0	0	0	46.1638	51.0104	39.744	79.6589	90.3542	75.6581	23.4666	17.9002	9.98814	51.4905	48.2641	43.2388	0.919186	1.16472	0	0	0	0.901943	4.35676	4.36235	4.33676	4.41524	4.4485	4.40276	4.25689	4.26737	4.25651	4.61904	4.64704	4.57746	4.80589
6546	SLC8A1	solute carrier family 8 member A1	ENSG00000183023	113.462	0.955067	0.13578	6.99611	2.6317e-12	1.46438e-10	92.3715	100.755	100.089	54.5005	63.2735	74.7227	79.2798	87.416	95.8834	199.017	206.36	178.338	205.005	194.538	163.926	52.5651	48.9273	56.2968	60.2341	61.9238	42.4073	171.888	214.308	178.263	89.4003	106.993	84.7827	6.66717	6.70561	6.70242	6.46817	6.51044	6.57865	6.60043	6.64406	6.6825	7.07116	7.0916	7.00515	7.08734
9314	KLF4	Kruppel like factor 4	ENSG00000136826	146.026	0.920534	0.132064	6.9509	3.62961e-12	1.986e-10	94.6522	111.838	124.882	130.801	112.28	120.553	151.352	147.745	162.687	235.948	233.025	178.338	207.347	187.162	214.365	116.394	128.882	116.226	88.4082	92.8857	96.4558	143.393	181.696	133.377	136.229	162.292	133.488	6.96104	7.03514	7.08843	7.11232	7.03427	7.07125	7.1893	7.17574	7.22959	7.45244	7.44304	7.2812	7.37
2184	FAH	fumarylacetoacetate hydrolase	ENSG00000103876	1161.71	0.66078	0.0959563	6.88548	5.7593e-12	3.08698e-10	971.611	1032.74	785.103	897.078	928.632	872.761	993.801	871.697	948.617	1594.19	1479.3	1372.7	1480.72	1542.48	1514.31	1047.55	1096.69	914.369	1131.82	1115.54	1123.38	1043.28	1205.48	982.372	1573.02	1493.09	1353.82	10.0213	10.0717	9.84901	9.9561	9.98322	9.93366	10.0395	9.93333	10.001	10.4478	10.3808	10.3151	10.3816
81493	SYNC	syncoilin, intermediate filament protein	ENSG00000162520	174.693	1.01971	0.150017	6.78776	1.13888e-11	5.77441e-10	120.881	100.755	93.6614	148.241	158.184	148.449	148.149	137.896	145.397	180.552	226.069	254.769	353.779	326.381	337.023	122.965	112.175	122.582	220.535	155.72	148.841	120.413	130.448	142.354	188.379	218.794	153.33	7.21561	7.12822	7.09422	7.32029	7.35506	7.32074	7.31898	7.28265	7.30869	7.43127	7.56792	7.64657	7.87329
27245	AHDC1	AT-hook DNA binding motif containing 1	ENSG00000126705	768.848	0.763244	0.113057	6.74466	1.53385e-11	7.62974e-10	814.237	716.369	859.481	803.337	747.496	813.979	724.73	856.923	737.202	1265.91	1467.71	1382.89	1354.2	1513.89	1932.72	444.926	507.173	481.247	456.614	451.679	404.116	389.735	384.356	325.748	289.487	337.809	294.935	9.56059	9.45451	9.60679	9.54939	9.48997	9.56062	9.46419	9.60347	9.4783	9.94654	10.0812	10.0271	10.0071
5732	PTGER2	prostaglandin E receptor 2	ENSG00000125384	115.844	1.09866	0.162856	6.69591	2.14333e-11	1.04245e-09	38.7732	77.5815	66.1139	76.3007	67.6158	58.7818	55.2556	70.179	64.4462	123.103	135.641	153.881	534.183	543.969	481.461	37.5465	47.7339	39.9526	34.9747	33.6938	48.2279	75.3733	64.0594	74.3833	36.1858	50.491	37.8816	6.15772	6.4042	6.33601	6.39734	6.34223	6.29107	6.26481	6.36312	6.32419	6.63183	6.68434	6.7599	7.66302
6692	SPINT1	serine peptidase inhibitor, Kunitz type 1	ENSG00000166145	24.9157	1.69967	0.24286	6.57978	4.7115e-11	2.12036e-09	10.2635	17.1284	11.019	10.9001	16.1285	8.96672	8.00806	14.7745	12.5749	43.0862	51.0104	54.0111	52.7155	54.3969	49.2924	16.8959	11.9335	12.7122	8.74367	7.28515	4.98909	57.9087	78.036	42.3215	3.19287	7.213	7.21555	4.42876	4.48261	4.4326	4.43344	4.47249	4.41627	4.40536	4.46554	4.44427	4.66429	4.71097	4.7308	4.72082
5818	NECTIN1	nectin cell adhesion molecule 1	ENSG00000110400	843.042	0.586124	0.0890357	6.57967	4.71478e-11	2.12036e-09	830.203	722.414	726.335	794.617	828.139	802.023	506.11	411.225	452.695	1033.04	1285.69	1124.04	2531.51	2560.34	2392.4	590.419	619.348	610.185	666.462	581.902	527.181	408.119	407.651	401.413	326.737	316.17	305.759	9.60653	9.49085	9.49532	9.5698	9.60531	9.5777	9.2082	9.0582	9.12415	9.795	9.98977	9.86963	10.6331
10964	IFI44L	interferon induced protein 44 like	ENSG00000137959	76.8195	1.51746	0.233965	6.41116	1.44414e-10	6.0014e-09	35.352	39.2945	47.7489	61.0406	59.5516	52.804	35.2355	50.4797	36.1527	169.267	108.977	132.48	90.202	116.17	90.5605	33.7919	72.7942	61.7449	41.7753	64.6557	103.939	179.241	170.049	130.812	24.4786	31.2563	34.2738	5.94392	5.9677	6.02074	6.10101	6.09012	6.05249	5.93631	6.0407	5.94237	6.57092	6.33727	6.43629	6.25181
83982	IFI27L2	interferon alpha inducible protein 27 like 2	ENSG00000119632	167.952	0.764849	0.121323	6.28295	3.322e-10	1.27185e-08	141.408	174.306	132.228	106.821	122.825	96.6413	94.4951	105.884	88.0241	252.362	274.76	245.598	524.812	514.466	515.851	95.7436	101.435	77.1811	79.6645	67.3877	83.1515	122.252	152.578	123.117	80.8859	91.3646	69.4496	7.16741	7.28784	7.13053	7.02249	7.0898	6.97401	6.96082	7.01965	6.92814	7.52496	7.5818	7.50661	8.07363
132884	EVC2	EvC ciliary complex subunit 2	ENSG00000173040	100.328	0.874182	0.138786	6.26494	3.72962e-10	1.40336e-08	98.0734	76.5739	92.7431	99.1909	81.2631	95.645	52.0524	43.0924	63.6603	176.448	169.262	154.9	194.461	179.786	174.243	101.376	121.722	99.8814	100.066	75.5835	74.0049	44.121	34.9415	44.8865	76.6288	94.9711	89.2924	6.59	6.48608	6.56531	6.59511	6.50794	6.57892	6.34695	6.30113	6.41465	6.89319	6.86735	6.81918	6.9487
9732	DOCK4	dedicator of cytokinesis 4	ENSG00000128512	167.573	0.791032	0.126246	6.25849	3.88734e-10	1.45024e-08	123.162	111.838	104.68	128.621	137.093	151.438	116.918	134.202	105.315	185.681	207.519	204.834	309.264	308.864	312.95	107.008	144.395	98.9734	168.073	143.882	172.124	223.362	231.779	210.325	128.779	144.26	109.135	7.19087	7.14287	7.11074	7.2122	7.24279	7.29779	7.16226	7.23462	7.1118	7.41391	7.48041	7.47322	7.74315
2934	GSN	gelsolin	ENSG00000148180	638.319	0.798313	0.127745	6.24598	4.21163e-10	1.55357e-08	448.173	578.335	475.653	558.085	598.617	579.848	390.793	525.727	425.974	985.853	877.61	803.033	988.708	941.343	1109.65	438.355	528.653	415.87	554.737	692.089	627.794	921.944	1021.46	775.895	298.001	352.235	320.19	9.01236	9.20558	9.05548	9.17785	9.23265	9.20762	8.91105	9.13211	8.97317	9.64753	9.5468	9.47221	9.64934
1742	DLG4	discs large MAGUK scaffold protein 4	ENSG00000132535	69.0997	1.01555	0.162272	6.17766	6.50577e-10	2.29661e-08	90.0907	65.4908	73.4599	33.7903	38.4604	23.9113	19.2193	23.393	18.0764	164.138	151.872	157.957	181.575	180.708	220.096	28.1599	31.0271	20.8843	31.0886	33.6938	34.9236	46.8785	81.5302	51.2988	21.2858	26.4477	16.235	6.06085	5.931	5.97616	5.72912	5.75564	5.65339	5.60961	5.65533	5.59942	6.37247	6.3247	6.35027	6.4293
91523	PCED1B	PC-esterase domain containing 1B	ENSG00000179715	113.293	0.817327	0.133003	6.12965	8.80739e-10	3.01981e-08	87.8099	79.5966	76.2147	103.551	109.798	91.6598	76.8774	76.3351	78.5929	150.802	148.394	138.594	147.603	152.127	166.219	114.517	113.368	109.87	95.2088	110.188	93.9612	170.969	151.413	141.072	80.8859	84.1516	109.135	6.69318	6.65239	6.63445	6.76438	6.79114	6.71035	6.63652	6.63848	6.64511	6.95154	6.9419	6.90667	6.93896
221393	ADGRF4	adhesion G protein-coupled receptor F4	ENSG00000153294	63.9197	1.05842	0.171458	6.11752	9.50411e-10	3.22501e-08	41.054	45.3398	40.403	49.0505	52.7279	66.7523	40.0403	40.63	30.6512	105.664	88.1088	83.5643	139.403	117.092	132.975	30.9759	48.9273	48.1247	48.5759	49.1748	40.7442	77.2117	80.3654	66.6885	54.2787	61.3105	45.9991	5.82191	5.8474	5.81541	5.87049	5.89028	5.97065	5.81173	5.82018	5.7477	6.15861	6.07738	6.05668	6.29281
93517	SDR42E1	short chain dehydrogenase/reductase family 42E, member 1	ENSG00000184860	14.7458	1.85925	0.273097	6.08364	1.17482e-09	3.87606e-08	7.98272	11.0831	5.50949	7.63007	5.58296	6.97412	0.800806	6.15606	4.71558	36.931	34.7798	37.7059	63.2586	43.3331	49.2924	3.75465	8.35344	8.17212	14.5728	5.46386	4.15758	3.67675	4.65887	11.5422	2.12858	7.213	2.70583	3.71415	3.73944	3.69142	3.71091	3.68958	3.70476	3.6471	3.69934	3.68316	3.92949	3.91332	3.93469	4.08434
7474	WNT5A	Wnt family member 5A	ENSG00000114251	147.601	0.842875	0.138667	6.05328	1.41929e-09	4.59066e-08	92.3715	73.5513	85.3971	76.3007	54.5889	56.7892	108.91	102.191	109.244	134.388	165.784	161.014	706.387	701.628	612.143	30.0372	45.3472	34.5045	78.693	86.5112	79.8255	76.2925	68.7183	67.9709	68.1145	51.6932	56.8224	6.69393	6.58922	6.6551	6.60625	6.46029	6.48563	6.77581	6.74367	6.77743	6.89074	7.01418	6.99784	8.12129
5362	PLXNA2	plexin A2	ENSG00000076356	95.094	0.934594	0.160875	5.77782	7.56737e-09	2.1054e-07	102.635	62.4682	80.8059	74.1207	93.0493	105.608	61.6621	99.7281	62.8743	140.543	176.218	168.148	144.089	169.645	153.609	68.5224	75.1809	69.009	96.1803	83.7792	82.32	52.3936	67.5536	60.2761	73.4359	73.3322	70.3516	6.57118	6.37308	6.46875	6.43575	6.52809	6.58472	6.36618	6.55808	6.37283	6.72613	6.8496	6.82468	6.73779
1777	DNASE2	deoxyribonuclease 2, lysosomal	ENSG00000105612	420.1	0.599145	0.103675	5.77427	7.72852e-09	2.14116e-07	371.767	446.345	316.796	453.444	508.67	488.188	184.986	190.838	198.84	625.776	576.185	530.939	774.332	749.571	786.386	413.95	391.418	351.401	354.604	370.632	360.878	471.543	562.558	471.949	125.586	140.653	124.468	8.56751	8.70365	8.45322	8.71549	8.80661	8.77278	8.10689	8.13351	8.14937	8.97154	8.90345	8.83873	9.14917
57664	PLEKHA4	pleckstrin homology domain containing A4	ENSG00000105559	41.8696	1.19123	0.202446	5.75151	8.84491e-09	2.41982e-07	34.2117	45.3398	39.4847	31.6103	19.8505	25.9039	9.60967	8.61848	12.5749	96.431	93.9055	98.8505	64.43	96.8081	116.926	18.7733	20.2869	7.2641	40.8038	41.8896	52.3855	52.3936	44.2592	37.1916	7.45002	9.61733	3.60777	5.23216	5.30506	5.26735	5.21413	5.1216	5.17275	5.03876	5.04122	5.0641	5.58015	5.56574	5.59145	5.41616
64840	PORCN	porcupine O-acyltransferase	ENSG00000102312	909.527	0.707888	0.124598	5.68077	1.34093e-08	3.53595e-07	613.529	644.833	681.341	710.687	701.592	749.219	765.571	1211.51	818.152	1062.79	1119.91	1042.52	1704.47	1758.22	2085.18	544.424	577.581	528.463	439.126	522.71	449.85	1124.17	1199.66	1008.02	822.695	786.217	884.806	9.46974	9.50782	9.55089	9.58485	9.57347	9.62707	9.64431	10.0332	9.69875	9.91947	9.96455	9.90288	10.3425
2517	FUCA1	alpha-L-fucosidase 1	ENSG00000179163	460.191	0.593195	0.106936	5.54574	2.9272e-08	7.22556e-07	329.572	442.315	349.853	441.454	538.445	425.421	380.383	401.375	378.032	619.621	588.938	503.424	599.785	599.288	559.412	420.521	437.959	408.606	400.266	433.467	431.556	580.926	616.135	519.401	326.737	359.448	332.817	8.59853	8.80565	8.63758	8.80424	8.95616	8.77688	8.69554	8.73504	8.69109	9.06467	9.02441	8.90333	9.03862
7412	VCAM1	vascular cell adhesion molecule 1	ENSG00000162692	1739.95	0.700936	0.127531	5.4904	4.01015e-08	9.54009e-07	1457.42	1829.71	1341.56	1649.19	1807.64	1738.55	498.101	618.068	624.814	2802.65	2361.55	2488.59	7046.3	7041.17	5605.58	1308.5	1318.65	1194.04	607.199	759.477	702.63	452.24	433.275	415.52	280.972	241.635	353.562	10.4024	10.6104	10.3287	10.5145	10.6002	10.5632	9.52511	9.68974	9.69401	11.0171	10.8508	10.9016	11.9584
5754	PTK7	protein tyrosine kinase 7 (inactive)	ENSG00000112655	194.959	1.06589	0.191891	5.47943	4.26696e-08	1.0078e-06	25.0885	30.2265	24.7927	30.5203	33.4978	28.8928	4.80484	1.23121	7.85929	58.4741	53.329	67.2591	1419.8	1453.96	1576.21	16.8959	23.867	22.7003	114.639	111.099	105.602	11.0302	9.31773	6.41235	5.32144	12.0217	9.01943	5.5197	5.57192	5.50398	5.57857	5.59327	5.55635	5.20473	5.20973	5.25369	5.84526	5.80155	5.91634	7.82217
219855	SLC37A2	solute carrier family 37 member 2	ENSG00000134955	54.6012	1.17435	0.214508	5.3744	7.68401e-08	1.66512e-06	39.9136	18.1359	22.9562	41.4204	38.4604	40.8484	21.6218	16.0057	18.8623	64.6293	75.3562	57.0683	264.749	289.502	222.389	23.4666	27.447	35.4125	10.6867	23.6767	24.9455	18.3837	23.2943	17.9546	6.38573	18.0325	12.6272	5.40112	5.22783	5.26756	5.41176	5.38903	5.40757	5.25389	5.21455	5.22912	5.56362	5.62409	5.51691	6.33633
6926	TBX3	T-box transcription factor 3	ENSG00000135111	315.706	0.658586	0.123201	5.33715	9.44214e-08	1.98709e-06	369.486	267.001	285.575	203.832	190.441	180.331	205.807	254.861	255.427	466.767	515.9	490.176	803.618	791.06	792.118	183.978	218.383	208.843	197.218	164.827	177.113	148.908	173.543	233.41	259.686	233.22	252.544	8.33781	8.10852	8.15435	7.93517	7.88884	7.86068	7.9386	8.07795	8.07828	8.51661	8.59474	8.55526	8.96588
8714	ABCC3	ATP binding cassette subfamily C member 3	ENSG00000108846	1255.55	0.692101	0.129785	5.33023	9.8091e-08	2.05116e-06	1091.35	1100.25	1018.34	774.997	812.01	789.072	635.039	760.888	591.805	1921.44	1682.18	1675.36	2222.25	2523.46	3338.13	838.226	717.202	735.49	1370.81	1279.45	1079.31	1459.67	1593.33	1179.87	865.267	929.275	915.472	10.1242	10.131	10.0658	9.84449	9.87963	9.8583	9.68893	9.83072	9.6359	10.6256	10.5034	10.5001	10.7609
6710	SPTB	spectrin beta, erythrocytic	ENSG00000070182	213.976	0.79174	0.148967	5.31165	1.08637e-07	2.25732e-06	158.514	149.118	150.593	235.442	183.617	196.272	156.157	201.919	169.761	280.06	230.706	303.685	222.576	232.339	325.559	214.015	219.576	217.923	186.532	257.712	244.465	229.797	237.602	197.5	167.093	206.773	202.035	7.55656	7.52243	7.52686	7.79026	7.63726	7.67799	7.5456	7.6953	7.59238	7.90435	7.77723	7.95974	7.75475
7099	TLR4	toll like receptor 4	ENSG00000136869	14.863	1.52605	0.270277	5.17873	2.23403e-07	4.25177e-06	7.98272	13.0982	8.26424	5.45005	1.86099	5.97781	4.00403	2.46242	0.785929	40.0086	35.9391	23.4388	57.4013	54.3969	45.8534	2.81599	5.96674	6.35609	11.6582	12.749	23.2824	10.1111	5.82358	8.97729	2.12858	3.6065	0.901943	3.72881	3.77045	3.73003	3.70698	3.6694	3.71082	3.69154	3.68239	3.66152	3.96373	3.93523	3.85001	4.06575
64115	VSIR	V-set immunoregulatory receptor	ENSG00000107738	120.313	0.921682	0.17846	5.1514	2.58552e-07	4.83662e-06	74.1252	52.3927	72.5417	90.4708	98.0119	79.7042	44.0443	64.023	49.5135	108.741	149.553	138.594	380.723	374.325	457.388	101.376	99.0479	97.1574	112.696	120.205	85.6461	83.646	129.284	75.6658	40.443	31.2563	37.8816	6.55007	6.4218	6.5389	6.63404	6.66975	6.57845	6.36171	6.49539	6.39783	6.72037	6.88785	6.84674	7.51099
284371	ZNF841	zinc finger protein 841	ENSG00000197608	315.232	0.692314	0.135496	5.10924	3.23454e-07	5.87395e-06	191.585	231.737	245.172	309.563	319.469	336.75	342.745	331.196	290.008	433.94	307.222	362.791	284.664	391.842	384.022	330.409	312.657	299.644	352.661	337.849	293.525	304.251	239.932	311.64	290.551	342.617	332.817	7.97771	8.09083	8.12589	8.28094	8.30286	8.33954	8.35237	8.32757	8.23616	8.5245	8.27577	8.39255	8.22435
9881	TRANK1	tetratricopeptide repeat and ankyrin repeat containing 1	ENSG00000168016	160.646	0.663543	0.129882	5.09613	3.46674e-07	6.21081e-06	126.583	168.261	148.756	150.421	140.194	161.401	76.0766	83.7224	70.7336	272.879	231.865	210.949	251.863	258.155	338.169	109.824	126.495	112.594	218.592	203.984	211.205	155.343	150.248	156.461	57.4716	68.5235	76.6652	7.15053	7.30389	7.23485	7.24101	7.20208	7.28021	6.91674	6.96399	6.88803	7.60714	7.49809	7.4394	7.55184
64220	STRA6	signaling receptor and transporter of retinol STRA6	ENSG00000137868	56.0619	1.21342	0.232682	5.07675	3.83938e-07	6.80901e-06	28.5097	22.1661	19.2832	16.3502	13.6472	16.9371	11.2113	12.3121	6.28743	41.0345	66.0816	71.3354	302.235	307.02	397.778	14.0799	17.9002	8.17212	10.6867	26.4087	18.2933	21.1413	16.306	16.6721	9.5786	13.2238	9.01943	5.13409	5.07495	5.04543	5.02035	4.97834	5.02389	4.9577	4.98375	4.90061	5.2377	5.41448	5.45071	6.33155
6447	SCG5	secretogranin V	ENSG00000166922	180.519	0.933484	0.184251	5.05716	4.25543e-07	7.39184e-06	122.022	114.861	127.637	146.061	220.217	182.323	251.453	174.832	176.834	217.483	239.981	277.189	461.553	430.565	310.657	120.149	131.268	161.626	133.098	80.1367	107.265	85.4843	114.142	109.01	131.972	137.047	109.135	7.22287	7.19169	7.24367	7.3159	7.56058	7.44182	7.64632	7.41683	7.42401	7.55003	7.61239	7.71019	8.08348
3425	IDUA	alpha-L-iduronidase	ENSG00000127415	87.1817	1.12095	0.226056	4.93136	8.16594e-07	1.31765e-05	72.9849	48.3625	51.4219	88.2908	70.7175	63.7634	44.8451	86.1848	48.7276	126.181	155.35	134.518	107.774	132.765	186.853	54.4424	63.2475	65.3769	95.2088	124.758	113.086	87.3227	112.977	73.1008	26.6072	54.0975	64.9399	6.33217	6.19333	6.21046	6.40797	6.31792	6.28223	6.16791	6.39777	6.19202	6.57356	6.68165	6.60641	6.4959
			ENSG00000203306	24.1843	1.20918	0.235814	4.92422	8.4698e-07	1.36473e-05	18.2462	15.1133	12.8555	23.9802	20.4709	13.9482	11.2113	13.5433	13.3608	34.8793	42.8951	39.744	85.5162	102.34	83.6825	10.3253	14.3202	12.7122	10.6867	10.9277	8.31515	9.19186	9.31773	3.84741	11.7072	14.426	5.41166	4.42825	4.40295	4.38383	4.4715	4.44462	4.39343	4.36884	4.3918	4.387	4.549	4.60017	4.58152	4.83593
157	GRK3	G protein-coupled receptor kinase 3	ENSG00000100077	56.6806	1.17785	0.233394	4.82647	1.38977e-06	2.12462e-05	14.825	14.1057	25.711	4.36004	3.72197	1.9926	4.80484	2.46242	3.92965	47.1897	49.851	38.7249	390.094	439.785	386.315	4.69331	5.96674	3.63205	29.1456	26.4087	12.4727	8.27268	2.32943	6.41235	1.06429	1.20217	0.901943	4.61828	4.60776	4.72918	4.4939	4.46206	4.45849	4.48654	4.47622	4.47388	4.91568	4.9333	4.84721	5.93727
51161	C3orf18	chromosome 3 open reading frame 18	ENSG00000088543	15.3727	1.18159	0.233268	4.77859	1.76526e-06	2.62827e-05	18.2462	18.1359	18.365	10.9001	14.8879	16.9371	0.800806	1.23121	2.35779	40.0086	54.4884	36.6868	39.8295	30.4254	38.9754	9.38663	7.16009	6.35609	5.82911	8.1958	4.98909	10.1111	9.31773	5.12988	0	3.6065	2.70583	3.88123	3.88078	3.8828	3.82417	3.85588	3.87164	3.73453	3.7443	3.74867	4.03249	4.11739	4.01118	4.02912
51332	SPTBN5	spectrin beta, non-erythrocytic 5	ENSG00000137877	94.2047	0.86969	0.185884	4.65616	3.22162e-06	4.43463e-05	61.581	52.3927	76.2147	73.0307	58.9312	73.7264	53.654	57.8669	51.0854	119	124.048	123.308	230.777	277.516	377.144	50.6878	78.761	74.457	90.3512	94.707	72.3418	32.1715	30.2826	46.1689	47.893	54.0975	61.3321	6.26947	6.21329	6.34915	6.33269	6.24837	6.33606	6.21811	6.24893	6.2017	6.5523	6.57219	6.57055	6.93532
90673	PPP1R3E	protein phosphatase 1 regulatory subunit 3E	ENSG00000235194	77.2313	0.895157	0.199268	4.48662	7.2361e-06	8.92248e-05	41.054	50.3776	46.8307	71.9407	65.7549	76.7153	54.4548	71.4102	55.801	112.845	77.6749	84.5834	63.2586	82.9783	100.878	74.1543	89.5011	54.4808	68.0063	85.6005	81.4885	133.282	153.743	85.9255	70.2431	63.7148	68.5477	6.04825	6.10297	6.08057	6.22228	6.18807	6.24655	6.12489	6.21975	6.13262	6.41231	6.25127	6.28532	6.17684
80339	PNPLA3	patatin like phospholipase domain containing 3	ENSG00000100344	63.6666	1.07027	0.244115	4.38761	1.14604e-05	0.000131846	31.9309	30.2265	25.711	41.4204	54.5889	59.7781	28.829	54.1733	21.2201	83.0948	59.1257	69.2972	92.5449	106.028	171.95	46.9331	50.1206	40.8606	88.4082	132.954	109.76	73.5349	53.577	96.1853	35.1215	26.4477	35.1758	5.73584	5.72186	5.68778	5.7976	5.87651	5.90741	5.70805	5.87567	5.65067	6.03055	5.90377	5.95975	6.07453
322	APBB1	amyloid beta precursor protein binding family B member 1	ENSG00000166313	37.523	0.793359	0.18047	4.30137	1.69745e-05	0.000185294	45.6155	54.4078	40.403	15.2601	17.3692	13.9482	4.80484	16.0057	20.4342	77.9655	82.3122	87.6406	111.288	109.716	132.975	14.0799	8.35344	13.6202	11.6582	11.8384	6.65212	30.3332	36.1062	32.0618	7.45002	7.213	3.60777	5.12603	5.18199	5.09316	4.90675	4.91757	4.89435	4.80784	4.91483	4.94518	5.31421	5.33395	5.36359	5.46998
2303	FOXC2	forkhead box C2	ENSG00000176692	77.0813	0.745242	0.172749	4.30069	1.70264e-05	0.000185553	54.7386	60.4531	48.6672	74.1207	93.6696	75.719	48.0484	35.7051	49.5135	78.9914	118.251	88.6597	169.861	170.567	167.365	76.0317	75.1809	69.917	100.066	64.6557	69.0158	34.0099	45.4239	42.3215	61.7287	58.9062	49.6069	6.09961	6.13123	6.06139	6.20492	6.30338	6.21318	6.05616	5.98443	6.06506	6.22978	6.40714	6.27721	6.59851
116372	LYPD1	LY6/PLAUR domain containing 1	ENSG00000150551	56.5964	0.762974	0.175705	4.28482	1.82887e-05	0.000197506	54.7386	35.2643	49.5854	32.7003	20.4709	22.915	22.4226	20.9306	9.43115	73.8621	81.1529	87.6406	235.462	219.432	239.584	20.6506	21.4803	20.8843	56.3481	50.9961	46.5649	9.19186	19.8002	19.2371	21.2858	18.0325	18.0389	5.59805	5.46699	5.56577	5.44893	5.34326	5.37197	5.36401	5.3606	5.24712	5.71135	5.74901	5.78492	6.33646
57458	TMCC3	transmembrane and coiled-coil domain family 3	ENSG00000057704	77.4632	0.840268	0.197277	4.26992	1.95545e-05	0.000208942	41.054	38.287	33.057	67.5806	73.1988	53.8003	34.4347	49.2484	37.7246	82.069	78.8342	54.0111	181.575	189.006	169.658	78.8477	82.341	54.4808	73.8354	119.294	102.276	56.9896	75.7066	69.2534	65.9859	61.3105	67.6457	6.01302	5.9929	5.95588	6.16722	6.19685	6.08923	5.96278	6.06455	5.98498	6.24205	6.22559	6.09066	6.63527
5228	PGF	placental growth factor	ENSG00000119630	32.7656	1.1844	0.267969	4.26697	1.98147e-05	0.000211206	15.9654	27.2039	25.711	16.3502	9.30493	5.97781	11.2113	25.8554	14.9327	78.9914	64.9223	38.7249	112.46	113.404	132.975	5.63198	13.1268	2.72404	4.85759	2.73193	7.48364	40.4442	40.7651	19.2371	14.9	14.426	24.3525	4.73895	4.82587	4.81444	4.74155	4.67293	4.65031	4.69376	4.81618	4.72616	5.14661	5.06783	4.90794	5.30217
			ENSG00000225345	46.4874	0.944412	0.221296	4.25586	2.08242e-05	0.000221007	21.6674	19.1435	31.2205	40.3304	44.6637	34.8706	28.829	41.8612	36.9387	68.7328	34.7798	49.9348	73.8017	95.8861	98.5848	37.5465	34.6071	39.9526	63.1487	63.7451	47.3964	28.4948	38.4356	30.7793	36.1858	57.704	55.9205	5.34485	5.32418	5.40918	5.46965	5.49626	5.43419	5.39151	5.47944	5.44672	5.63249	5.43455	5.52805	5.6571
126375	ZNF792	zinc finger protein 792	ENSG00000180884	52.9317	0.827626	0.198621	4.14765	3.35902e-05	0.000333414	38.7732	44.3323	24.7927	40.3304	40.9417	38.8558	39.2395	27.0866	30.6512	90.2759	48.6917	61.1446	94.8878	75.6025	95.1458	40.3625	34.6071	30.8724	47.6044	59.1919	61.5321	51.4744	64.0594	52.5813	63.8573	70.9278	61.3321	5.61405	5.64796	5.51744	5.62352	5.62467	5.6136	5.61475	5.53836	5.55691	5.89267	5.67454	5.74553	5.91193
8613	PLPP3	phospholipid phosphatase 3	ENSG00000162407	52.1993	1.17178	0.283195	4.13733	3.51364e-05	0.00034511	21.6674	21.1586	17.4467	31.6103	28.5351	34.8706	21.6218	70.179	17.2904	57.4483	60.285	55.0302	186.261	156.737	214.365	18.7733	25.0603	17.2522	33.0316	68.2983	54.0485	43.2018	50.0828	46.1689	29.8001	19.2347	9.92138	5.34681	5.34041	5.3085	5.42014	5.39203	5.44253	5.34018	5.6594	5.30404	5.58868	5.6045	5.57417	6.14331
148268	ZNF570	zinc finger protein 570	ENSG00000171827	48.2107	0.801596	0.195746	4.08375	4.43155e-05	0.000420675	29.6501	27.2039	31.2205	41.4204	46.5247	48.8188	46.4468	46.786	45.5839	53.3448	68.4003	42.8012	76.1446	75.6025	100.878	55.3811	51.314	48.1247	39.8323	29.1406	40.7442	42.2826	43.0945	41.0391	43.6358	34.8628	51.4108	5.45551	5.43734	5.46392	5.531	5.56182	5.57568	5.56142	5.56363	5.55611	5.60202	5.68335	5.53934	5.72252
266727	MDGA1	MAM domain containing glycosylphosphatidylinositol anchor 1	ENSG00000112139	43.4993	0.951066	0.233647	4.07205	4.66012e-05	0.000440264	18.2462	17.1284	11.9372	19.6202	19.2302	16.9371	28.829	32.0115	35.3668	27.6983	39.4171	36.6868	131.203	147.517	185.706	18.7733	17.9002	15.4362	46.6329	53.728	51.5539	41.3634	40.7651	44.8865	26.6072	16.8303	32.47	5.13313	5.12201	5.07695	5.14312	5.13259	5.12027	5.21019	5.23552	5.25749	5.20353	5.28549	5.26708	5.74977
94027	CGB7	chorionic gonadotropin subunit beta 7	ENSG00000196337	30.6092	1.03898	0.256368	3.99726	6.40797e-05	0.000580341	27.3693	9.06796	21.1197	17.4402	31.6368	35.8669	22.4226	50.4797	27.5075	45.1379	45.2137	44.8394	46.8582	53.4749	77.9508	14.0799	21.4803	12.7122	25.2595	22.7661	17.4618	24.818	25.6238	34.6267	25.5429	20.4368	25.2544	4.87823	4.74078	4.83306	4.80705	4.90756	4.93501	4.84199	5.02264	4.87866	4.99296	4.99234	4.9912	5.00204
27255	CNTN6	contactin 6	ENSG00000134115	28.5873	1.03563	0.259511	3.895	9.81972e-05	0.000834644	21.6674	17.1284	18.365	16.3502	17.9895	6.97412	12.0121	12.3121	12.5749	46.1638	26.6645	59.1065	45.6867	74.6805	99.7312	14.0799	10.7401	12.7122	59.2626	54.6386	58.2061	9.19186	12.8119	11.5422	20.2215	8.41516	12.6272	4.69629	4.66113	4.67014	4.65571	4.66511	4.57783	4.61766	4.62535	4.62219	4.86195	4.73242	4.93855	4.85746
2354	FOSB	FosB proto-oncogene, AP-1 transcription factor subunit	ENSG00000125740	51.9428	1.19126	0.328701	3.84349	0.000121296	0.000998655	7.98272	20.151	13.7737	35.9703	34.7384	35.8669	39.2395	51.7109	35.3668	67.7069	55.6477	46.8775	30.4578	47.0211	170.804	36.6078	87.1144	48.1247	49.5474	94.707	77.3309	21.1413	20.9649	43.604	69.1788	76.9387	83.8807	5.32408	5.41743	5.36519	5.53054	5.51835	5.52916	5.55034	5.62884	5.52412	5.71959	5.65183	5.59985	5.49418
[truncated: 77 more columns]

## Sheet: KDM5D_down
ENTREZ.x	Symbol.x	Genename.x	ENSEMBL	baseMean.x	log2FoldChange.x	lfcSE.x	stat.x	pvalue.x	padj.x	ctrl_ctrl_1.count.x	ctrl_ctrl_3.count.x	ctrl_ctrl_2.count.x	c4_ctrl_1.count.x	c4_ctrl_2.count.x	c4_ctrl_3.count.x	c5_ctrl_3.count.x	c5_ctrl_1.count.x	c5_ctrl_2.count.x	d2_ctrl_1.count.x	d2_ctrl_2.count.x	d2_ctrl_3.count.x	d4_ctrl_1.count.x	d4_ctrl_2.count.x	d4_ctrl_3.count.x	c4_d2_2.count.x	c4_d2_3.count.x	c4_d2_1.count.x	c4_d4_1.count.x	c4_d4_2.count.x	c4_d4_3.count.x	c5_d2_1.count.x	c5_d2_2.count.x	c5_d2_3.count.x	c5_d4_1.count.x	c5_d4_2.count.x	c5_d4_3.count.x	ctrl_ctrl_1.rLog.x	ctrl_ctrl_3.rLog.x	ctrl_ctrl_2.rLog.x	c4_ctrl_1.rLog.x	c4_ctrl_2.rLog.x	c4_ctrl_3.rLog.x	c5_ctrl_3.rLog.x	c5_ctrl_1.rLog.x	c5_ctrl_2.rLog.x	d2_ctrl_1.rLog.x	d2_ctrl_2.rLog.x	d2_ctrl_3.rLog.x	d4_ctrl_1.rLog.x
23308	ICOSLG	inducible T cell costimulator ligand	ENSG00000160223	557.581	-1.65382	0.106481	-15.5098	2.97889e-54	6.5198e-51	723.006	625.689	561.05	526.475	490.68	539.996	604.609	579.9	565.083	190.81	183.174	210.949	426.41	403.828	445.924	593.235	606.221	512.119	871.452	789.528	783.287	587.36	660.394	648.93	580.037	706.874	637.674	9.30343	9.18591	9.09934	9.04973	8.99519	9.06939	9.15882	9.12504	9.10509	8.36964	8.35086	8.42667	8.8915
6383	SDC2	syndecan 2	ENSG00000169439	2570.33	-1.4553	0.0985159	-14.7782	2.02502e-49	2.95473e-46	2156.47	2106.79	2500.39	2740.29	2685.4	2676.07	2463.28	2344.23	2801.05	747.853	853.264	811.185	1130.45	957.017	975.531	3142.64	2988.14	3772.79	4076.49	3998.64	4773.73	2704.25	2706.8	2634.19	3432.33	3696.66	3522.99	11.1191	11.0985	11.2507	11.3337	11.3155	11.3121	11.2373	11.1929	11.3539	10.2765	10.3719	10.3341	10.5832
23136	EPB41L3	erythrocyte membrane protein band 4.1 like 3	ENSG00000082397	270.952	-2.10453	0.142414	-14.545	6.27935e-48	8.24604e-45	271.412	241.812	216.707	410.934	386.465	364.647	389.993	316.421	363.885	45.1379	55.6477	52.992	21.0862	24.8935	19.4877	450.558	434.379	410.422	425.525	357.883	352.562	198.544	208.484	200.065	360.794	353.437	381.522	7.97252	7.8948	7.82307	8.27538	8.2329	8.18549	8.23812	8.07974	8.18574	7.10268	7.17424	7.15062	6.95008
1907	EDN2	endothelin 2	ENSG00000127129	1264.19	-1.1305	0.102556	-11.0335	2.63299e-28	8.23247e-26	968.19	954.151	1064.25	1311.28	1287.18	1233.42	1487.9	1458.99	1634.73	370.336	477.643	490.176	659.529	643.543	504.388	1637.03	1680.23	1566.32	2302.5	2221.06	2229.29	1178.4	1388.34	1101.64	1474.04	1371.67	1436.8	10.0316	10.0193	10.11	10.2888	10.273	10.2358	10.4005	10.3824	10.485	9.32245	9.4944	9.51057	9.72824
22861	NLRP1	NLR family pyrin domain containing 1	ENSG00000091592	1379.62	-1.2713	0.124656	-10.212	1.75296e-24	3.71287e-22	1114.16	970.272	1006.4	1839.94	1674.27	1652.87	1128.34	1494.69	1193.83	369.31	408.083	459.604	302.235	362.339	428.729	2089.46	1982.15	1738.84	1894.46	2147.3	2056.34	1797.01	2194.33	1756.98	1602.82	1844.12	1740.75	10.1765	10.061	10.091	10.6189	10.534	10.5216	10.187	10.4311	10.2352	9.3505	9.41779	9.49523	9.23084
11031	RAB31	RAB31, member RAS oncogene family	ENSG00000168461	88.1411	-1.78112	0.205326	-8.48911	2.08224e-17	2.18752e-15	100.354	67.506	89.0701	110.091	110.419	113.578	104.906	110.809	110.816	23.5948	22.0272	15.2862	25.772	39.6452	22.9267	93.8663	132.462	120.766	128.24	105.635	144.684	106.626	93.1773	129.53	75.5645	94.9711	87.4885	6.46823	6.30688	6.41653	6.51127	6.51606	6.52685	6.49042	6.51335	6.51658	6.0322	6.02552	5.9687	6.05282
9509	ADAMTS2	ADAM metallopeptidase with thrombospondin type 1 motif 2	ENSG00000087116	220.067	-1.11696	0.139795	-8.0143	1.10767e-15	9.56968e-14	133.425	129.974	168.04	337.903	306.442	299.887	181.783	187.144	172.118	45.1379	69.5596	75.4117	83.1733	76.5245	72.2191	340.735	384.258	363.205	375.006	394.309	408.274	260.13	291.179	246.234	172.415	185.134	182.193	7.41376	7.39847	7.53893	7.99646	7.93051	7.91183	7.585	7.60335	7.55237	6.97964	7.12574	7.15135	7.19535
26999	CYFIP2	cytoplasmic FMR1 interacting protein 2	ENSG00000055163	665.944	-0.863128	0.109229	-7.9046	2.68792e-15	2.17887e-13	704.76	655.916	597.78	682.346	700.972	713.353	563.768	523.265	569.799	372.388	322.293	361.772	181.575	182.552	139.853	901.116	785.223	758.191	1068.67	1111.9	988.672	909.995	1100.66	788.719	792.895	752.556	749.515	9.37308	9.31481	9.2405	9.34677	9.36955	9.38329	9.19417	9.13721	9.20252	8.88666	8.78929	8.86639	8.44381
79961	DENND2D	DENN domain containing 2D	ENSG00000162777	190.548	-1.19633	0.157472	-7.62454	2.44906e-14	1.79671e-12	127.724	140.05	101.926	264.872	238.827	241.105	235.437	241.317	231.849	51.2931	53.329	44.8394	43.3438	54.3969	33.2437	278.783	285.21	221.555	306.028	271.372	241.139	224.282	230.614	224.432	238.401	259.668	259.76	7.27667	7.32388	7.16363	7.71137	7.64578	7.64927	7.63501	7.64811	7.62503	6.90218	6.92001	6.86213	6.86033
2261	FGFR3	fibroblast growth factor receptor 3	ENSG00000068078	593.844	-0.728883	0.107637	-6.78154	1.189e-11	6.00536e-10	457.296	478.587	443.514	403.304	336.839	365.643	636.641	808.906	686.902	306.733	274.76	238.464	223.748	224.042	261.364	562.259	526.267	515.751	1262	1231.19	1287.19	826.349	765.219	760.505	628.995	746.545	774.769	8.94774	8.98182	8.92412	8.85477	8.72268	8.78382	9.20694	9.40469	9.26939	8.66285	8.59231	8.50063	8.46522
90701	SEC11C	SEC11 homolog C, signal peptidase complex subunit	ENSG00000166562	530.794	-0.6929	0.10618	-6.52581	6.76355e-11	3.00064e-09	586.16	653.901	586.761	540.645	602.339	541.989	699.905	545.427	587.875	355.974	372.144	388.268	425.238	422.268	340.462	658.002	594.287	586.576	614.971	539.101	577.072	375.947	372.709	452.712	668.373	658.787	583.557	9.11799	9.20575	9.11917	9.05482	9.14059	9.0568	9.26197	9.06156	9.1209	8.74718	8.77908	8.80823	8.87441
3303	HSPA1A	heat shock protein family A (Hsp70) member 1A	ENSG00000204389	169.611	-1.56961	0.244856	-6.37808	1.79319e-10	7.35879e-09	273.693	255.918	334.243	117.721	142.055	177.342	384.387	179.757	327.732	82.069	77.6749	81.5262	33.9722	39.6452	10.317	157.695	144.395	167.982	287.569	134.775	169.629	112.141	125.789	168.004	191.572	226.007	175.879	7.62731	7.58316	7.77194	7.12719	7.22341	7.35046	7.87777	7.35759	7.75956	6.9622	6.94282	6.95932	6.68823
100506930	LINC00665	long intergenic non-protein coding RNA 665	ENSG00000232677	505.81	-0.628413	0.100747	-6.238	4.43198e-10	1.61669e-08	610.108	543.07	500.446	598.416	624.671	590.807	580.585	472.785	480.989	354.948	353.595	348.524	214.376	214.822	199.462	690.856	659.922	606.553	617.886	507.229	537.159	518.421	550.911	552.745	571.523	634.744	521.323	9.10667	9.0148	8.95148	9.09134	9.12738	9.08138	9.06798	8.90824	8.9211	8.69923	8.6974	8.68644	8.37654
5159	PDGFRB	platelet derived growth factor receptor beta	ENSG00000113721	43.1887	-1.59591	0.251437	-6.18584	6.17712e-10	2.2103e-08	52.4579	47.3549	40.403	44.6904	45.9043	69.7412	35.2355	25.8554	29.0794	7.18103	9.27461	17.3243	18.7433	25.8155	22.9267	57.2584	83.5344	50.8487	83.5506	101.081	69.0158	45.0401	53.577	39.7566	23.4144	40.8737	26.1564	5.43977	5.41012	5.36697	5.39372	5.40222	5.53625	5.3328	5.2715	5.29019	5.1257	5.14642	5.20663	5.21978
91133	L3MBTL4	L3MBTL histone methyl-lysine binding protein 4	ENSG00000154655	160.703	-0.795982	0.129349	-6.14637	7.92758e-10	2.7541e-08	179.041	180.352	146.92	224.542	204.088	227.157	145.747	153.901	139.109	90.2759	90.4275	102.927	28.1149	20.2836	26.3657	249.684	207.643	234.267	206.933	245.874	227.004	168.211	179.366	162.874	152.193	159.888	185.8	7.33735	7.34221	7.2258	7.47636	7.41981	7.48463	7.2213	7.25127	7.19598	6.98895	6.99183	7.04723	6.63972
5141	PDE4A	phosphodiesterase 4A	ENSG00000065989	554.057	-0.656939	0.115206	-5.70612	1.15577e-08	3.07862e-07	577.037	541.055	487.59	444.724	405.695	360.661	632.637	764.582	721.483	315.965	336.205	350.563	315.121	329.147	349.632	482.473	457.052	518.475	539.193	519.978	545.474	781.309	929.444	1101.64	747.131	758.567	646.693	9.11538	9.06501	8.98482	8.91606	8.84656	8.76452	9.18953	9.34388	9.29736	8.67393	8.7173	8.74488	8.67371
285220	EPHA6	EPH receptor A6	ENSG00000080224	73.6047	-1.22138	0.219561	-5.60473	2.08577e-08	5.31851e-07	49.0367	43.3247	49.5854	105.731	104.215	130.516	96.8976	73.8727	76.2351	14.3621	20.8679	15.2862	29.2864	27.6594	19.4877	116.394	113.368	113.502	129.212	121.116	118.075	69.8582	69.883	58.9936	97.9146	50.491	72.1555	6.00327	5.96651	6.00451	6.29356	6.29173	6.39797	6.25636	6.14145	6.15461	5.76124	5.8159	5.76835	5.87647
147184	TMEM99	transmembrane protein 99 (putative)	ENSG00000167920	453.085	-0.673965	0.121568	-5.54096	3.00823e-08	7.41165e-07	572.475	608.561	627.164	401.124	424.305	445.347	643.848	451.854	579.23	354.948	387.215	375.02	451.01	439.785	301.486	386.729	447.506	464.903	432.326	401.594	400.79	406.28	415.804	375.764	475.737	491.686	470.814	8.99541	9.04468	9.06937	8.72551	8.76611	8.80241	9.09125	8.81324	9.00601	8.63805	8.70023	8.67693	8.81185
57221	ARFGEF3	ARFGEF family member 3	ENSG00000112379	767.55	-0.707023	0.128591	-5.50543	3.68275e-08	8.84129e-07	551.948	550.123	729.09	886.178	793.401	874.754	876.883	892.628	1136.45	348.793	365.188	387.249	118.317	145.673	184.56	859.815	792.383	959.77	1239.66	1004.44	1115.89	920.106	923.62	1002.89	988.724	1018.23	1057.08	9.25974	9.25673	9.48084	9.64363	9.55127	9.63284	9.6354	9.64943	9.86123	8.926	8.9591	8.99818	8.33018
57662	CAMSAP3	calmodulin regulated spectrin associated protein family member 3	ENSG00000076826	358.63	-0.648724	0.11908	-5.45865	4.79761e-08	1.10919e-06	283.957	314.356	274.556	367.333	371.577	353.687	412.415	422.305	462.126	163.112	206.36	179.358	117.145	110.638	105.463	399.87	439.152	367.745	344.889	360.615	340.09	659.057	667.383	573.264	373.565	516.932	496.069	8.27276	8.34214	8.24923	8.45311	8.46243	8.42581	8.53975	8.55591	8.62694	7.93168	8.0694	7.98494	7.76706
1268	CNR1	cannabinoid receptor 1	ENSG00000118432	74.7813	-0.955976	0.174694	-5.44164	5.27918e-08	1.19528e-06	77.5464	99.7476	87.2336	125.351	117.862	107.601	78.479	78.7975	91.1678	53.3448	39.4171	36.6868	15.2289	22.1276	20.634	107.008	100.241	148.006	76.75	70.1196	74.0049	90.9995	95.5068	79.5132	45.7644	42.0758	37.8816	6.19241	6.29885	6.24099	6.40668	6.38199	6.33376	6.19791	6.19846	6.26067	6.06091	5.97743	5.95735	5.80887
23671	TMEFF2	transmembrane protein with EGF like and two follistatin like domains 2	ENSG00000144339	41.9322	-1.38161	0.248515	-5.38563	7.21898e-08	1.58793e-06	39.9136	41.3096	25.711	125.351	130.889	161.401	23.2234	34.4739	32.2231	9.23276	17.3899	6.11446	4.68582	5.53189	11.4634	79.7863	84.7277	79.9051	58.2911	64.6557	51.5539	10.1111	11.6472	8.97729	6.38573	3.6065	3.60777	5.2088	5.21852	5.10625	5.65499	5.69057	5.79642	5.08563	5.17165	5.15462	4.97173	5.04348	4.94333	4.93489
29933	GPR132	G protein-coupled receptor 132	ENSG00000183484	303.756	-0.69969	0.130219	-5.36696	8.00765e-08	1.72388e-06	391.153	347.605	418.721	358.613	347.384	332.765	388.391	289.335	429.903	187.733	259.689	253.75	57.4013	55.3189	60.7558	408.318	385.451	380.457	439.126	351.509	362.541	296.897	264.391	288.556	282.037	299.339	264.269	8.38268	8.2969	8.43521	8.31914	8.29794	8.26565	8.37934	8.16788	8.45622	7.89261	8.09558	8.08004	7.36728
101927934	LINC01843	long intergenic non-protein coding RNA 1843	ENSG00000251169	47.3174	-1.17049	0.221378	-5.22327	1.75786e-07	3.44028e-06	70.7041	67.506	60.6044	42.5104	46.5247	60.7744	39.2395	25.8554	46.3698	15.3879	25.5052	37.7059	32.8007	35.9573	26.3657	58.1971	48.9273	60.8369	116.582	81.958	77.3309	22.9797	36.1062	38.4741	40.443	31.2563	30.6661	5.65889	5.64338	5.60659	5.50003	5.52468	5.60703	5.47849	5.3921	5.52367	5.31228	5.38879	5.46946	5.43838
115830329	ZNNT1	ZNF706 neighboring transcript 1	ENSG00000261087	27.766	-1.17136	0.246225	-4.64598	3.38458e-06	4.5963e-05	37.6328	36.2719	45.9124	18.5302	30.3961	39.8521	23.2234	25.8554	33.795	14.3621	18.5492	13.248	8.20018	7.37585	10.317	18.7733	29.8337	30.8724	41.7753	21.8555	34.9236	43.2018	43.0945	35.9092	35.1215	30.0542	20.7447	4.83693	4.82902	4.8896	4.70751	4.79127	4.85176	4.74043	4.7597	4.81386	4.67579	4.70807	4.66715	4.62949
254778	VXN	vexin	ENSG00000169085	194.776	-0.661213	0.146717	-4.51579	6.30814e-06	7.91198e-05	172.199	169.269	184.568	182.032	197.885	165.386	124.926	104.653	131.25	98.4827	105.499	120.251	133.546	94.0421	110.048	305.065	268.503	296.92	350.718	410.7	494.752	149.827	163.06	202.63	171.35	171.91	179.487	7.47777	7.46765	7.51836	7.51012	7.56117	7.45432	7.30106	7.22155	7.32649	7.19028	7.22401	7.28449	7.33916
151556	GPR155	G protein-coupled receptor 155	ENSG00000163328	70.3758	-0.84036	0.186358	-4.50225	6.72369e-06	8.35341e-05	68.4233	70.5286	97.3344	75.2107	80.6427	71.7338	63.2637	48.0172	85.6663	49.2414	42.8951	33.6295	37.4866	35.9573	37.8291	57.2584	60.8608	71.733	95.2088	105.635	105.602	106.626	114.142	93.6203	50.0216	75.7365	65.8419	6.1028	6.11383	6.24462	6.13775	6.1667	6.12011	6.07465	5.99003	6.19077	5.99543	5.95851	5.89724	5.92491
137695	TMEM68	transmembrane protein 68	ENSG00000167904	476.419	-0.640616	0.144874	-4.42087	9.8305e-06	0.000116196	535.983	572.289	664.812	442.544	537.825	514.092	575.78	389.063	599.664	363.155	347.798	402.535	379.551	384.466	267.096	489.043	455.859	582.944	499.36	503.586	605.343	500.037	451.91	480.926	443.808	421.96	451.874	8.97703	9.02877	9.14968	8.83144	8.98076	8.94496	9.03419	8.73796	9.06669	8.68824	8.6588	8.76179	8.72011
866	SERPINA6	serpin family A member 6	ENSG00000170099	142.763	-0.751051	0.174129	-4.31568	1.59109e-05	0.000175582	205.27	151.133	112.945	101.371	101.734	106.604	122.523	124.352	94.3115	84.1207	89.2682	92.736	90.202	74.6805	69.9265	212.138	182.582	149.822	171.959	206.716	207.879	147.989	157.237	114.14	238.401	241.635	202.937	7.32708	7.15436	7.00701	6.9592	6.9567	6.98085	7.04575	7.0543	6.92511	6.88151	6.90669	6.92061	6.91102
8557	TCAP	titin-cap	ENSG00000173991	23.9102	-1.0255	0.238337	-4.18402	2.86393e-05	0.000291544	37.6328	34.2568	43.1577	21.8002	17.3692	24.9076	28.0282	23.393	16.5045	15.3879	15.0712	20.3815	7.02873	10.1418	12.6097	17.8346	32.2204	17.2522	17.4873	15.4809	24.9455	38.6058	34.9415	29.4968	31.9287	36.065	21.6466	4.64837	4.62811	4.68385	4.54432	4.51049	4.56597	4.58783	4.55545	4.50474	4.4977	4.49615	4.53414	4.43522
			ENSG00000232732	23.5323	-1.01211	0.236004	-4.17245	3.01337e-05	0.000305572	34.2117	31.2341	41.3212	29.4303	22.3318	17.9334	40.0403	32.0115	30.6512	10.2586	16.2306	21.4006	16.4004	9.21982	12.6097	18.7733	26.2537	22.7003	21.3734	16.3916	20.7879	13.7878	11.6472	15.3896	28.7358	40.8737	33.3719	4.60825	4.58984	4.654	4.57763	4.52913	4.49777	4.64729	4.59376	4.58703	4.44019	4.48604	4.52279	4.48734
105374219	LINC02068	long intergenic non-protein coding RNA 2068	ENSG00000223387	139.236	-0.64925	0.158977	-4.10513	4.04082e-05	0.00038989	127.724	94.7098	107.435	111.181	114.14	109.593	84.8855	91.1096	112.388	73.8621	75.3562	54.0111	43.3438	48.865	56.1704	214.954	204.063	191.591	206.933	225.84	156.325	205.898	218.967	215.455	195.829	195.953	222.78	7.02056	6.87769	6.93482	6.95205	6.96276	6.94472	6.82775	6.86316	6.95585	6.77503	6.78511	6.66486	6.60529
658	BMPR1B	bone morphogenetic protein receptor type 1B	ENSG00000138696	152.929	-0.613461	0.152359	-4.04574	5.21571e-05	0.000483364	99.2138	110.831	155.184	175.492	177.414	166.383	144.946	172.37	196.482	78.9914	71.8783	82.5452	63.2586	49.787	57.3168	198.058	212.416	227.911	237.05	223.108	267.748	152.585	144.425	168.004	157.515	165.899	172.271	7.00168	7.05136	7.22475	7.29407	7.30271	7.26379	7.1873	7.28311	7.36323	6.90395	6.87052	6.92151	6.82524
10808	HSPH1	heat shock protein family H (Hsp110) member 1	ENSG00000120694	7957.66	-0.690458	0.171164	-4.03282	5.51108e-05	0.000508584	10105	10317.3	11188.9	7310.7	8263.4	8539.31	13550.4	8032.42	12453	5973.59	6150.23	6816.61	6809.67	6724.01	4056.88	7116	7667.26	8540.77	9620.95	7279.69	7634.14	5158.47	3854.05	5436.39	8796.35	8460.85	9000.49	13.1629	13.1827	13.2603	12.8619	12.9744	13.0048	13.4463	12.9481	13.3638	12.6806	12.7065	12.7985	12.7976
57116	ZNF695	zinc finger protein 695	ENSG00000197472	94.6523	-0.745248	0.185913	-3.99481	6.47466e-05	0.000585574	115.179	122.921	152.429	92.6509	89.9477	105.608	113.714	109.578	134.394	63.6034	79.9935	80.5071	72.6302	85.7443	74.5118	100.437	93.0812	156.178	65.0917	63.7451	95.6242	63.4239	46.5887	83.3606	98.9789	90.1625	105.527	6.6363	6.66867	6.78132	6.53822	6.52524	6.59637	6.63198	6.61249	6.71569	6.39287	6.47826	6.48022	6.44157
388730	TMEM81	transmembrane protein 81	ENSG00000174529	54.1943	-0.727185	0.183674	-3.93201	8.4237e-05	0.000734529	82.108	56.4229	87.2336	53.4105	54.5889	61.7708	69.6701	57.8669	58.9447	35.9052	51.0104	44.8394	45.6867	38.7232	43.5607	44.1171	63.2475	43.5846	55.3766	42.8003	45.7333	47.7977	59.4005	66.6885	57.4716	52.8953	42.3913	5.8955	5.76289	5.92234	5.74581	5.75267	5.79249	5.83569	5.77058	5.77745	5.63953	5.73212	5.69532	5.70102
			ENSG00000256885	23.3009	-1.11616	0.277023	-3.92267	8.75717e-05	0.000759075	27.3693	46.3474	46.8307	10.9001	23.5725	22.915	19.2193	23.393	23.5779	23.5948	6.95596	15.2862	10.5431	12.9077	14.9024	17.8346	7.16009	29.9644	24.288	16.3916	33.2606	36.7675	23.2943	34.6267	23.4144	24.0433	29.7641	4.54925	4.67052	4.6745	4.42957	4.52343	4.5186	4.49142	4.52192	4.52339	4.5234	4.3991	4.46276	4.42757
[truncated: 77 more columns]

## Sheet: doubleKO_up
ENSEMBL	ENTREZ	Symbol	Genename	fc_c4_ctrl_vs_ctrl_ctrl	fc_c5_ctrl_vs_ctrl_ctrl	fc_d2_ctrl_vs_ctrl_ctrl	fc_d4_ctrl_vs_ctrl_ctrl	fc_c4_d2_vs_ctrl_ctrl	fc_c4_d4_vs_ctrl_ctrl	fc_c5_d2_vs_ctrl_ctrl	fc_c5_d4_vs_ctrl_ctrl	single_mean	double_mean	max
ENSG00000173281	79660	PPP1R3B	protein phosphatase 1 regulatory subunit 3B	0.780566	0.269827	0.551416	-0.351313	1.22195	0.926145	1.55759	1.08515	0.312624	1.19771	0.780566
ENSG00000143320	1382	CRABP2	cellular retinoic acid binding protein 2	1.26478	1.00657	0.384251	0.36891	2.05157	2.83734	2.15682	1.77813	0.756125	2.20596	1.26478
ENSG00000132561	4147	MATN2	matrilin 2	1.2505	0.295534	-0.873788	0.471042	1.80782	1.21139	2.31191	1.41192	0.285822	1.68576	1.2505
ENSG00000262185	102724927	LINC02861	long intergenic non-protein coding RNA 2861	1.16727	1.00298	0.594192	-0.300272	1.49283	1.50133	1.58891	1.751	0.616042	1.58351	1.16727
ENSG00000131650	79412	KREMEN2	kringle containing transmembrane protein 2	1.21268	0.970247	0.120076	0.228756	1.66688	1.56601	1.48113	1.59232	0.63294	1.57658	1.21268
ENSG00000176595	9920	KBTBD11	kelch repeat and BTB domain containing 11	0.89075	0.896761	0.772096	-0.242611	1.18537	2.07294	1.99333	1.49365	0.579249	1.68632	0.896761
ENSG00000198796	115701	ALPK2	alpha kinase 2	0.813596	0.714024	0.147945	-0.302553	1.12289	1.24957	0.940881	0.994644	0.343253	1.077	0.813596
ENSG00000238098	650655	ABCA17P	ATP binding cassette subfamily A member 17, pseudogene	1.71938	1.61416			4.06399	3.19178	3.5615	3.65662	1.66677	3.61847	1.71938
ENSG00000185640	338785	KRT79	keratin 79	0.698114	0.600191	-0.244024	-1.28839	1.43771	1.41591	0.652937	1.92746	-0.0585271	1.3585	0.698114
ENSG00000179859	284023	RNF227	ring finger protein 227	1.58502	1.21147		1.1627	2.25284	2.26579	2.00764	2.11706	1.31973	2.16083	1.58502
ENSG00000222009	149478	BTBD19	BTB domain containing 19	1.35026	1.16821	0.454688	0.0116615	1.5176	1.64074	2.59548	1.73576	0.746204	1.8724	1.35026
ENSG00000228742				0.825734	0.371574	0.546589	-0.589363	1.22548	1.37039	1.28834	0.633629	0.288633	1.12946	0.825734
ENSG00000261122	400533	LINC02167	long intergenic non-protein coding RNA 2167	1.52623	1.12275			3.14015	1.75417	3.5273	2.04643	1.32449	2.61701	1.52623
ENSG00000250770				1.24352	0.938959	0.865637		2.05223	1.77074	1.88649	1.87567	1.01604	1.89628	1.24352
ENSG00000105855	3696	ITGB8	integrin subunit beta 8	1.03773	0.964912	0.773396	0.667218	1.20359	1.60195	1.67887	1.57619	0.860813	1.51515	1.03773
ENSG00000132635	64773	PCED1A	PC-esterase domain containing 1A	0.69745	0.564531	0.427756	0.574949	0.937744	0.864749	1.09616	0.801871	0.566171	0.925131	0.69745
ENSG00000259370	105370854	LOC105370854	uncharacterized LOC105370854	0.902406	0.51991	0.617431	-0.933262	1.39273	1.98381	2.02492	0.815238	0.276621	1.55418	0.902406
ENSG00000213859	147040	KCTD11	potassium channel tetramerization domain containing 11	0.589986	0.614103	0.153205	0.497728	0.663179	0.603128	1.1313	0.844152	0.463756	0.810438	0.614103
ENSG00000131435	8572	PDLIM4	PDZ and LIM domain 4	1.18253	0.193353	-0.713873	0.279173	1.70356	2.27134	1.40419	0.972504	0.235295	1.5879	1.18253
ENSG00000171992	11346	SYNPO	synaptopodin	0.784575	0.414528	0.679736	0.21053	0.728895	0.606406	1.76156	1.08189	0.522343	1.04469	0.784575
ENSG00000054392	55733	HHAT	hedgehog acyltransferase	0.435187	0.358959	-0.202068	0.141185	1.07125	1.40716	0.673207	0.960436	0.183315	1.02801	0.435187
ENSG00000132016	79173	BRME1	break repair meiotic recombinase recruitment factor 1	0.990785	0.617893	0.164359		1.26541	1.07855	1.75362	1.1402	0.591012	1.30945	0.990785
ENSG00000006788	8735	MYH13	myosin heavy chain 13	1.36992	1.36661	0.602488	-0.250499	1.57977	1.35565	3.31846	2.6465	0.77213	2.22509	1.36992
ENSG00000108924	3131	HLF	HLF transcription factor, PAR bZIP family member	1.07544	0.99304			1.79494	2.47952	1.96806	1.21429	1.03424	1.8642	1.07544
ENSG00000182557	201305	SPNS3	sphingolipid transporter 3 (putative)	0.795054	-0.705166	-0.498415	0.778884	1.61177	2.61705	1.14711	0.983375	0.092589	1.58983	0.795054
ENSG00000229124	100507347	VIM-AS1	VIM antisense RNA 1	0.763661	0.661498	0.527934	-0.869445	1.1598	0.859665	1.5345	1.22283	0.270912	1.1942	0.763661
ENSG00000244560	155060	LOC155060	AI894139 pseudogene	0.943373	0.378256	0.479137		1.14295	1.47353	1.42007	1.58222	0.600255	1.40469	0.943373
ENSG00000214575	64506	CPEB1	cytoplasmic polyadenylation element binding protein 1	0.550875	0.444305	0.306776	-0.174657	0.828702	0.700845	0.918839	0.863747	0.281825	0.828034	0.550875
ENSG00000159388	7832	BTG2	BTG anti-proliferation factor 2	0.592646	0.58437	-0.188661	-0.398688	0.704998	0.935313	1.61875	0.751741	0.147417	1.0027	0.592646
ENSG00000181126	352962	HLA-V	major histocompatibility complex, class I, V (pseudogene)	0.715687	0.7031	0.304663	-0.161559	0.987351	0.883739	2.21496	1.39761	0.390473	1.37091	0.715687
ENSG00000259727				0.872224	1.00927			2.7194	3.38216	2.38555	2.58135	0.940746	2.76711	1.00927
ENSG00000082438	22837	COBLL1	cordon-bleu WH2 repeat protein like 1	0.415334	0.0571936	0.00218253	0.0984659	0.606512	1.17476	0.586959	0.840185	0.143294	0.802104	0.415334
ENSG00000259498				0.675855	0.685747	0.629125	0.542064	0.796241	1.22408	0.859209	1.06131	0.633198	0.985211	0.685747
ENSG00000226973				0.601495	0.354965	0.118475	-0.346292	0.94826	1.20089	1.29074	0.979169	0.182161	1.10476	0.601495
ENSG00000111863	84830	ADTRP	androgen dependent TFPI regulating protein	0.619144	-0.0615979	0.0380775	-0.550954	1.20339	1.66401	0.779421	0.800737	0.0111674	1.11189	0.619144
ENSG00000126878	83543	AIF1L	allograft inflammatory factor 1 like	0.36938	0.251937	-0.517345	-3.02502	1.48765	1.18313	1.39445	1.76693	-0.730263	1.45804	0.36938
ENSG00000262888				0.637611	0.763575	0.314479	-0.203018	1.30049	1.2796	0.995676	0.824495	0.378162	1.10006	0.763575
ENSG00000179023	127707	KLHDC7A	kelch domain containing 7A	0.303162	0.288511	0.572703	-0.247665	0.609585	0.926662	1.09368	0.907511	0.229178	0.884359	0.572703
ENSG00000109511	11199	ANXA10	annexin A10	0.582558	1.42631	0.359734		1.69708	1.94011	2.91804	1.58326	0.789535	2.03462	1.42631
ENSG00000130649	1571	CYP2E1	cytochrome P450 family 2 subfamily E member 1	0.603648	0.947701	0.487		1.09803	0.924358	2.12289	1.65969	0.67945	1.45124	0.947701
ENSG00000198838	6263	RYR3	ryanodine receptor 3	0.403419	0.171072	-0.201731	-0.620483	0.865667	1.27788	0.914664	1.03394	-0.0619309	1.02304	0.403419
ENSG00000236098				0.508623	-0.363456	-0.128381	-0.546103	1.10572	1.05667	1.11874	0.843418	-0.132329	1.03114	0.508623
ENSG00000259953				0.443617	0.329165	0.454059	-0.146665	1.22165	0.85813	1.8403	1.10163	0.270044	1.25543	0.454059
ENSG00000095303	5742	PTGS1	prostaglandin-endoperoxide synthase 1	0.212335	0.169129	0.282235	0.212709	1.19753	0.9318	2.42039	1.59601	0.219102	1.53643	0.282235
ENSG00000248187				-0.043182	0.288253	0.53337	-1.44307	2.06771	1.93656	2.06185	1.6971	-0.166157	1.9408	0.53337
ENSG00000223387	105374219	LINC02068	long intergenic non-protein coding RNA 2068	0.0231109	-0.177792	-0.64925	-1.0705	0.852842	0.796886	0.91232	0.864918	-0.468607	0.856741	0.0231109
ENSG00000023839	1244	ABCC2	ATP binding cassette subfamily C member 2	-0.0154537	-0.0652733	0.199135	-0.693306	0.685369	1.63528	1.14894	0.850273	-0.143724	1.07997	0.199135
ENSG00000181585	259236	TMIE	transmembrane inner ear					2.70129	2.87335	2.80997	2.93128	0	2.82897	0
ENSG00000233223	100996842	LOC100996842	uncharacterized LOC100996842					1.35042	0.964224	1.64799	1.18993	0	1.28814	0

## Sheet: doubleKO_down
ENSEMBL	ENTREZ	Symbol	Genename	fc_c4_ctrl_vs_ctrl_ctrl	fc_c5_ctrl_vs_ctrl_ctrl	fc_d2_ctrl_vs_ctrl_ctrl	fc_d4_ctrl_vs_ctrl_ctrl	fc_c4_d2_vs_ctrl_ctrl	fc_c4_d4_vs_ctrl_ctrl	fc_c5_d2_vs_ctrl_ctrl	fc_c5_d4_vs_ctrl_ctrl	single_mean	double_mean	min
ENSG00000143013	8543	LMO4	LIM domain only 4	-0.655951	-0.498752	0.0247452	0.130375	-0.870254	-0.953037	-0.762988	-1.01251	-0.249895	-0.899696	-0.655951
ENSG00000196549	4311	MME	membrane metalloendopeptidase	-1.0295	-1.26689	-0.198945	0.725537	-1.77179	-4.16173	-0.872015	-2.07808	-0.44245	-2.2209	-1.26689
ENSG00000169604	84168	ANTXR1	ANTXR cell adhesion molecule 1	-0.536895	-0.993527	-0.413137	2.3528	-1.10365	-0.92042	-1.41569	-2.3216	0.102311	-1.44034	-0.993527
ENSG00000123689	50486	G0S2	G0/G1 switch 2	-0.708735	-0.784816	0.231128	0.589974	-1.04409	-1.86819	-2.13816	-1.10852	-0.168112	-1.53974	-0.784816
ENSG00000215105				-0.854938	-0.925426	-0.235719	0.544137	-1.20203	-1.32075	-1.15075	-1.4825	-0.367987	-1.28901	-0.925426
ENSG00000124882	2069	EREG	epiregulin	-0.664284	-0.565241	-0.476164	0.308491	-1.723	-0.956869	-3.33483	-1.25477	-0.3493	-1.81737	-0.664284
ENSG00000271781				-0.582152	-0.395291	-0.646322	-0.452724	-0.923109	-1.16295	-0.880704	-1.0592	-0.519122	-1.00649	-0.646322
ENSG00000179300	203430	RTL3	retrotransposon Gag like 3	-0.361854	-0.692601	-0.0981435	-0.368278	-1.31206	-1.09349	-2.18755	-1.17922	-0.380219	-1.44308	-0.692601
ENSG00000091986	151887	CCDC80	coiled-coil domain containing 80	-0.128441	0.042298	0.114377	1.4566	-0.680443	-0.75332	-1.20685	-0.618441	0.371209	-0.814763	-0.128441
ENSG00000126705	27245	AHDC1	AT-hook DNA binding motif containing 1	-0.0213976	-0.0503813	0.763244	0.964412	-0.724348	-0.852072	-1.09362	-1.3366	0.413969	-1.00166	-0.0503813
