# Supplementary material for: KDM5C and KDM5D mutations have different consequences in clear cell renal cell carcinoma cells
Source: Commun Biol. 2025 Feb 15;8:244. doi: 10.1038/s42003-025-07695-8 (PMC11830100; doi:10.1038/s42003-025-07695-8)
Supplement: Supplementary file 6 — Supplementary Dataset 4 [file 42003_2025_7695_MOESM6_ESM.xlsx]

## Sheet: Fig 1d
	786-O + sgCtrl				786-O + sgKDM5C #4				786-O + sgKDM5C #5
0	0.0884	0.07778	0.07804	0.09376	0.08266	0.07714	0.09306	0.0942	0.08406	0.07914	0.09256	0.09096
48	0.1494	0.13992	0.1333	0.19678	0.13356	0.16116	0.1875	0.18984	0.19788	0.14186	0.18824	0.19608
96	0.2783	0.28046	0.36616	0.36616	0.15424	0.24086	0.43318	0.43318	0.35948	0.31514	0.63668	0.63668
144	1.20842	1.0809	1.08586	1.3344	0.292	0.7741	1.18642	1.24638	1.00376	1.10098	1.69258	1.9159
	CAKI-2 + sgCtrl				CAKI-2 + sgKDM5C #4				CAKI-2 + sgKDM5C #5
0	0.14856	0.11448	0.17188	0.1881	0.1406	0.14824	0.14918	0.11516	0.13894	0.11194	0.13976	0.14016
48	0.28042	0.19894	0.26398	0.26262	0.2553	0.2554	0.25866	0.15846	0.24362	0.19006	0.22344	0.17122
96	0.49038	0.31252	0.63452	0.63452	0.38948	0.32796	0.51094	0.51094	0.39176	0.2903	0.45246	0.45246
144	1.08292	0.62498	1.3446	0.98068	1.12266	1.06832	0.9598	0.62526	0.97354	0.49678	0.90816	0.59918
	A498 + sgCtrl			A498 + sgKDM5C #4			A498 + sgKDM5C #5
0	0.1294	0.12762	0.0863	0.14382	0.1276	0.07738	0.12648	0.12148	0.08668
48	0.19986	0.19454	0.19434	0.2265	0.18516	0.18246	0.21882	0.18684	0.2003
96	0.38056	0.25678	0.23326	0.43812	0.18478	0.35266	0.446	0.19114	0.23898
144	0.7676	0.52488	0.53262	1.07082	0.85566	0.8237	1.05156	0.40744	0.74952
	769-P + sgCtrl				769-P + sgKDM5C #4				769-P + sgKDM5C #5
0	0.09424	0.08464	0.06628	0.09446	0.09064	0.08978	0.07098	0.10464	0.094	0.08496	0.07056	0.09618
48	0.25626	0.15952	0.15256	0.20232	0.24898	0.17726	0.19312	0.22758	0.22736	0.18062	0.17618	0.1952
96	0.78222	0.31066	0.28364	0.23326	0.74516	0.3235	0.52052	0.35266	0.64016	0.4327	0.4073	0.23898
144	2.31322	0.93314	0.9199	1.58552	1.98672	1.045	1.40008	1.8644	1.81958	1.26256	1.26282	1.63332

## Sheet: Fig 1e
786-O + sgCtrl	786-O + sgKDM5C#4	786-O + sgKDM5C#5		A498 + sgCtrl	A498 + sgKDM5C #4	A498 + sgKDM5C #5		769-P + sgCtrl	769-P + sgKDM5C #4	769-P + sgKDM5C #5
14	24	8		2	9	12		1	10	8
21	14	16		4	7	9		7	9	7
17	20	10		4	4	8		1	7	10
13	17	1		2	7	10		4	8	8
16	6	15		2	11			6	10	11
8	16	13		0		22		8	6	16
11	18	18		2	12	17		6	8	10
16	16	14		2	9	13		7	6	12
20	23	11		1	9	10		3	6	8
14	23	24		2	6	14		4	9	5
18	25	16		1	8	7		2	6	7
15	17	17		2	7	6		3	8	7
				9	4	15		5	20	6
				6	5	13		8	14	6
				8	6	12		3	17	5
				6	5	12		5	21	6
				3	7	19		2	5	7
				3	10	26		3	5	10
				4	9	18		0	5	9
				4	7	21		3	5	10
				6	10	10		4	14
				4	8	8		3	18
				6	10	10		3	10
				5	9	13		6	16
				5	18	9		5	7	13
				6	16	9		6	6	7
				6	21	10		3	5	9
				5	24	12		4	6	9
				1	13	11		5	11	8
				2	11	8		5	5	13
					7	14		3	9	8
				2	5	13		3	7	10
				2	7	14		10	9	15
				2	6	12		8	8	10
				1	6	8		5	11	10
				0	4	10		6	11	9
				5	15	14		4	8	9
				5	17	11		3	15	7
					14	13		2	7	7
				3	12	10		4	10	11
				4	10	8		5	6	3
				3	13	8		4	5	5
				3	7	9		3	5	4
				4	10	8		4	3	3
					11	7		1	6	17
					7	8		3	9	14
					5	7		4	6	15
					4	8		2	10	9
					5

## Sheet: Fig 1f 786-O
Weeks	sgCTRL													sgKDM5C#1													sgKDM5C#2
1	46.6	37.9	34.5	28.9	48.4	27.38	36.14	22.66	31.18	28.16	36	17.1	12.7575	42.59	45.3	40.57	34.46	31.05	42.59	31.94	28.7875	43.5375	22.016	15.309	51.6375		38.66	39.69	34.66	39.75	37.93	27.38	39.2	32	50.336
2	28.2	44.6	34.5	32	29.8	60.306	33.62	13.72	23.328	24.624	22.3245	25.088	22.6625	49.726	33.462	17.55	20.48	52.65	28.88	31.487	32.7015	37.8225	21.142	16.038	34.983		85.6745	53.016	37.8225	61.056	66.3255	29.6595	51.2705	31.752	45.6
3	57.6	51.8	58.7	52.9	59.9	73.6688	65.9293	39.7535	56.3295	73.008	48.6	22.016	37.8225	68.75	81.648	73.75	88.4835	57.6	73.7525	47.1495	51.6375	41.454	22.5835	26.01	47.432		178.451	130.793	62.208	48.668	127.008	75.5172	64.856	50.8475	81.12
4	99.1	52.4	111	106.2	83.8	67.5	54.144	28.512	23.958	90.972	55.016	20.48	25.725	37.2645	55.6875	49.726	36	34.4	66.27	45.496	50.784	53.6625	20.7	21.964	58.725		98.3125	94.08	21.78	41.6025	124.928	51.842	109.76	87.464	109.76
5	92.6	65	125.3	129.6	143.7	99.825	50.807	40	59.823	105.178	31.2	56	10.368	38.829	68.75	25.92	80.1625	31.1805	78.652	57.6	43.56	62.5	21.504	20.808	65.824		154.35	121.086	63.36	41.5125	125.023	81.648	110.412	85.6745	77.064
6	109.8	99	101.9	163.8	107.4	213.293	85.6075	170.981	229.119	129.99	98.784	47.151	35.2	55.5206	159.128	22.7212	173.118	99.4639	87.6329	58.5129	176.4	63.504	53.621	73.75	133.428		140.468	140.468	172.478	60.8808	292.089	158.364	136.8	110.412	67.4885
7	131.1	72.9	204.2	179.6	166.9	188.416	95.8455	143.36	193.842	181.186	257.911	165.699	99.144	38.72	117.74	49.726	128.797	62.5	117.975	90.75	262.4	262.4	102.752	116.463	238.464		188.65	126.852	126	44.436	259.002	169.884	313.326	267.188	312.666
8	183.298	118.8	213.75	304	212.704	311.904	131.4	172.827	323.438	252.486	287.086	168.2	103.488	85.6745	202.343	71.5275	299.568	161.604	248.832	312.542	287.086	271.062	219.284	168.828	254.32		299.218	258.337	262.848	163.125	340.216	321.048	328.05	304.2	377.496
9	163.833	152.626	347.802	317.52	260.11	416.784	261.612	359.734	398.664	414.736	325.125	223.925	105.456	176.157	439.615	63.36	472.017	198.45	408.726	409.6	416.295		296.45	254.8	346.846		588.799	523.418	354.294	243.432	387.2	705.6	409.734	300.632	411.825
10	299.568	213.444	468.195	438.893	330.773	473.344	355.743	503.652	497.317	550	540.8	285.912	209.088	289.132	689.062	167.706	786.52	305.809	520.704	539.908	706.919		336	298.08			669.766	601.859	461.7	405.504	569.245	797.756
11						622.725	502.272	619.038	769.153	760.384	573.306	346.788	320.568	377.496	752.812	299.568		374.666	678.366	750	883.397		374.41	397.487				874.677	638.666	529.2	665.856
12						805.792	678.976	733.163	880.632		709.229	583.834	358.69	609.854	834.9			488.668	932.137				672.768	490.235					828.144	683.65	824.328
13						991.875	772.265	1044.3			959.646		995.982	816.75		861.908		723.168					763.786						981.198	708.736

## Sheet: Fig 1f CAKI-2
Weeks	sgCTRL				sgKDM5C#1				sgKDM5C#2
1	19.456	27.38	17.34	51.84	13.328		19.074	16.2	28.8	34.225	20.1465	20.691
2	30.42	10	22.869	25.992	10		22.3245	52.822	10	28.577	22.68	33.212
3	36.982	46.575	51.304	66.25	10		25.6	35.28	10	32.7795	29.6595	65.1655
4	51.842	56.074	31.1805	39.688	10		21.904	30.0125	34.983	25.27	45.494	45.5625
5	119.164	105.966	48.9985	171.562	10		10	77.5	118.8	97.556	82.472	105.593
6	127.008	71.5275	22.528	99.238	10		93.987	59.248	48.6	90.75	49.368	62.5
7	71.5275	48.9985	54.675	84.474	10		41.5125	46.225	49.368	97.556	49.923	55.0656
8	125.023	83.106	0	131.072	10		56.448	50.8475	57.624	58.8245	70.227	68.75
9	119.072	139.264	66.0115	50.625	10		113.4	119.072	47.5875	47.432	84.7	78.652
10	159.25	209.952	98.3125	137.214	10		42.4	53.24	92.512	70	89.376	64.061
11	181.476	348.524	150.528	210.824	10		68.952	62.5	57.6	83.1875	90.944	104.43
12	224.007	406.272	371.2	297.038	80.1625		39.7535	66.25	20.23	39.688	70.304	81.461
13	310.632		342.924	436.968	58.8245		37.044	10	32	37.044	62.5	37.044
14	463.905		876.04	874.331	99.2085		56.25	63.75	58.75	68.0625	89.304	74.1125
15	940.132		1047.01	1003.25	10		10	10	63.7245	126.579	196.875	95.874
16	1015.38				52.125		10	53.6625	58.4534	147.456	254.893	90.396
17					50.024		46.552	66.3255	65	213.16	349.933	175.071
18					61.2255		84.5233	87.48	162.241	408.665	171.963	294.337
19					124.638		191.634	105.593	194.508	556.972	279.046	427.649
20					272.115		100.188	129.024	170.667	937.5	351.942	503.608
21					323.456		161.376	204.161	464.146	988.604	802.816
22					355.2		297.724	219.375	371.712		545.928
23					583.495		472.567	262.4	768.8		799.238
24					540		784	328.738			994.05
25					909.312			361.25
26								461.7
27								845.308

## Sheet: Fig 1f 769-P
Weeks	sgCTRL					sgKDM5C#1					sgKDM5C#2
1	41.154	57.6	97.556	128.863	97.2	32.856	15.3	57.132	124.928	52.111	31.487	41.6	82.418	61.9415	61.056
2	2	21.78	78.732	44.528	57.6	7.406	19.968	23.104	42.592	2	44.5465	15.75	21.66	16.2	50.807
3	2	26.011	2	18.432	19.652	2	2	13.05	2	2	2	2	11.5625	2	2
4	2	22.6625	21.294	17.424	31.768	2	2	2	2	2	2	24.854	12.6	2	2
5	2	2	13.456	8.954	19.6	2	2	2	2	21.386	2	2	21.386	2	2
6	2	2	7.776	16.8795	6.76	2	2	6.534	2	2	7	7.406	2	2	2
7	2	8.352	6.8	17.64	10.656	2	2	10.976	15.5585	2	14.85	10.14	2	4.1905	13.5
8	2	14.7175	28.88	23.9575	19.8505	2	2	13.4865	17.408	11.154	5.4	11.83	2	2	12.7575
9	2	10.5705	9.8	14.8955	5.2345	2	2	12.615	2	7.406	10.7822	6.174	5.566	2	5.566
10	2	2	28.8	17.9685	15.376	2	39.546	6.4	2	2	8.125	7.938	8.788	2	9.126
11	2	27.436	23.958	15.979	16.384	2	2	18.7395	2	2	9.802	8.352	22.05	2	10.816
12	2	26.6955	11.875	13.824	17.9685	2	2	14.85	2	2	14.58	15.68	14.4	2	2
13	2	10.3125	2	7.5	2	2	2	2	2	2	9.1125	7.502	2	2	2
14

## Sheet: Fig 1f A498
Weeks	sgCTRL													A498 + sgKDM5C #4													sgKDM5C #2
1	116.6	47.3	47	0	103.5	52.6	72.8	82.6	66.8	58.6			58.1	44.9	33.1	38.8	64.7	54.6	81.5	39.5	114.9	70.4	61.1	69.7	43	110	79.4	63	56.9	82	54.3	72.9	54.1	22	62.2	60.8	0	54.9	55.6
2	142	77.6	86.7	95.9	168.6	37.7	88	165.7	135.6	55.2			86.4	57.6	59.9	78.1	56.8	105.9	163.1	123.2	231.2	79.7	99.9	108.5	79.5	125.5	65.6	72.5	58	105.2	91.9	75.5	106.3	33.3	77.7	65.9	33.6	65.6	65.5
3	227.1	101.1	99.6	89.1	191.2	81.6	107.9	208.7	133	107.7				69.8	140.1	124.4	212.4	153.1	273.5	148.7	268.1	148.3	181.9	70.2	75.2		126.1	117.8	107	131	156.7	127.8	130.8	85.9	40.8	56.4	34.9	102.3
4	226.4	100.2	116.7	121.6	268.2	120.7	145	132.2	217.2	115.5			89.5	197.3	158.4	135.6	205.9	236.3	464.9	212.6	428.6	211.7	284.5	222	168	182.2	197	200.3	134.8	182.7	277.6	205.4	203.2	126.2	120	71.2	103.3	77.9	28.2
5	336.4	135	189.7	110.5	301.4	132.3	142.3	254.9	278.3	129.2			128.7	212.3	194.6	157.2	336.9	284.6	367.5	313.2	643.9	208.8	310.6	238.5	260.4	225.4	311.9	351.3	184.7	225.5	254.2	178.9	292.5	198.3	135.2	108.6	197.8	106.3	198.5
6	330.4	125.6	181.5	252.6	332.4	142.2	241.8	342.3	302.4	167.8			117.6	165.5	138.2	204.7	576.6	360.4	623.3	495	782.7	493.2	371.8	349.2	321.4	324.6	360.8	430	197.5	173.1	291.4	173.2	424.5	185.8	320.7	127.3	399.8	146.1	189.3
7	349.3	100.6	234.6	329.3	274.1	160.5	247.3	243.9	397.4	148.5			138.1	211.7	178.9	197.1	974.7	436.9	683.8	604.7	1315	568.3	399.2	492	508.3	492.3	401.4	504.4	268.8	235.3	247.4	168.7	540.4		261.2	144.1	404.6	169.6	332.2
8	422.9	177.9	274.2	436.4	284.6	191.8	233.3	326.1	367.5	290.6			273	253.8	210.4	220.8	1160.3	562.3		894		769.1	603.4	717.1	811	646.1	456.8	725.7	363.2	272.3	366.1	244.4	690.9	334.4	481.8	224.9	413.8	175.6	305.4
9	414.3	193.1	319.8	465.6	346.3	220	271.9	305.4	649.4	280.5			314.2	350.5	241.2	320.3		868		1113		1083.3	669	1265.2	1035.9	743.3	503.8	876.5	424.8	267.4	558.7	202.5	895.3	433	536.7	300.2	617.4	192.4	459.9
10	493.1	158.1	348.9	575.5	353.6	149.5	411.4	312.7	744.9	374.6			493.3	464	530.2	373.4		1106.1					812.1			906.2	827.4	1237.8	673.8	478.3	580.1	275.2	926.6	482.3	901.1	447			704.8
11	540.9	161.3	414.9	799.2	483.4	171.2	439	466	1012.1	362.4			524.3	694.8	613.8	427.5							966.8			1407.6	907.1		682.3	415.2	589.7	408.4	1092.3	603.3	1248	790.6			1005.8
12	483.6	188.5	510.2	1196.7	530.5	151.5	431.1	480.9	897.6	326.4			610.5	738.1	972.9	533.3							1384.2				1080.2		793.8	664.2	734.2	410.7		749.2		708.6			1431.3
13	603.1	127.2	547.7		849.4	419.2	446.6	776.4	1449.1	703.7			709.2	643.6		540.5													940.8	700.6	956.9	452.4		1301.3		893.6
14	711.8	165.4	522.8		813.9	511.9	586.6	855.6		877.9			827.1	818.1		850.4													1192.3	1030.8	1299.2	769.8				1676.6
15	922.5	132.3	707.7		878.9	665.4	651.6	1045.4		1069.3			1033.5	920.1																		1267.6
16	642.8		959.1		1109.3	805	566.4	985.9
17	740.5					1216.9	822.8	1214.7

## Sheet: Fig 4a
EIF1AY				USP9Y				UTY				RPS4Y1				TTY15				TXLNGY				KDM5D				DDX3Y				ZFY
Normal	ccRCC KDM5C WT	ccRCC KDM5C MUT		Normal	ccRCC KDM5C WT	ccRCC KDM5C MUT		Normal	ccRCC KDM5C WT	ccRCC KDM5C MUT		Normal	ccRCC KDM5C WT	ccRCC KDM5C MUT		Normal	ccRCC KDM5C WT	ccRCC KDM5C MUT		Normal	ccRCC KDM5C WT	ccRCC KDM5C MUT		Normal	ccRCC KDM5C WT	ccRCC KDM5C MUT		Normal	ccRCC KDM5C WT	ccRCC KDM5C MUT		Normal	ccRCC KDM5C WT	ccRCC KDM5C MUT
10.1081	10.422	9.46497		10.4726	10.3813	10.6273		10.1361	10.0806	9.9411		13.2569	14.1646	12.2494		8.40621	8.66701	8.41749		8.69447	8.81811	9.16704		10.6918	10.9331	11.2772		11.5907	11.7033	11.6355		9.25162	9.58253	9.56857
10.3784	11.696	8.26321		11.4421	10.8613	8.94766		10.3176	10.3854	8.59244		13.4196	16.0616	11.1225		8.61118	10.1569	7.79919		9.18443	10.2593	7.73026		10.7556	10.4869	9.52519		11.8564	12.1364	10.614		9.93536	11.1348	8.61549
10.0894	10.0528	8.42233		11.4232	11.1174	8.69414		10.3223	10.2715	8.50698		13.1397	14.2348	11.1316		9.05987	8.5978	7.68632		9.2083	9.32058	7.66895		10.9294	11.8629	9.34667		12.3101	12.0785	10.7936		9.93304	10.1522	8.83033
10.5153	10.1849	7.75816		11.2387	10.9753	8.31415		10.4451	10.4021	7.89983		13.1726	13.7573	10.1952		8.88852	8.74313	7.35731		9.26347	8.85216	7.61257		10.8886	10.1608	9.25938		12.1248	12.5005	9.60066		9.98041	10.1574	7.69104
10.4741	8.79191	8.69384		10.8897	9.69764	9.5154		10.1354	9.01412	8.98741		13.0495	11.7432	11.4183		8.90771	7.99212	8.0898		8.84596	8.61634	8.00888		10.6288	10.3947	9.98533		11.6903	10.9444	11.1927		9.68914	9.34639	8.76092
10.6847	10.2387	8.3697		11.2913	9.26208	9.12044		10.3492	9.44261	8.90491		12.9431	13.6162	11.2348		9.00511	8.55549	8.00396		9.20902	8.76221	7.85884		11.1224	9.74846	9.62343		11.8214	10.9589	10.4374		9.77429	9.76812	8.77246
10.315	10.4709	8.45285		10.8472	10.7084	9.32505		9.83286	9.95943	8.75912		13.4407	13.378	11.0796		8.85005	8.74109	7.70364		9.62366	8.97247	8.03322		10.4368	10.7744	10.1572		11.8886	11.6959	10.5237		10.0907	9.75317	8.62003
10.7197	10.1548	9.05245		11.0862	11.201	9.2987		10.5714	10.5552	8.59337		12.971	12.6402	12.0531		9.77203	9.33674	7.57777		9.31051	9.32062	7.74628		10.5821	11.2184	10.1283		11.9653	12.3119	10.6084		10.1547	10.4563	8.80464
10.6367	9.93125	10.6318		10.7339	10.5321	11.2009		10.2571	10.1264	10.6117		13.4331	14.1162	14.3837		8.6943	8.69226	8.07531		9.39573	9.31791	9.11845		10.8206	11.0837	11.082		11.6272	12.0518	11.554		9.84871	10.1575	9.36329
10.294	10.4399	9.07066		11.3227	11.1901	10.6284		10.5234	10.3713	9.52825		13.2998	13.4851	13.8816		8.84813	9.01152	8.61612		9.37929	9.42623	8.49653		10.9029	11.7831	11.602		12.1329	12.0933	11.0304		9.98607	9.8763	9.02025
10.4171	8.73435	7.71912		11.3944	7.84956	8.16009		10.2434	7.79906	7.77935		13.3135	11.6903	10.6987		8.81476	7.65703	7.17577		9.09836	7.38339	6.3753		10.8986	8.72927	8.7164		11.8306	10.7898	9.53375		9.79739	7.99868	7.58874
10.0403	10.8275	8.84148		10.9972	11.375	9.80766		9.96506	10.9304	9.17033		12.9945	14.4168	11.9167		8.52779	9.26081	8.00004		8.96579	9.85634	8.46195		10.7809	11.4752	11.1693		11.3881	12.4158	11.3355		9.72036	10.52	9.13913
10.4524	10.5138	8.44828		11.5338	10.7727	8.81743		10.6248	10.2722	8.11853		13.0138	14.5387	10.677		9.38164	9.36804	7.84293		9.20085	9.43117	7.62853		10.9011	11.5473	9.93834		11.9567	11.8569	10.4853		10.0356	10.1392	8.47275
10.6478	10.1225	9.4774		10.5653	9.73414	9.9788		10.097	9.3789	9.30418		13.0298	13.9639	12.0409		9.26272	8.40794	8.52019		9.15879	8.51986	8.66826		10.7272	10.1335	10.9081		11.5603	11.2347	11.7347		9.34413	9.0456	9.68184
8.49604	7.83676	8.96837		9.11765	6.85198	8.58248		9.00335	7.15793	8.46633		11.4628	10.3243	12.1227		7.97698	6.82518	7.71632		7.85541	7.32813	7.91614		9.82378	7.19436	9.73748		10.7208	8.78377	10.6466		8.95376	7.91495	8.78541
10.4596	8.38501	8.5051		11.7157	8.62242	8.54286		10.6882	8.39409	8.66736		12.4232	11.0348	11.3458		9.24993	7.86739	7.68111		9.19013	7.76859	8.27613		11.0555	9.27026	9.4328		12.2419	10.5905	11.0663		10.0888	8.71122	8.38507
10.6474	10.6163	8.80805		11.2652	11.3329	8.69934		10.7205	10.6123	8.40973		13.177	13.627	11.3836		9.92294	9.19154	7.83411		9.39082	9.04902	7.87805		11.0573	10.882	9.62272		13.1272	12.4215	10.7323		9.80805	10.3573	8.33221
10.2323	10.185	7.63258		10.9621	10.03	8.53322		10.4614	10.0896	7.92073		12.858	13.406	10.183		9.33775	8.70578	7.33699		8.97102	8.83264	7.80096		10.7501	10.8023	9.35314		11.5268	12.0499	9.56016		9.59526	10.0313	7.8442
9.682	8.93523			11.2198	9.62942			10.3994	8.9144			12.7659	11.3197			8.96055	7.83998			8.9474	8.24003			11.0485	11.0421			11.9514	11.3344			9.91618	9.31034
10.1689	10.929			11.5584	10.5471			10.8455	9.98203			12.5538	13.8953			9.19169	8.63046			8.94534	9.3237			10.8841	11.0349			11.8959	12.0462			10.212	10.1647
10.091	8.95614			11.4464	8.49421			10.8796	8.40944			12.5445	12.4199			9.06404	7.61657			9.05738	7.71545			11.1555	9.22034			12.4514	10.3254			9.91844	8.29913
10.2964	8.89446			11.3747	9.76009			10.1518	8.99317			13.3333	11.5047			8.63724	8.08664			9.18183	8.51074			10.8282	10.5769			12.1165	11.1295			10.2195	9.25067
10.4782	10.2906			11.3599	11.0889			10.0444	9.92148			13.811	13.7934			8.88405	8.65171			9.37242	9.35735			10.6993	11.1523			11.7721	11.6021			9.91791	10.2149
10.3292	8.46067			11.3924	8.7022			10.3668	8.60897			13.234	10.5098			8.9497	7.60287			9.19875	7.70813			11.1397	8.97521			11.9062	10.6688			9.92353	8.66647
10.18	8.02091			11.5648	8.28568			10.5989	8.23304			13.1608	10.6868			9.03333	7.54691			9.24239	7.43758			10.9864	8.79961			12.292	10.2742			9.96072	8.6199
10.4453	8.91224			10.7707	9.78185			10.3175	9.12061			12.9529	11.5651			9.48066	8.17861			9.18727	8.28322			10.5281	10.4592			12.124	10.9878			9.30572	8.81081
10.7981	10.4893			11.1539	10.8624			10.1692	10.1618			13.4923	13.9007			8.65825	8.74987			9.208	9.03513			10.5185	10.9894			12.0395	11.8611			10.0963	10.1408
10.6035	10.0524			11.3094	11.1			10.4068	10.0229			13.3118	13.139			8.82636	8.71947			9.24847	9.38872			11.0133	11.7511			11.9708	12.2027			9.70901	10.1681
10.263	10.3367			11.3969	10.956			10.695	10.7405			13.0202	13.5456			9.53478	9.31081			9.29413	9.39239			11.089	11.2576			11.8139	12.0789			9.6662	10.418
10.3053	8.88224			10.8038	8.70248			10.0436	8.8278			13.1772	11.7472			8.68301	7.87038			9.24045	7.89417			10.885	9.47591			12.1623	10.7367			9.88053	8.90177
10.154	10.816			11.1952	11.646			10.491	10.4022			12.6317	13.1947			9.03869	9.49751			8.97467	8.77163			10.8205	10.8373			11.8344	12.3067			9.80905	10.6833
10.892	8.49557			11.1305	9.16988			10.444	8.63378			13.0825	11.2412			9.98474	7.83329			9.38191	7.91609			10.85	9.92697			11.9783	10.6822			9.94533	8.4208
10.3896	7.92022			11.3112	7.88121			9.98143	7.52729			13.2173	11.0341			8.64859	7.22228			9.15131	7.29068			10.8898	8.58892			11.8628	9.42428			9.75158	8.01277
10.1124	8.52286			10.3526	9.14827			10.1932	8.69613			12.6257	11.1629			9.24162	8.02961			8.94028	7.97485			10.5288	9.52027			11.2353	10.7438			9.38273	9.05294
10.1903	10.546			11.0683	11.0042			10.4503	10.3786			13.0966	13.6176			8.68014	9.25764			9.1847	9.8562			10.8649	12.2382			12.0208	12.0674			9.9394	9.9095
10.5003	10.3001			11.0761	11.039			10.1933	10.1837			13.2083	14.2938			8.7166	9.01443			9.18859	9.70859			10.6835	10.9292			12.0048	12.4448			10.029	10.4592
10.0817	8.7007			10.7625	8.03197			10.005	8.04247			12.6018	11.2113			8.73041	7.63863			9.10899	7.5791			10.6321	8.54509			11.8288	10.1902			9.58044	8.32794
10.4134	10.6582			11.5225	10.6669			10.6435	10.4456			13.0036	13.1918			9.00086	8.54148			9.43606	9.42956			11.0817	10.9634			12.0553	12.3621			9.98635	9.66883
10.6947	9.21307			11.0477	9.81147			10.0181	9.34213			13.4682	12.1317			8.32601	8.05186			9.26226	8.80537			10.913	11.0669			11.8806	11.1506			9.57268	9.14512
10.7026	8.53426			10.6119	9.33416			10.0899	8.79178			12.8621	10.8918			9.32813	8.01805			9.32298	8.22048			10.4385	10.0455			12.1182	10.8718			9.90929	8.74341
10.3093	10.4424			11.365	11.3781			10.3052	10.5866			12.947	13.9822			8.8126	9.31747			9.20324	9.37684			11.0807	11.2131			11.9341	12.1968			9.81534	9.71193
10.6882	8.32165			10.9354	8.26526			10.059	8.19426			13.7682	11.1118			8.98808	7.46655			9.77012	7.55132			10.7424	9.36744			11.7299	10.0664			9.97856	7.71315
10.504	8.81991			10.9407	9.01082			10.1053	8.5427			13.5103	12.1381			8.74688	7.96016			9.13503	8.25179			10.665	9.44972			11.9952	10.7003			9.70197	8.65723
10.4519	8.13096			11.353	7.93115			10.4702	7.60985			13.1892	11.8039			8.93126	7.63132			9.46243	7.1947			10.9699	9.0314			12.3375	9.58356			9.95066	7.88022
10.3969	10.5974			11.7807	11.1174			10.4059	10.2606			12.8298	13.9224			8.92404	9.42469			9.5241	9.51291			11.2689	11.5539			12.1803	11.8088			9.9769	9.84234
10.2349	10.6552			11.1627	11.3469			10.5464	10.339			12.7598	13.6084			8.74906	8.79622			8.88518	9.44864			11.1813	11.1583			12.2193	12.2312			9.98964	10.4034
10.2664	9.54659			10.9679	10.1611			10.2923	10.0747			12.6978	13.6591			8.87785	9.26664			9.2014	8.89863			10.6532	10.2852			12.5086	11.689			10.2529	10.0012
10.6242	9.86865			11.727	10.1586			10.3751	9.72707			13.1979	13.6787			9.16677	8.55317			9.33569	8.59226			11.0992	10.9012			12.3095	11.9846			9.99598	10.306
10.4407	10.9863			11.242	9.71014			10.2875	9.52848			13.1924	14.8634			8.95427	7.71388			9.18128	8.99022			11.0332	10.5796			12.0128	11.4687			10.0132	8.81478
10.5725	10.7985			11.2038	9.66654			10.1679	9.61134			13.1056	14.0448			9.45135	8.77021			9.23859	8.86894			10.972	9.9291			11.9322	11.7315			9.86771	9.279
10.4254	10.4173			11.1642	10.4913			10.369	10.1024			13.2141	13.5062			8.76234	8.37272			9.41247	9.07921			11.3931	11.4912			12.1866	11.601			10.0342	9.19421
10.098	10.5651			11.4557	10.4282			10.4535	9.71635			12.4697	14.1741			8.90441	8.73452			9.05039	9.33451			10.9901	10.7904			12.3203	11.988			10.0616	9.83566
	8.57721				9.12333				8.6882				11.4555				7.79774				8.01634				10.9523				11.1202				9.06287
	10.1555				10.2871				9.68984				13.2188				9.01537				8.96791				11.175				12.0813				10.0187
	10.2457				11.3145				10.262				13.5393				9.41957				9.34885				11.2268				12.1652				10.5043
	10.6307				11.2181				10.7479				14.469				8.94983				9.68431				11.8724				12.213				10.0746
	8.55854				8.82325				8.56157				11.3739				7.8379				7.93916				9.86744				10.9285				8.99755
	10.7191				11.4491				10.4737				14.7407				9.45318				9.58354				10.8489				12.5832				9.96865
	10.4689				12.2788				10.547				12.8531				8.63381				9.73344				12.2719				12.6047				9.99055
	9.38078				10.0206				9.47022				12.0841				8.35128				8.98612				11.3506				11.3867				9.41874
	8.85038				8.74923				8.44599				11.7902				7.60321				7.81003				10.0679				10.5765				8.78377
	10.1758				10.9576				10.6535				14.2996				9.39558				9.38354				11.0863				12.0155				10.1647
	9.32672				10.1955				9.30217				12.0083				8.30278				8.65602				10.4004				11.2018				9.15018
	8.77695				10.1071				9.48595				11.6912				8.24162				8.78133				11.1573				11.3472				9.48463
	10.0212				12.2636				10.3582				13.0928				9.85012				9.91462				11.5194				12.2772				10.1954
	10.053				11.1017				10.575				13.4795				9.04888				9.35169				11.5422				12.3196				10.3347
	9.95366				11.0559				10.2926				13.3787				8.67032				9.04903				11.9452				11.9823				9.79048
	7.89403				9.12555				8.54873				10.4298				7.83963				8.0032				10.1143				10.5704				8.61632
	10.1852				10.8934				10.0438				13.3729				8.31145				9.0578				11.5681				11.8885				9.70527
	9.10876				10.1721				9.39566				11.6673				8.31361				8.73766				10.9511				10.9624				8.80679
	5.98383				5.98383				5.98383				5.98383				5.98383				5.98383				5.98383				6.15076				6.15076
	9.81801				11.388				10.1656				13.1397				8.96978				9.23228				10.733				11.5859				10.0252
	10.7214				11.5165				9.58507				13.7269				9.69831				9.39738				11.1947				12.1469				10.1228
	8.85579				9.27441				8.96303				11.5505				8.32914				8.06271				9.98993				11.6801				9.23645
	11.1958				9.84703				9.28551				15.151				8.59554				10.0443				9.51444				11.9905				9.47305
	8.98829				8.9848				8.82573				12.1294				7.67896				7.98518				10.131				11.1782				9.25435
	10.4178				11.0155				10.0879				13.4265				8.34319				8.89117				11.4063				12.3531				9.7917
	8.52864				9.09239				8.54308				11.5001				7.85723				8.09241				10.2216				10.4096				8.59012
	8.10637				8.9979				8.47561				10.5962				7.625				7.72531				9.45421				10.1376				8.30377
	12.03				12.9707				11.5526				12.4326				9.99348				10.6998				10.4838				13.6939				12.0675
	8.86552				9.64311				9.0978				11.2184				8.12977				8.08511				10.1018				11.1485				9.17989
	10.1968				11.4351				10.516				12.9577				9.25321				9.70412				11.3505				12.2322				10.1192
	10.493				11.1644				10.2248				14.1727				8.63205				8.9351				11.172				12.1063				9.77669
	8.85357				8.62869				8.65889				11.989				7.89835				8.03256				9.29702				10.417				8.53388
	5.98383				5.98383				5.98383				5.98383				5.98383				6.1258				5.98383				6.1258				6.33088
	9.45033				11.152				10.9725				14.053				8.80673				9.62928				11.2146				12.4084				10.6478
	10.7989				10.1025				9.70723				15.0732				8.69264				8.89796				10.3419				11.9663				9.41668
	9.44454				9.41945				8.82095				12.3485				8.5233				8.70337				9.70034				11.337				9.24069
	9.87636				9.70497				9.03366				13.1028				8.57015				9.09722				10.9083				11.1199				9.21989
	10.1687				10.5422				9.96632				13.2681				8.68712				8.9811				11.1896				11.9315				9.93044
	10.0932				11.6592				10.5027				14.1565				8.87736				9.75397				12.3096				12.4096				10.24
	10.8413				11.7934				10.5084				13.5012				8.95906				9.4589				11.298				12.3552				10.2228
	9.23647				9.01346				9.20642				12.0706				8.10691				8.15687				10.0171				11.3463				9.57963
	9.01284				11.157				10.8772				15.2181				9.51548				9.58336				10.823				12.6989				10.4562
	8.8166				8.72766				8.53705				11.4747				7.7249				7.71871				9.00277				10.6744				8.47288
	9.14541				10.079				9.2354				11.9301				8.24683				8.73138				11.3684				11.4194				9.04928
	10.3054				11.3221				10.2772				13.5522				8.63541				9.11956				11.6681				12.1229				9.67566
	10.9248				10.2347				10.1731				13.8878				8.44492				9.44196				10.4143				11.1584				9.60774
	10.5323				10.788				10.1928				13.1558				9.2381				10.0197				11.803				12.6477				10.7347
	10.3696				12.5161				11.078				14.5483				9.39112				9.67227				12.698				13.0811				10.0608
	8.33751				8.72818				8.60113				11.0209				7.5763				7.66501				9.10398				10.3024				8.49984
	10.8226				12.3034				10.9186				13.5065				9.21382				9.49249				10.9328				12.4001				10.5037
	11.2349				11.211				10.7275				13.4648				8.88835				9.49605				10.6048				12.1582				9.82373
	10.0745				10.4325				10.1909				14.1977				8.75808				9.14152				11.0217				11.5881				10.254
	10.5567				10.1594				10.6315				13.8716				8.37375				8.56824				10.1502				11.6039				10.1675
	9.04408				9.02597				8.68127				11.7048				8.18642				8.29951				9.25663				11.4101				9.50441
	9.0692				10.997				10.1995				13.8099				9.21192				9.20403				10.5995				12.1248				9.68705
	8.40226				9.39499				8.76049				10.8222				7.74354				8.16179				10.0843				10.7046				8.73706
	10.748				11.4575				10.8715				13.7875				9.32469				9.88309				10.9718				12.3875				10.7196
	8.5682				9.50565				8.86243				11.1615				7.80408				8.2187				10.598				10.8584				8.88091
	10.5715				11.4089				10.756				13.3372				9.21391				9.95033				11.1836				12.6748				10.2461
	9.07826				9.71974				9.17696				10.9667				8.27348				8.52657				10.0174				11.2783				9.40333
	8.50973				8.74107				8.30277				11.3632				7.81968				7.77413				9.37196				10.7659				8.76313
	7.65415				8.02192				7.32172				9.79148				7.23282				7.21196				9.00474				8.94015				7.34974
	8.93139				9.41742				8.87821				11.5739				8.12016				8.34006				10.4505				11.2835				9.26136
	10.1564				8.70188				9.32052				13.6776				9.17699				8.29203				7.96764				10.2777				8.70188
	8.56916				9.37382				8.53889				11.0319				8.316				8.40094				9.89655				10.9936				9.06045
	10.1313				10.6267				10.3153				13.4437				9.09963				9.25473				10.6379				12.1645				10.2305
	7.65958				8.33692				7.89386				10.1247				7.23876				7.44433				9.10161				9.94631				8.40779
	10.2873				11.0804				10.4162				13.3496				9.14068				9.60607				11.7663				12.57				9.93702
	10.596				11.0053				10.3874				13.2196				8.74764				9.26088				11.4828				12.2297				9.96531
	8.14604				8.24842				8.44583				10.8423				7.56064				7.56064				9.24187				10.6915				8.55988
	8.86807				9.43624				8.66284				11.1953				7.68204				8.05687				10.3764				10.9217				8.9292
	10.7833				10.6291				10.0146				14.0977				8.4776				9.13142				10.5147				11.9519				9.9764
	10.4205				10.416				9.94182				14.13				8.81938				9.20964				11.1595				11.9684				9.79215
	9.95148				11.2557				10.0109				13.4207				8.37757				9.25233				12.3543				12.2621				9.99572
	10.4977				11.0699				10.3229				13.9266				8.72897				9.04819				10.9094				11.6009				9.70034
	9.34908				12.4403				10.8199				13.4656				8.90832				9.54946				13.446				13.174				10.6254
	10.1902				9.68513				9.42467				12.5454				8.57141				8.91505				10.3692				11.5353				9.65825
	8.37998				9.00735				8.26936				10.9488				7.51539				7.9711				10.7302				10.4013				8.33957
	10.1166				11.0889				10.4219				13.3113				8.92442				9.50664				11.816				12.1213				10.3821
	8.65404				8.93803				8.63286				12.2118				7.50637				8.61135				9.2444				9.96754				8.84052
	8.15287				8.25945				7.72629				10.6964				7.21055				7.33495				9.23256				9.1881				7.97885
	8.36266				8.82019				8.36726				10.8258				7.44738				7.87074				10.0972				10.328				8.23198
	9.41395				10.1941				9.42903				12.0375				7.97504				8.93408				11.1454				11.011				8.95873
	10.2496				10.5681				10.0691				13.6349				8.92785				9.21361				10.7541				12.0347				9.95364
	10.4708				11.5235				10.5817				13.7731				9.26299				9.46736				11.4827				12.0819				10.3346
	10.1067				10.5464				10.0841				12.6309				8.8403				8.96849				10.5755				12.3061				9.75461
	10.8619				11.7121				11.0015				14.2064				9.33932				9.06321				10.8889				12.03				10.3176
	10.2763				11.3128				10.6039				13.5299				9.21607				9.58003				11.352				12.9858				10.2828
	9.26516				8.74409				8.5489				12.6401				8.12018				8.35503				9.62329				11.1983				9.24411
	8.76889				9.47105				9.20365				11.4838				8.27213				8.24339				9.82524				10.7711				9.1559
	8.89262				9.44531				9.32842				11.338				8.33736				8.20342				10.0334				11.3484				9.43798
	10.3707				11.8173				10.9093				13.2203				9.04711				9.54474				11.6796				12.5166				10.1187
	8.2269				9.70219				8.52479				11.2264				7.66134				7.75448				10.6986				10.6321				8.60644
	8.57715				9.47425				8.79638				10.8864				7.96287				8.20948				10.1011				10.981				9.17011
	10.1368				10.9004				10.4236				13.464				9.26241				9.07235				10.6953				12.5038				10.3387
	10.1132				11.4407				10.7258				13.4068				9.01366				9.38987				11.4923				12.4985				10.3504
	8.36389				9.243				8.62289				10.8356				7.59707				8.34021				10.2331				10.4424				8.52929
	9.99236				10.966				10.1221				12.5827				8.30689				9.75839				12.8248				12.2471				9.75839
	9.8222				10.2319				9.63239				13.7603				8.49094				8.50934				10.7565				11.5772				9.72278
	7.87515				8.07077				7.99412				10.4513				7.18748				7.37814				8.62802				9.31678				7.97922
	10.1811				10.9518				10.1124				13.8397				8.45011				8.82366				11.2016				12.329				9.73459
	9.6417				10.1891				9.21507				13.2094				8.09898				8.61516				10.4228				11.0247				9.14882
	10.1594				11.814				10.6454				13.802				8.68535				9.36345				11.5117				12.3095				10.0143
	10.1149				10.6966				10.0535				14.1194				8.93331				8.99177				10.6084				11.8562				9.43606
	10.2779				10.6737				10.0208				13.8181				9.39371				9.2964				10.5613				12.0705				10.317
	10.6901				10.4885				9.46535				13.5436				8.78181				9.04407				11.0891				11.9809				9.24496
	8.7823				8.86386				7.94622				12.4064				7.853				8.12414				9.98319				10.0111				7.90048
	10.7293				11.4212				10.6091				13.9968				9.29607				9.38415				10.2456				12.1299				9.97146
	8.88858				8.98832				8.69742				11.6639				7.91525				7.86224				9.49684				10.7713				8.91034
	7.54395				7.51969				7.17673				9.963				6.75089				6.9329				8.61476				8.40572				7.0693
	10.5632				11.1099				10.5607				13.9777				8.85207				9.47599				11.2873				12.3385				10.2114
	8.61769				8.72645				8.66427				11.0914				7.72038				7.94073				9.68521				11.0812				8.49667
	9.2514				8.27339				8.25274				11.0883				7.77341				7.6707				9.15767				10.3918				8.62316
	9.09414				10.6677				10.133				13.567				8.80318				8.95507				10.4849				12.2844				10.134
	10.6388				11.2086				10.4698				13.459				8.78957				8.92694				10.5923				11.9576				10.1425
	10.588				12.3737				10.1131				13.3955				9.64626				10.3034				11.6115				13.0361				10.3457
	10.3104				11.8912				10.5324				12.8874				9.05769				9.47075				11.7761				12.491				10.0418
	8.38966				8.94853				9.0182				11.224				7.82759				7.75335				9.3945				10.9908				9.06184
	10.3632				11.2597				10.194				13.6269				8.94449				8.93914				11.9977				12.1477				9.7445
	8.26405				8.58368				8.55725				11.083				7.44932				7.48883				9.16547				10.3016				8.61602
	10.5249				11.6013				10.6638				14.8151				8.89985				9.6058				11.3102				12.3808				10.165
	10.6856				11.1965				10.6664				14.2176				9.07941				9.50227				11.6344				12.4531				10.0448
	10.9419				11.543				10.6874				13.6918				9.06558				9.40061				11.6926				12.6951				10.1627
	7.77337				8.04375				7.62348				10.0093				7.07238				7.55293				9.3919				9.49139				7.55293
	10.4234				10.6641				10.1548				13.4849				9.35715				9.2454				10.9436				11.7761				10.0879
	9.00055				9.34236				8.70733				12.0927				7.7485				8.17863				11.1749				11.0337				8.90722
	10.2327				11.6709				10.4357				12.7424				9.43121				9.48254				12.0617				12.4662				9.79161
	8.52268				8.82476				8.3392				11.4797				7.45795				8.03208				9.51834				10.0834				8.72975
	9.92574				9.5522				9.20531				14.1855				8.73277				8.15216				10.6762				11.7958				10.1655
	8.10477				10.8856				10.4609				13.5601				9.32684				9.03388				11.1548				11.97				10.3376
	8.12865				9.41001				9.11393				10.905				7.96652				8.25314				10.5361				10.811				8.78809
	7.88179				7.69971				7.4136				10.0632				6.99078				7.1528				8.64434				9.41695				7.46489
	11.7867				11.9424				10.7271				11.6244				10.2098				10.6568				9.92376				13.147				12.4555
	8.38193				8.90845				8.60894				10.48				7.88483				7.88483				9.46138				10.6383				8.70483
	10.6184				10.8992				10.0988				13.0868				8.88828				9.84367				11.5184				12.2521				9.96606
	10.8914				11.342				10.6217				13.5934				8.71607				9.28218				10.8606				12.2097				10.4415
	10.262				11.3192				10.5538				13.7959				8.85226				9.23699				11.1246				12.038				10.502
	11.3381				10.6389				10.1592				15.4572				8.41778				9.36939				10.4397				12.3649				10.175
	10.3568				10.9656				10.1788				13.6868				8.94165				8.93902				10.6128				12.1473				9.88113
	10.1474				9.92463				9.67292				15.0381				8.72798				8.98409				10.1921				11.0059				9.70185
	8.14792				8.71821				8.22669				10.6093				7.51944				7.69274				9.60363				10.3012				8.54006
	10.6761				11.1344				10.5209				13.902				9.16425				9.39962				10.8123				12.4274				9.99734
	7.51005				8.14491				7.72583				9.59764				7.0288				7.31982				9.0334				9.34191				7.95268
	10.0909				11.0551				10.369				13.4256				8.71358				9.46803				11.4134				12.4744				10.0066
	8.74764				9.73187				9.18043				11.3017				8.14129				8.48652				10.4129				10.9897				8.95141
	8.41146				8.60106				8.51586				10.996				8.04987				7.98269				9.2165				10.6473				9.06732
	10.2366				11.3198				10.2436				13.3268				9.39757				9.22738				10.4747				12.3557				10.3708
	10.6594				10.8355				10.4604				14.2227				9.00177				9.37337				11.2942				12.2225				10.1613
	9.21105				10.5855				9.43971				13.3252				8.30838				7.81983				11.5919				11.7958				9.15521
	10.3816				10.9504				10.0168				13.5708				8.69383				9.02719				11.2994				12.0148				10.0347
	8.7563				8.75325				8.45079				11.5816				7.88502				7.94797				9.38712				10.7432				8.59505
	10.3544				11.0699				10.4278				13.787				9.10547				9.3				10.8549				12.1975				10.3196
	9.05972				9.73244				9.10712				12.1265				8.12531				8.49525				10.8315				11.1509				9.29922
	10.0191				10.759				9.96617				12.6921				8.56785				8.98496				11.4148				12.1076				10.0921
	9.14457				8.77295				8.75015				11.9944				8.27356				8.2898				9.76581				11.2925				8.90241
	9.06807				9.75892				9.34897				11.3802				8.25101				8.40467				9.94231				11.2094				9.38526
	10.2494				10.9035				9.89116				14.1488				8.55611				9.1592				11.5269				12.1238				9.57376
	10.9557				11.3758				10.1749				13.4444				8.79117				8.94763				10.8505				11.8799				9.6209
	8.3228				8.36062				8.01292				10.2185				6.94979				7.23566				9.56543				9.4647				7.39402
	10.5785				11.1102				10.4793				13.6851				9.18221				9.54167				11.0517				12.6763				10.5618
	10.549				10.1				9.50508				14.5912				8.48585				9.10818				10.571				11.4915				9.34033
	9.84601				11.9872				10.473				13.2791				8.72849				9.63781				12.747				12.5125				10.1564
	8.55947				11.2903				10.1137				13.4815				8.93793				7.84306				9.17278				11.8559				10.0923
	10.3365				11.0569				10.367				14.2823				9.03321				9.42543				11.1978				12.0744				9.83211
	10.3981				10.7861				10.4479				14.1956				9.01157				9.01157				10.8404				12.0613				10.2715
	9.51037				9.08929				8.85625				13.1787				8.44814				8.77704				10.2743				11.0248				8.71827
	11.5653				9.79715				10.3209				15.0197				8.78035				10.0806				10.7455				12.292				10.9304
	10.288				11.1098				10.2983				13.9466				8.95132				9.24161				11.516				12.2029				9.9193
	10.4632				10.6929				10.1761				13.487				8.74401				9.31042				11.1304				11.9907				10.211
	10.2053				10.9409				10.6811				13.8161				8.67469				9.40812				10.703				12.4481				10.3267
	10.8105				10.4302				9.757				13.46				8.79868				9.55339				10.5343				11.6863				9.90483
	10.342				10.5856				9.94548				14.1995				8.91905				9.17272				10.7884				12.0821				9.94055
	9.96922				11.6649				10.4744				13.8915				8.66111				9.14949				12.5937				12.2456				9.85091
	10.1626				10.2189				9.80676				13.7064				8.76083				9.20179				10.416				11.3623				9.31998
	9.54623				9.97878				9.49966				11.9595				8.62178				8.65184				10.1387				11.2403				9.39002
	8.54618				8.90827				8.8189				11.2878				7.91895				7.90733				9.70628				10.8295				9.01803
	10.6058				11.291				10.4678				13.7712				8.86755				9.49789				11.4599				12.2521				10.1391
	8.70432				9.83373				8.93478				11.2838				8.20626				8.42125				10.4828				11.0898				9.26151
	10.5395				10.7288				10.2065				13.3527				8.84941				9.47151				10.9967				12.0484				10.2846
	10.2122				11.1932				10.5083				13.7627				8.66509				9.57048				11.8427				12.28				9.94533
	10.3374				11.1761				10.8382				13.9137				8.96157				9.18055				10.959				12.9146				10.1364
	8.7103				11.4249				10.4245				13.7298				9.027				9.53182				11.7678				12.3727				9.85618
	10.076				11.4889				10.7726				12.1875				9.04554				9.95255				11.7922				12.7082				10.0194
	8.35986				8.11818				8.04168				11.2849				7.39854				7.5681				9.5071				9.88268				7.90513
	8.27392				8.38946				8.32379				11.5175				7.5731				7.59513				9.19141				10.5296				8.6485
	9.32802				9.32802				8.81245				12.139				7.89586				8.49761				10.4345				11.0502				8.60527
	7.43617				7.41007				7.49884				9.25471				6.97162				6.81246				7.88045				9.16209				7.46166
	9.77523				9.75597				9.43366				13.8367				8.50821				8.73606				10.7586				11.1932				10.0025
	9.84468				11.5727				10.0186				13.5694				8.33323				9.50169				12.0509				12.3526				9.31189
	8.44327				9.38396				8.59977				11.2022				7.7541				8.14831				10.6065				10.6027				8.71726
	10.2151				10.0257				10.001				13.1957				8.42644				8.77971				10.6054				11.3489				9.65991
	10.4283				10.8563				10.1141				13.5564				9.30399				9.50981				11.0556				12.1211				9.65537
	8.1658				8.59013				8.26821				10.2929				7.53671				7.64098				9.49638				10.1038				8.35974
	9.28431				8.83851				8.33151				11.7538				6.48983				8.04635				9.59331				11.1973				8.73658
	10.3936				10.3459				9.64668				13.6979				8.69075				8.94766				10.2208				11.4911				9.65507
	7.70499				8.15443				7.75119				10.3785				7.16495				7.6508				8.61899				8.66482				7.73981
	10.846				10.7055				10.1838				13.8777				9.36691				9.68656				10.8453				11.6497				10.2354
	8.22179				8.22705				7.95357				10.9675				7.50451				7.62084				8.99825				10.3249				8.29358
	9.58266				9.48435				9.20544				12.7982				8.29648				8.41974				10.2281				11.018				9.16351
	8.52713				9.5809				8.87456				11.0324				7.92705				8.35563				10.4778				10.7035				8.79656
	10.535				11.1628				10.1826				13.7116				8.83083				9.06194				11.892				12.0156				9.62913
	10.5206				11.3075				10.7795				13.3989				8.64167				9.18154				11.1429				12.3926				9.71563
	10.4695				10.5852				9.66381				13.5408				8.36093				9.03847				10.5811				11.3796				9.92494
	10.2748				11.1712				10.4745				14.0369				9.11054				9.27152				11.3088				12.4291				10.5781
	8.19945				8.5955				8.51987				11.0199				7.78715				7.80009				9.44832				10.7009				8.72256
	10.1759				11.0652				10.4526				13.6739				9.13468				9.32131				11.3951				12.208				10.106
	8.76905				11.064				10.4399				12.9216				9.39139				9.02089				11.3837				12.698				10.3556
	8.17897				7.57749				7.59503				10.1661				7.13788				7.50453				8.81691				9.05386				7.78743
	10.2188				11.6406				10.2263				13.7388				9.53125				9.8278				11.2782				12.064				10.0043
	10.4168				10.7556				10.4889				14.2709				9.3371				9.16793				10.4225				12.3987				10.4033
	8.66361				9.15435				8.7886				11.2737				7.69184				7.92379				9.91925				10.5746				8.8298
	8.5828				9.62599				8.94541				10.9239				7.98745				8.30086				10.5788				11.1327				9.15807
	11.449				10.06				9.47887				14.5175				8.17019				9.25969				10.2646				11.4497				9.92403
	8.77212				9.49946				9.0841				11.3673				7.9955				8.33373				9.81433				10.8523				9.05066
	10.2689				10.03				9.91134				14.1911				8.82248				9.24586				10.2236				11.8475				10.0385
	8.8277				9.31456				8.66338				11.4722				7.98083				8.14129				10.7144				11.1969				8.66938
	10.4837				10.9418				10.2852				13.6699				8.88005				9.09349				11.4648				12.3122				9.96765
	11.0088				11.5534				11.1985				13.4671				9.53627				9.75337				11.7107				12.2711				10.1585
	10.6349				10.6067				10.1879				14.8527				9.05566				9.31105				10.0738				12.5685				10.3264
	8.3234				9.62369				9.04248				11.4245				8.16054				8.30759				10.762				11.3522				9.05637
	10.3322				11.3334				10.5659				13.4119				8.88647				9.04327				11.7514				12.3871				10.2301
	9.19742				8.91938				8.7926				12.1676				7.62157				7.78556				9.79882				10.7115				8.53513
	9.09164				9.37053				9.1684				12.5636				8.55603				8.50586				10.0094				11.383				9.7031
	10.5776				10.2837				9.81738				13.8638				8.6618				9.108				10.575				11.5108				9.94091
	10.4284				10.5768				10.0807				13.3599				8.57881				9.07497				10.9215				12.0756				10.1257
	8.39301				8.61315				8.73608				11.0176				7.65065				7.87344				9.29183				10.6694				8.60483
	10.5774				10.923				10.0912				13.9401				8.9413				9.14524				11.2134				12.2241				9.93605
	10.9836				10.49				10.3657				14.0601				8.91889				9.2066				10.6347				12.2818				9.8527
	10.3527				11.7526				10.7048				13.3703				9.00988				9.53489				11.3742				12.6816				10.4917
	10.6364				10.5133				9.85804				14.1679				8.44722				8.98536				11.5649				12.4063				9.61363
	11.9708				9.66738				10.3201				15.1638				9.17856				10.2995				9.19669				11.1971				9.59446
	10.571				10.8462				10.5685				13.2402				8.77925				9.36622				11.561				12.5804				10.242
	8.5901				9.14046				9.01603				11.8826				7.94736				7.87952				9.88762				10.7218				8.73844
	10.2759				11.1369				10.3127				13.8364				8.58222				9.67957				11.9401				12.126				10.0349
	10.2658				10.712				10.3951				13.1363				8.8001				8.95296				10.9861				12.1946				10.1756
	8.82308				8.46604				8.41105				11.7124				7.74672				7.9159				8.81116				10.6512				8.829
	8.7831				8.81683				8.34418				11.6004				7.7863				7.85068				9.85366				10.4408				7.85068
	8.65124				9.10951				9.10085				11.2167				7.98085				7.87193				9.99283				11.1967				9.26467
	10.7819				11.7251				11.0188				13.7336				9.37597				10.047				11.1				12.3678				10.8234
	8.47206				9.27026				9.12109				11.7294				8.31816				8.01191				10.0783				11.1394				9.15269
	8.2133				8.61196				8.25895				10.7734				7.26662				7.66738				8.9629				9.76462				8.49349
	8.15024				8.26765				7.5679				11.5551				7.3676				7.17894				9.57625				9.43535				7.5679
	10.5283				11.4178				10.7966				13.1084				9.20014				9.86743				11.6434				12.5206				10.1901
	8.31038				10.6958				10.3929				14.0985				9.36894				7.67448				9.26335				12.1418				9.83846
	10.2235				11.0068				10.4294				13.2502				9.05644				9.22009				10.9994				12.3256				10.6288
	9.78031				9.79654				9.62203				12.9048				8.28789				8.64345				10.3078				11.5879				9.64831
	10.2662				11.0348				10.3429				13.5671				8.90133				9.1694				10.6446				12.0896				10.2642
	10.6455				10.0645				10.3339				14.4087				8.96955				8.48873				9.95544				10.9004				9.12044
	7.43396				7.84579				7.86613				10.3264				7.15214				7.47679				8.56578				9.52978				7.8355
	8.50701				9.28139				8.81418				10.6778				8.16663				8.01559				10.2102				11.1314				8.6415
	8.88031				9.31997				8.50544				11.3717				7.76355				8.0457				10.2172				10.6847				8.86014
	10.4813				10.4382				10.2068				13.4744				9.4469				9.7602				11.9122				12.3946				9.82273
	10.9789				10.5647				9.72584				14.1226				9.04629				9.19843				10.3164				11.9532				9.29935
	10.4495				10.8876				10.4005				13.4911				9.7723				9.36097				10.9614				12.0096				10.5371
	10.1021				10.1319				9.38752				13.6592				8.59549				8.94527				10.9412				11.4204				9.63927
	10.8624				11.1595				10.3396				13.8352				9.41079				9.11994				10.6569				12.5994				9.63541
	10.5142				10.8367				10.1926				15.1233				8.07934				9.21064				11.5652				12.3272				9.80564
	9.30526				10.1624				9.57605				11.7996				8.35523				8.55566				10.9524				11.5106				9.76673
	8.27617				8.89995				8.56235				10.6461				7.46627				8.10816				10.1859				10.303				8.62874
	10.2335				11.4694				10.8224				13.5277				9.11384				8.65551				11.6294				12.9381				10.3009
	10.3981				11.1542				10.4333				13.568				9.0859				9.16682				11.0372				12.2991				10.1746
	9.55828				9.6921				9.24323				12.5679				8.48554				8.72145				10.3303				11.6611				9.52567
	10.5562				11.2172				10.52				13.5994				9.14852				9.52677				11.0644				12.3001				10.7288
	10.8194				10.8976				10.6425				14.5854				9.03412				10.0446				10.9725				11.5301				9.96664
	9.48258				11.2278				10.3503				13.863				8.74794				9.53065				11.9839				11.8398				9.85347
	8.86893				10.3175				9.47289				13.1432				8.22205				8.02581				9.60074				11.1862				9.93905
	9.44478				9.68004				9.10371				12.1479				8.32001				8.52503				10.1696				11.4286				9.26454
	10.8532				7.9712				9.96711				15.9807				7.83662				7.72513				8.20407				10.9813				7.93888
	10.4886				10.8737				10.1176				13.5014				8.27493				9.22625				11.6305				12.244				10.0843
	10.3788				10.956				10.3825				13.9648				8.80913				9.18902				11.166				12.1111				10.414
	10.6352				10.7969				10.2274				13.975				8.84103				9.15264				10.752				11.8854				9.80048
	10.3586				11.1236				10.5135				13.7205				8.80309				9.33414				11.5116				12.2898				10.2377
	7.29199				7.18672				7.06879				9.18855				6.8565				6.98663				7.94688				9.22504				7.27941
	8.59304				7.77153				9.0035				12.4122				7.91981				8.04143				9.31602				11.0881				9.30292
	8.51282				9.24965				8.82054				11.5931				7.88727				8.17091				9.99209				10.8254				8.98303
																													11.5907
																													11.8564
																													12.3101
																													12.1248
																													11.6903
																													11.8214
																													11.8886
																													11.9653
																													11.6272
																													12.1329
																													11.8306
																													11.3881
																													11.9567
																													11.5603
																													10.7208
																													12.2419
																													13.1272
																													11.5268
																													11.9514
																													11.8959
																													12.4514
																													12.1165
																													11.7721
																													11.9062
																													12.292
																													12.124
																													12.0395
																													11.9708
																													11.8139
																													12.1623
																													11.8344
																													11.9783
																													11.8628
																													11.2353
																													12.0208
																													12.0048
																													11.8288
																													12.0553
																													11.8806
																													12.1182
																													11.9341
																													11.7299
																													11.9952
																													12.3375
																													12.1803
																													12.2193
																													12.5086
																													12.3095
																													12.0128
																													11.9322
																													12.1866
																													12.3203

## Sheet: Fig 5a
	sgCtrl			sgKDM5C #4			sgKDM5C #5			sgKDM5D #2			sgKDM5D #4			sgKDM5C #4 / sgKDM5D #2			sgKDM5C #4 / sgKDM5D #4			sgKDM5C #5 / sgKDM5D #2			sgKDM5C #5 / sgKDM5D #4
0	0.08295	0.085475	0.0868	0.0904167	0.09335	0.0969375	0.083225	0.0882125	0.0897125	0.0836229	0.0888828	0.0883625	0.0835875	0.0870875	0.0931	0.081075	0.0916125	0.0870625	0.0823375	0.0899125	0.083125	0.0836229	0.089801	0.0890906	0.083	0.093875	0.087625
48	0.0990833	0.123425	0.121012	0.0982833	0.1479	0.142888	0.0966875	0.121112	0.12895	0.115015	0.137253	0.158358	0.132263	0.1477	0.204137	0.120588	0.16595	0.224425	0.110525	0.131112	0.1332	0.115015	0.140993	0.165046	0.138825	0.153487	0.2074
96	0.138533	0.4407	0.469775	0.307483	0.400813	0.429113	0.232288	0.384025	0.455612	0.273071	0.439477	0.397031	0.2622	0.583275	0.482588	0.360225	0.586163	0.256437	0.252412	0.44885	0.3513	0.273071	0.475153	0.427205	0.338662	0.517925	0.575788
144	0.839383	1.57621	1.81377	1.51358	1.9375	2.28341	2.03206	1.96484	2.46929	1.59356	1.78704	2.08183	1.64925	2.51242	2.60416	2.0197	1.95552	2.68534	1.48026	1.72049	1.79671	1.59356	1.92057	2.24912	1.59824	1.9105	2.25847

## Sheet: Fig 5b
786-O + sgCtrl	786-O + sgKDM5C#4	786-O + sgKDM5C#5	786-O + sgKDM5D#2	786-O + sgKDM5D#4	786-O + sgKDM5C#4 + sgKDM5D#2	786-O + sgKDM5C#4 + sgKDM5D#4	786-O + sgKDM5C#5 + sgKDM5D#2	786-O + sgKDM5C#5 + sgKDM5D#4
14	24	8	10	23	27	28	8	25
21	14	16	14	16	28	16	25	24
17	20	10	24	22	28	18	27	22
13	17	1	18	16	32	5	26	31
16	6	15	11	18	24	10	21	19
8	16	13	17	18	23	21	27	17
11	18	18	14	11		28	41	26
16	16	14				21	19	18
20	23	11	17	27	38	29	34	28
14	23	24		21	35	33	40	30
18	25	16	15	20	28	36	36	27
15	17	17	31	13	28	23	30	18

## Sheet: Fig 5c
Weeks after Injection	sgCtrl (n=7)							sgKDM5C #4 (n=7)							sgKDM5C #5 (n=7)							sgKDM5D #2 (n=7)							sgKDM5D #4 (n=7)							sgKDM5C #4 / sgKDM5D #2 (n=7)							sgKDM5C #4 / sgKDM5D #4 (n=7)
1	92.28	31.51	38.81	44.46	57.12	48.3	55.35	74.98	60.62	37.71		25.2	38.27	56.58	60.82	35.68			54.13			167.92	42.83	97.18	75.39	126.25	49.45	68.82	104.29	85	56.27	100.54	144.24	52.66	58.59	84.19	30.78	88.06	66.93	60.31	82.25	66.28	64.27		71.26	0	0	25.67	98.57
2	83.26	62.09	29.32	73.66	52.52	35.02	55.05	30.45	29.12	21.3			32.15	32.93	23.13	26.61	49.84	50.87	44.38					39.8	48.93	51.61		14.5	26.4		27.78	107.01	60.47	59.88		29.25		27.96	78.42	21.38	42.45		50.2		62.46			22.33
3	46.24	17.68	40.13	31.52	55.03	23.42		55.54	40.73	21.3	20.66	49.62	35.82	36.08	54.03	37.35	41.77		72.71		25.07				6.98			40.39		50.3	10.87	26.55		21.46	48.21	21.21	28.75	42.67	21.97		27.87	28.85			62.93	16.01		33.71	58.32
4	106.45	13.72	47.79	22.84	20.79	24.3		68.96	20.32	21.3	30.48	26.22	18.45	32.88	74.36	65.58	41.74	25.51	72.49		20.17	16.17					13.58	40.39	22.46	29.61	11.55	44.39	29.48	22.42	23.65	33.33	41.47	51.29	31.68	22.85	19.87	30.66	10.79		36.02	20.58	14.71	32.73	27.21
5	96.58	27.6	44.73		29.84	36.93		85.65	23.38	21.3	40.29	43.41	40.9	41.39	72.86	84.74	50.33	48.14	81.51			18.56					20.34	40.39	20.82	18.7		38.17		33.14	27.77	35.04	58.73	65.75	34.9	26.24	67.28	29.12	16.8		38.9	21.49		40.08
6	78.27	29.98	120.92		72.64	43.63		110.76	17.19	21.3	160.87	43.92	77.55	82.25	110.87	98.9	67.21	69.19	141.6			21.28						40.39	24.43			34.63		20.64	35.41	70.62	163.21	69.98	49.79	40.65	114.48					43.14		57.36
7	271.8	126.99	126.66		167.69	71.41		296.6	28.87	21.3	114.53	79.98	194.74	254.98	123.89	80.6	68.28	80.64	112.93			46.26	30.83			26.1		40.39	26.59	47.29		28.56		49.3	29.28	53.53	365.14	126.8	204.55	65.14	230.5					90.96
8	354.97	140.78	182.31		173.24	119.7		353.41		21.3	284.37	147.28	473.37	409.58	146.45	136.26	91.09	195.48	293.53			89.16	58.16			37.89	46.78	40.39	18.92	47.29		50.34		109.74	83.88	102.64	565.82	268.91	261.73	42.29	349.93				117.72	187.66
9	388.29	185.11	190.13		173.24	158.75		618.02	49.4	21.3	389.71	186.49	716.76	537.24	272.08	88.93	193	215.35	265.96			111.94	55.02			93.56	59.39	40.39		66.68		73.23		110.31	102.7	151.82	863.18	198.84	583.48	121.03	523.87				136.02	205.79			81.75
10	668.8	198.42	378.96		173.24	227.76		945.02	49.4	21.3	531.83	206.16	501.34	778.21	506.73	133.73	147.6	484.75	265.24				55.02			93.56	56.64	40.39		66.68		45.56	50.64	110.31		197.8	976.62	278.28	548.66	182.42	591.48		70.87		77.36	300.19
11	915.7	229.05	439.76		173.24	226.5		917.91	49.4	21.3	884.3	388.43	887.33	809.62		147.82		749.27	515.68				55.02	35.71		93.56	99.75	40.39	31.73	66.68		127.44	50.64	110.31	39.54	298.34	1141.38	319.59	919.03	158.95	472.16				142.6	491.94
12	911.8	300.7	509.29		173.24	282.78		1165.44	49.4	21.3	916.08	445.69	1348.5	893.97		114.01		833.41	600.77			29.02	55.02			93.56	138.68	40.39	66.92	66.68		94.35	50.64	110.31	61.06	659.7	1342.24	272.24	1093.31	208.38	695.53		70		160.18	641.94	0		80
13	1250.2	363.99	457.2	20	173.24	337.62	30	1280.15	49.4	21.3	1136.85	769.6	1513.5	1227.48		119.34		920.86	914.85		20	83.55	55.02	103.65		93.56	138.68	40.39	96.26	66.68		169.83	50.64	110.31	61.06	505.32	1592.1	510.2	1076.66	184.28	1130.26	30			112.94	637.21
14	1250.2	558.13	440.08		173.24	487.99			49.4	21.3		1131.4				119.34		1231.8	1259.15			177.62	55.02	97.78		93.56	138.68	40.39	100.94	66.68		110.21	50.64	110.31	61.06	436.59		699.74	1244.98	160.56	1275.95				180.43	751.19
[truncated: 14 more columns]
